# Supplementary material for: Optimization of T-DNA architecture for Cas9-mediated mutagenesis in Arabidopsis
Source: PLoS One. 2019 Jan 9;14(1):e0204778. doi: 10.1371/journal.pone.0204778 (PMC6326418; doi:10.1371/journal.pone.0204778)
Supplement: S1 Table — (XLSX) [file pone.0204778.s001.xlsx]

## Sheet: Data
Cas9				gRNA				Clone details				Ref.
Promoter	CDS	Term.	Orient.*	Pro.	Backbone	Term.	Target	Vector	Sel. mark.	Strain	Accession	Clone	SLJ	Code
35S	2	Ocs	H2T	U6-26	EF	7*T	ADH1	pAGM4723	GlufosinateR	GV3101	Col-0	LBJJ386	24159	B
UBI10	2	Ocs	H2T	U6-26	EF	7*T	ADH1	pAGM4723	GlufosinateR	GV3101	Col-0	LBJJ388	24163	D
UBI10	2	Ocs	H2T	U6-26	Original	7*T	ADH1	pAGM4723	GlufosinateR	GV3101	Col-0	LBJJ389	24164	E
ICU2	2	Ocs	H2T	U6-26	EF	7*T	ADH1	pAGM4723	GlufosinateR	GV3101	Col-0	LBJJ390	24165	F
AG	2	Ocs	H2T	U6-26	EF	7*T	ADH1	pAGM4723	GlufosinateR	GV3101	Col-0	LBJJ411	24269	H
35S	3	Ags	H2T	U6-26	EF	U6-26_192	ADH1	pAGM4723	GlufosinateR	GV3101	Col-0	LBJJ442	24441	L
ICU2	1	Ocs	H2T	U6-26	EF	U6-26_192	ADH1	pAGM4723	GlufosinateR	GV3101	Col-0	LBJJ441	24440	M
ICU2	2	Ocs	H2T	U6-26	EF	U6-26_192	ADH1	pAGM4723	GlufosinateR	GV3101	Col-0	LBJJ443	24442	N
UBI10	2	Ocs	H2T	U6-26	EF	U6-26_192	ADH1	pAGM4723	GlufosinateR	GV3101	Col-0	LBJJ444	24443	O
UBI10	3	Ags	H2T	U6-26	EF	U6-26_192	ADH1	pAGM4723	GlufosinateR	GV3101	Col-0	LBJJ445	24444	P
35S	3	Ags	H2T	U6-26	EF	7*T	ADH1	pAGM4723	GlufosinateR	GV3101	Col-0	LBJJ446	24445	Q
enh. 1.2 + EC1.1	2	Ocs	H2T	U6-26	EF	7*T	ADH1	pAGM4723	GlufosinateR	GV3101	Col-0	LBJJ450	24449	R
enh. 1.2 + EC1.1	2	Ocs	H2T	U6-26	EF	U6-26_192	ADH1	pAGM4723	GlufosinateR	GV3101	Col-0	LBJJ451	24447	S
enh. 1.2 + EC1.1	2	E9	H2T	U6-26	EF	7*T	ADH1	pAGM4723	GlufosinateR	GV3101	Col-0	LBJJ452	24451	T
enh. 1.2 + EC1.1	2	E9	H2T	U6-26	EF	U6-26_192	ADH1	pAGM4723	GlufosinateR	GV3101	Col-0	LBJJ453	24448	U
EC1.2	2	Ocs	H2T	U6-26	EF	7*T	ADH1	pAGM4723	GlufosinateR	GV3101	Col-0	BCJJ226	24453	W
EC1.2	2	Ocs	H2T	U6-26	EF	U6-26_192	ADH1	pAGM4723	GlufosinateR	GV3101	Col-0	BCJJ227	24454	X
EC1.2	2	E9	H2T	U6-26	EF	7*T	ADH1	pAGM4723	GlufosinateR	GV3101	Col-0	BCJJ228	24455	Y
EC1.2	2	E9	H2T	U6-26	EF	U6-26_192	ADH1	pAGM4723	GlufosinateR	GV3101	Col-0	BCJJ229	24456	Z
CsVMV	2	Ocs	H2T	U6-26	EF	7*T	ADH1	pAGM4723	GlufosinateR	GV3101	Col-0	LBJJ417	24434	AA
CsVMV	2	Ocs	H2T	U6-26	Original	7*T	ADH1	pAGM4723	GlufosinateR	GV3101	Col-0	LBJJ418	24435	AB
CsVMV	1	Ocs	H2T	U6-26	EF	7*T	ADH1	pAGM4723	GlufosinateR	GV3101	Col-0	LBJJ419	24436	AC
CsVMV	1	Ocs	H2T	U6-26	Original	7*T	ADH1	pAGM4723	GlufosinateR	GV3101	Col-0	LBJJ420	24437	AD
CsVMV	2	Ocs	H2T	U6-26	EF	U6-26_192	ADH1	pAGM4723	GlufosinateR	GV3101	Col-0	LBJJ439	24438	AE
CsVMV	1	Ocs	H2T	U6-26	EF	U6-26_192	ADH1	pAGM4723	GlufosinateR	GV3101	Col-0	LBJJ440	24439	AF
enh. 1.2 + EC1.1	2	E9	H2T	U6-26	EF	7*T	ADH1	pICSL4723	GlufosinateR	GV3101	Col-0	BCJJ160	24915	AJ
EC1.2	2	E9	H2T	U6-26	EF	7*T	ADH1	pICSL4723	GlufosinateR	GV3101	Col-0	BCJJ161	24916	AK
MGE1	2	E9	H2T	U6-26	EF	7*T	ADH1	pICSL4723	GlufosinateR	GV3101	Col-0	BCJJ162	24917	AL
RPS5a	2	Nos	H2T	U6-26	EF	7*T	ADH1	pICSL4723	GlufosinateR	GV3101	Col-0	BCJJ165	24921	AP
YAO	2	Nos	H2T	U6-26	EF	7*T	ADH1	pICSL4723	GlufosinateR	GV3101	Col-0	BCJJ198	24929	AQ
enh. 1.2 + EC1.1	3	E9	H2T	U6-26	EF	U6-26_67	ADH1	pICSL4723	GlufosinateR	GV3101	Col-0	BCJJ346	24995	AS
enh. 1.2 + EC1.1	4	E9	H2T	U6-26	EF	U6-26_67	ADH1	pICSL4723	GlufosinateR	GV3101	Col-0	BCJJ347	25009	AT
RPS5a	3	E9	H2T	U6-26	EF	U6-26_67	ADH1	pICSL4723	GlufosinateR	GV3101	Col-0	BCJJ351	24996	AV
UBI10	3	E9	H2T	U6-26	EF	U6-26_67	ADH1	pICSL4723	GlufosinateR	GV3101	Col-0	BCJJ352	25006	AW
YAO	3	E9	H2T	U6-26	EF	U6-26_67	ADH1	pICSL4723	GlufosinateR	GV3101	Col-0	BCJJ353	24997	AX
RPS5a	4	E9	H2T	U6-26	EF	U6-26_67	ADH1	pICSL4723	GlufosinateR	GV3101	Col-0	BCJJ354	24998	AY
YAO	4	E9	H2T	U6-26	EF	U6-26_67	ADH1	pICSL4723	GlufosinateR	GV3101	Col-0	BCJJ355	24999	AZ
YAO	3	E9	H2H	U6-26	EF	U6-26_67	ADH1	pICSL4723	GlufosinateR	GV3101	Col-0	BCJJ357	25017	BA
RPS5a	4	E9	H2H	U6-26	EF	U6-26_67	ADH1	pICSL4723	GlufosinateR	GV3101	Col-0	BCJJ359	25002	BB
			* H2T = head-to-tail (cloned into pICH47742)
			* H2H = head-to-head (cloned into pICH47811)
