# Supplementary material for: Optimization of T-DNA architecture for Cas9-mediated mutagenesis in Arabidopsis
Source: PLoS One. 2019 Jan 9;14(1):e0204778. doi: 10.1371/journal.pone.0204778 (PMC6326418; doi:10.1371/journal.pone.0204778)
Supplement: S2 Table — (XLSX) [file pone.0204778.s002.xlsx]

## Sheet: Sheet1
AddGene	Lab_Ref	Insert	Vector cloned in	Golden Gate level	Resistance (bacteria)	Note
#117499	pICSL11015	BpiI:TGCC:pOLE1:OLE1-RFP:OLE1t:GCAA:BpiI	pICH47732	Level 1, position 1	Carbenicillin	not tested in this article
#51145	pICSL11017	BpiI:TGCC:pNos:GlufosinateR:Nost:GCAA:BpiI	pICH47732	Level 1, position 1	Carbenicillin
#117501	BCJJ339	BpiI:GCAA:RPS5a:Cas9-3(intron):E9:ACTA:BpiI	pICH47742	Level 1, position 2	Carbenicillin
#117502	BCJJ340	BpiI:GCAA:UBI10:Cas9-3(intron):E9:ACTA:BpiI	pICH47742	Level 1, position 2	Carbenicillin
#117503	BCJJ344	BpiI:tagt:UBI10:Cas9-3(intron):E9:ttgc:BpiI	pICH47811	Level 1, position 2, reverse	Carbenicillin	not tested in this article
#117504	BCJJ345	BpiI:tagt:YAO:Cas9-3(intron):E9:ttgc:BpiI	pICH47811	Level 1, position 2, reverse	Carbenicillin
#117505	BCJJ358	BpiI:tagt:RPS5a:Cas9_4:E9:ttgc:BpiI	pICH47811	Level 1, position 2, reverse	Carbenicillin
#50269	pICH51288	BsaI:GGAG:p35S:AATG:BsaI	pICH41295	Level 0, Pro+5U	Spectinomycin
#117506	pICSL12015	BsaI:GGAG:pUBI10:AATG:BsaI	pICH41295	Level 0, Pro+5U	Spectinomycin
#117507	LBJJ433	BsaI:GGAG:pEC1.2:AATG:BsaI	pICH41295	Level 0, Pro+5U	Spectinomycin
#117508	LBJJ432	BsaI:GGAG:pEC_enh:AATG:BsaI	pICH41295	Level 0, Pro+5U	Spectinomycin
#117509	BCJJ223	BsaI:GGAG:pMGE1:AATG:BsaI	pICH41295	Level 0, Pro+5U	Spectinomycin
#117510	pICSL12022	BsaI:GGAG:pAG:AATG:BsaI	pICH41295	Level 0, Pro+5U	Spectinomycin
#117511	pICSL12021	BsaI:GGAG:pICU2:AATG:BsaI	pICH41295	Level 0, Pro+5U	Spectinomycin
#50270	pICSL12006	BsaI:GGAG:pCsVMV:AATG:BsaI	pICH41295	Level 0, Pro+5U	Spectinomycin
#117512	BCJJ163	BsaI:GGAG:pRPS5a:AATG:BsaI	pICH41295	Level 0, Pro+5U	Spectinomycin
#117513	LBJJ491	BsaI:GGAG:pYAO:AATG:BsaI	pICH41295	Level 0, Pro+5U	Spectinomycin
#49770	pICSL90004	BsaI:AATG:Cas9_1:GCTT:BsaI	pICH41308	Level 0, CDS	Spectinomycin	codon optimization from George Church's lab
#117514	pICSL90016	BsaI:AATG:Cas9_2:GCTT:BsaI	pICH41308	Level 0, CDS	Spectinomycin	codon optimization from Holger Puchta's lab
#117515	BCJJ125	BsaI:AATG:Cas9_3(intron):GCTT:BsaI	pICH41308	Level 0, CDS	Spectinomycin	codon optimization from Jen Sheen's lab
#117516	BCJJ180	BsaI:AATG:Cas9_4:GCTT:BsaI	pICH41308	Level 0, CDS	Spectinomycin	codon optimization from Feng Zhang's lab
#117519	pICSL60004	BsaI:GCTT:E9t:CGCT:BsaI	pICH41276	Level 0, 3U+ter	Spectinomycin
#50339	pICH41432	BsaI:GCTT:Ocst:CGCT:BsaI	pICH41276	Level 0, 3U+ter	Spectinomycin
#50343	pICH41421	BsaI:GCTT:Nost:CGCT:BsaI	pICH41276	Level 0, 3U+ter	Spectinomycin
#50342	pICH77911	BsaI:GCTT:Agst:CGCT:BsaI	pICH41276	Level 0, 3U+ter	Spectinomycin
#68261	pICSL90002	BsaI:GGAG:pU6-26:ATTG:BsaI	N/A	Level 0	Spectinomycin
#117517	LBJJ383	BpiI:ACTA:pU6-26:sgRNA:polyT:TTAC:BpiI	pICH47751	Level 1, position 3	Carbenicillin	PCR template for sgRNA classic with polyT as terminator
#117518	LBJJ429	BpiI:ACTA:pU6-26:sgRNA-EF:t192bp:TTAC:BpiI	pICH47751	Level 1, position 3	Carbenicillin	PCR template for sgRNA-EF with polyT, 67bp or 192bp terminator (according to reverse primer used, see primer table)
