# Supplementary material for: Optimization of T-DNA architecture for Cas9-mediated mutagenesis in Arabidopsis
Source: PLoS One. 2019 Jan 9;14(1):e0204778. doi: 10.1371/journal.pone.0204778 (PMC6326418; doi:10.1371/journal.pone.0204778)
Supplement: S3 Table — Some vectors were not cloned using a PCR step (e.g. synthesised or cloned prior this article), which are indicated in this table. (XLSX) [file pone.0204778.s003.xlsx]

## Sheet: Sheet1
Name	Type	Forward	Reverse	Template	Acceptor vector
RPS5a	Promoter	aaGAAGACtaGGAGctccccataatcgtgagtag	gtGAAGACatCATTGGCTGTGGTGAGAGAAACAGAG	Arabidopsis thaliana Col-0	pICH41295
YAO	Promoter (BpiI domesticated)	agGAAGACaaGGAGtcgacaaagactggtcggtcggtt	agGAAGACaaAACTAACCGGACCGTCAATTTAAGT	Arabidopsis thaliana Col-0	pICH41295
		agGAAGACaaAGTTTTCGGCTCTACAAATTAAAG	agGAAGACaaCATTTCTTCTCTCTCTCACTCCC
ICU2	Promoter	pICSL12021 (Synbio@TSL)			pICH41295
CsVMV	Promoter	pICSL12006 (Synbio@TSL)			pICH41295
EC	Promoter	Synthesised			pICH41295
EC_enh.	Promoter	Synthesised			pICH41295
UBI10	Promoter	pICSL12015 (Synbio@TSL)			pICH41295
35S	Promoter	pICH51288 (Synbio@TSL)			pICH41295
AG	Promoter	pICSL12022 (Synbio@TSL)			pICH41295
MGE1	Promoter (BpiI domesticated)	gaGAAGACaaGGAGGGGTTTAGGTCTTTCCAT	aaGAAGACccAACAAGATATGCTTCTGCAGCTTCC	Arabidopsis thaliana Col-0	pICH41295
		gaGAAGACtaTGTTGGTaTCTTTGAAGAtACTAACC	gaGAAGACacCATTATGATAGAATGTTTTTTATTCAGC
Cas9_1	Coding sequence	pICSL90004 (Synbio@TSL)			pICH41308
Cas9_2	Coding sequence	pICSL90016 (Synbio@TSL)			pICH41308
Cas9_3	Coding sequence	pICSL90017 (Synbio@TSL)			pICH41308
Cas9_4	Coding sequence	atGAAGACtcAATGGACTATAAGGACC	atGAAGACtcAAGCTTACTTTTTCTTTTTTGCC	#42230 (AddGene)	pICH41308
Ocs	Terminator	pICH41432 (Synbio@TSL)			pICH41276
E9	Terminator	pICSL60004 (Synbio@TSL)			pICH41276
Ags	Terminator	pICH77911(Synbio@TSL)			pICH41276
Nos	Terminator	pICSH41421 (Synbio@TSL)			pICH41276
U6-26p	Promoter	pICSL90002 (Synbio@TSL)			pICH41276
sgRNA-classic_t7	sgRNA (classic backbone + 7bp AtU6-26 terminator)	tgtGGTCTCaATTGCGTATCTTCGGCCATGAAGCGTTTTAGAGCTAGAAATAGC	tgtGGTCTCaAGCGAAAAAAAGCACCGACTC	pICSL70001	pICH47751
sgRNA_t7	sgRNA (EF backbone + 7bp AtU6-26 terminator)	tgtGGTCTCaATTGCGTATCTTCGGCCATGAAGCGTTTAAGAGCTATGCTGGAA	tgtGGTCTCaAGCGAAAAAAAGCACCGACTC	sgRNA_t192*	pICH47751
sgRNA_t67	sgRNA (EF backbone + 67bp AtU6-26 terminator)	tgtGGTCTCaATTGCGTATCTTCGGCCATGAAGCGTTTAAGAGCTATGCTGGAA	tgtGGTCTCaAGCGACCCCAGAAATTGAAC	sgRNA_t192*	pICH47751
sgRNA_t192	sgRNA (EF backbone + 192bp AtU6-26 terminator)	tgtGGTCTCaATTGCGTATCTTCGGCCATGAAGCGTTTAAGAGCTATGCTGGAA	tgtGGTCTCaAGCGTATTGGTTTATCTCATCG	Synthesised*	pICH47751
ADH1	Amplicon containing the sgRNA target (for genotyping)	CACCGATGTTTACTTCTGGGA	TCAGTCACTCCTTCTCCAACA	Arabidopsis thaliana Col-0	N/A
* The PCR to generate sgRNA can be done on any template that contains a sgRNA with a terminator at least as long as the one expected (e.g. from the CRISPR contructs list provided in this article)
Underlined: Spacer sequence of the sgRNA. Any forward primer can be used as consensus of "tgtGGTCTCaATTGNNNNNNNNNNNNNNNNNNNNGCGTTTAAGAGCTATGCTGGAA", NNNNNNNNNNNNNNNNNNNN being the target (excluding the PAM)
