# Supplementary material for: Optimization of T-DNA architecture for Cas9-mediated mutagenesis in Arabidopsis
Source: PLoS One. 2019 Jan 9;14(1):e0204778. doi: 10.1371/journal.pone.0204778 (PMC6326418; doi:10.1371/journal.pone.0204778)
Supplement: S4 Table — LBC number indicates a unique independent T1 line. Clone, SLJ number and Genotype refers to the “Level 2 Constructs” table (S1 Table). Vector “pAGM4723” lacks an overdrive; Vector “pICH4723” has an overdrive. “Same_mutation” indicates whether all the lines carry the same mutation. It is applied only if more than 75% of the seeds germinated. If so, it indicates that the parent was likely a homozygous mutant and the mutation was inherited to all progenies. (CSV) [file pone.0204778.s004.csv]

#	Clone	SLJ	Genotype	Vector	Agrobacterium	Background	Cas9_pro	Cas9_CDS	Cas9_ter	Orientation	sgRNA_pro	sgRNA_backbone	sgRNA_ter	rep	same_mutations	mutation_rate
LBC_1	LBJJ385	24158	A	OD-	GV3101	Col-0	35S	Cas9_1	Ocs	H2T	U6-26	Original	7*T	1	N/A	0
LBC_3	LBJJ385	24158	A	OD-	GV3101	Col-0	35S	Cas9_1	Ocs	H2T	U6-26	Original	7*T	2	N/A	0
LBC_5	LBJJ385	24158	A	OD-	GV3101	Col-0	35S	Cas9_1	Ocs	H2T	U6-26	Original	7*T	3	N/A	0
LBC_6	LBJJ385	24158	A	OD-	GV3101	Col-0	35S	Cas9_1	Ocs	H2T	U6-26	Original	7*T	4	N/A	0
LBC_8	LBJJ385	24158	A	OD-	GV3101	Col-0	35S	Cas9_1	Ocs	H2T	U6-26	Original	7*T	5	N/A	0
LBC_9	LBJJ385	24158	A	OD-	GV3101	Col-0	35S	Cas9_1	Ocs	H2T	U6-26	Original	7*T	6	N/A	0
LBC_13	LBJJ386	24159	B	OD-	GV3101	Col-0	35S	Cas9_2	Ocs	H2T	U6-26	EF	7*T	1	N/A	0
LBC_14	LBJJ386	24159	B	OD-	GV3101	Col-0	35S	Cas9_2	Ocs	H2T	U6-26	EF	7*T	2	N/A	0
LBC_15	LBJJ386	24159	B	OD-	GV3101	Col-0	35S	Cas9_2	Ocs	H2T	U6-26	EF	7*T	3	N/A	0
LBC_17	LBJJ386	24159	B	OD-	GV3101	Col-0	35S	Cas9_2	Ocs	H2T	U6-26	EF	7*T	4	N/A	0
LBC_18	LBJJ386	24159	B	OD-	GV3101	Col-0	35S	Cas9_2	Ocs	H2T	U6-26	EF	7*T	5	N/A	0
LBC_20	LBJJ386	24159	B	OD-	GV3101	Col-0	35S	Cas9_2	Ocs	H2T	U6-26	EF	7*T	6	N/A	0
LBC_26-1	LBJJ387	24160	C	OD-	GV3101	Col-0	35S	Cas9_2	Ocs	H2T	U6-26	Original	7*T	1	N/A	0
LBC_26-2	LBJJ387	24160	C	OD-	GV3101	Col-0	35S	Cas9_2	Ocs	H2T	U6-26	Original	7*T	2	N/A	0
LBC_29	LBJJ387	24160	C	OD-	GV3101	Col-0	35S	Cas9_2	Ocs	H2T	U6-26	Original	7*T	3	N/A	0
LBC_30	LBJJ387	24160	C	OD-	GV3101	Col-0	35S	Cas9_2	Ocs	H2T	U6-26	Original	7*T	4	N/A	0
LBC_31	LBJJ387	24160	C	OD-	GV3101	Col-0	35S	Cas9_2	Ocs	H2T	U6-26	Original	7*T	5	N/A	0
LBC_32	LBJJ387	24160	C	OD-	GV3101	Col-0	35S	Cas9_2	Ocs	H2T	U6-26	Original	7*T	6	N/A	0
LBC_38	LBJJ388	24163	D	OD-	GV3101	Col-0	UBI10	Cas9_2	Ocs	H2T	U6-26	EF	7*T	1	N/A	0
LBC_40	LBJJ388	24163	D	OD-	GV3101	Col-0	UBI10	Cas9_2	Ocs	H2T	U6-26	EF	7*T	2	N/A	0
LBC_42	LBJJ388	24163	D	OD-	GV3101	Col-0	UBI10	Cas9_2	Ocs	H2T	U6-26	EF	7*T	3	N/A	0.403225806
LBC_45	LBJJ388	24163	D	OD-	GV3101	Col-0	UBI10	Cas9_2	Ocs	H2T	U6-26	EF	7*T	4	N/A	0
LBC_48	LBJJ388	24163	D	OD-	GV3101	Col-0	UBI10	Cas9_2	Ocs	H2T	U6-26	EF	7*T	5	N/A	0
LBC_51	LBJJ389	24164	E	OD-	GV3101	Col-0	UBI10	Cas9_2	Ocs	H2T	U6-26	Original	7*T	1	N/A	0
LBC_52	LBJJ389	24164	E	OD-	GV3101	Col-0	UBI10	Cas9_2	Ocs	H2T	U6-26	Original	7*T	2	N/A	0
LBC_53	LBJJ389	24164	E	OD-	GV3101	Col-0	UBI10	Cas9_2	Ocs	H2T	U6-26	Original	7*T	3	N/A	0
LBC_54	LBJJ389	24164	E	OD-	GV3101	Col-0	UBI10	Cas9_2	Ocs	H2T	U6-26	Original	7*T	4	N/A	0
LBC_62	LBJJ390	24165	F	OD-	GV3101	Col-0	ICU2	Cas9_2	Ocs	H2T	U6-26	EF	7*T	1	N/A	0
LBC_64	LBJJ390	24165	F	OD-	GV3101	Col-0	ICU2	Cas9_2	Ocs	H2T	U6-26	EF	7*T	2	N/A	0
LBC_65	LBJJ390	24165	F	OD-	GV3101	Col-0	ICU2	Cas9_2	Ocs	H2T	U6-26	EF	7*T	3	N/A	0
LBC_66	LBJJ390	24165	F	OD-	GV3101	Col-0	ICU2	Cas9_2	Ocs	H2T	U6-26	EF	7*T	4	N/A	0
LBC_67	LBJJ390	24165	F	OD-	GV3101	Col-0	ICU2	Cas9_2	Ocs	H2T	U6-26	EF	7*T	5	N/A	0
LBC_73	LBJJ391	24166	G	OD-	GV3101	Col-0	ICU2	Cas9_2	Ocs	H2T	U6-26	Original	7*T	1	N/A	0
LBC_74	LBJJ391	24166	G	OD-	GV3101	Col-0	ICU2	Cas9_2	Ocs	H2T	U6-26	Original	7*T	2	N/A	0
LBC_76	LBJJ391	24166	G	OD-	GV3101	Col-0	ICU2	Cas9_2	Ocs	H2T	U6-26	Original	7*T	3	N/A	0
LBC_77	LBJJ391	24166	G	OD-	GV3101	Col-0	ICU2	Cas9_2	Ocs	H2T	U6-26	Original	7*T	4	N/A	0
LBC_78	LBJJ391	24166	G	OD-	GV3101	Col-0	ICU2	Cas9_2	Ocs	H2T	U6-26	Original	7*T	5	N/A	0
LBC_87	LBJJ411	24269	H	OD-	GV3101	Col-0	AG	Cas9_2	Ocs	H2T	U6-26	EF	7*T	1	N/A	0
LBC_88	LBJJ411	24269	H	OD-	GV3101	Col-0	AG	Cas9_2	Ocs	H2T	U6-26	EF	7*T	2	N/A	0
LBC_89	LBJJ411	24269	H	OD-	GV3101	Col-0	AG	Cas9_2	Ocs	H2T	U6-26	EF	7*T	3	N/A	0
LBC_90	LBJJ411	24269	H	OD-	GV3101	Col-0	AG	Cas9_2	Ocs	H2T	U6-26	EF	7*T	4	N/A	0
LBC_98	LBJJ412	24270	I	OD-	GV3101	Col-0	AG	Cas9_1	Ocs	H2T	U6-26	EF	7*T	1	N/A	0
LBC_100	LBJJ412	24270	I	OD-	GV3101	Col-0	AG	Cas9_1	Ocs	H2T	U6-26	EF	7*T	2	N/A	0
LBC_101	LBJJ412	24270	I	OD-	GV3101	Col-0	AG	Cas9_1	Ocs	H2T	U6-26	EF	7*T	3	N/A	0
LBC_103	LBJJ412	24270	I	OD-	GV3101	Col-0	AG	Cas9_1	Ocs	H2T	U6-26	EF	7*T	4	N/A	0
LBC_105	LBJJ412	24270	I	OD-	GV3101	Col-0	AG	Cas9_1	Ocs	H2T	U6-26	EF	7*T	5	N/A	0
LBC_106	LBJJ412	24270	I	OD-	GV3101	Col-0	AG	Cas9_1	Ocs	H2T	U6-26	EF	7*T	6	N/A	0
LBC_107	LBJJ413	24271	J	OD-	GV3101	Col-0	AG	Cas9_2	Ocs	H2T	U6-26	Original	7*T	1	N/A	0
LBC_108	LBJJ413	24271	J	OD-	GV3101	Col-0	AG	Cas9_2	Ocs	H2T	U6-26	Original	7*T	2	N/A	0
LBC_109	LBJJ413	24271	J	OD-	GV3101	Col-0	AG	Cas9_2	Ocs	H2T	U6-26	Original	7*T	3	N/A	0
LBC_110	LBJJ413	24271	J	OD-	GV3101	Col-0	AG	Cas9_2	Ocs	H2T	U6-26	Original	7*T	4	N/A	0
LBC_111	LBJJ413	24271	J	OD-	GV3101	Col-0	AG	Cas9_2	Ocs	H2T	U6-26	Original	7*T	5	N/A	0
LBC_112	LBJJ413	24271	J	OD-	GV3101	Col-0	AG	Cas9_2	Ocs	H2T	U6-26	Original	7*T	6	N/A	0
LBC_115	LBJJ414	24272	K	OD-	GV3101	Col-0	AG	Cas9_1	Ocs	H2T	U6-26	Original	7*T	1	N/A	0
LBC_116	LBJJ414	24272	K	OD-	GV3101	Col-0	AG	Cas9_1	Ocs	H2T	U6-26	Original	7*T	2	N/A	0
LBC_117	LBJJ414	24272	K	OD-	GV3101	Col-0	AG	Cas9_1	Ocs	H2T	U6-26	Original	7*T	3	N/A	0
LBC_118	LBJJ414	24272	K	OD-	GV3101	Col-0	AG	Cas9_1	Ocs	H2T	U6-26	Original	7*T	4	N/A	0
LBC_119	LBJJ414	24272	K	OD-	GV3101	Col-0	AG	Cas9_1	Ocs	H2T	U6-26	Original	7*T	5	N/A	0
LBC_121	LBJJ414	24272	K	OD-	GV3101	Col-0	AG	Cas9_1	Ocs	H2T	U6-26	Original	7*T	6	N/A	0
LBC_139	LBJJ442	24441	L	OD-	GV3101	Col-0	35S	Cas9_3	Ags	H2T	U6-26	EF	U6-26_192	1	N/A	0.97005988
LBC_140	LBJJ442	24441	L	OD-	GV3101	Col-0	35S	Cas9_3	Ags	H2T	U6-26	EF	U6-26_192	2	N/A	16.01923077
LBC_141	LBJJ442	24441	L	OD-	GV3101	Col-0	35S	Cas9_3	Ags	H2T	U6-26	EF	U6-26_192	3	N/A	2.860426929
LBC_142	LBJJ442	24441	L	OD-	GV3101	Col-0	35S	Cas9_3	Ags	H2T	U6-26	EF	U6-26_192	4	N/A	14.05813953
LBC_143	LBJJ442	24441	L	OD-	GV3101	Col-0	35S	Cas9_3	Ags	H2T	U6-26	EF	U6-26_192	5	N/A	16.2962963
LBC_144	LBJJ442	24441	L	OD-	GV3101	Col-0	35S	Cas9_3	Ags	H2T	U6-26	EF	U6-26_192	6	N/A	4
LBC_127	LBJJ441	24440	M	OD-	GV3101	Col-0	ICU2	Cas9_1	Ocs	H2T	U6-26	EF	U6-26_192	1	N/A	0
LBC_128	LBJJ441	24440	M	OD-	GV3101	Col-0	ICU2	Cas9_1	Ocs	H2T	U6-26	EF	U6-26_192	2	N/A	1.315789474
LBC_129	LBJJ441	24440	M	OD-	GV3101	Col-0	ICU2	Cas9_1	Ocs	H2T	U6-26	EF	U6-26_192	3	N/A	0
LBC_130	LBJJ441	24440	M	OD-	GV3101	Col-0	ICU2	Cas9_1	Ocs	H2T	U6-26	EF	U6-26_192	4	N/A	0
LBC_131	LBJJ441	24440	M	OD-	GV3101	Col-0	ICU2	Cas9_1	Ocs	H2T	U6-26	EF	U6-26_192	5	N/A	0
LBC_132	LBJJ441	24440	M	OD-	GV3101	Col-0	ICU2	Cas9_1	Ocs	H2T	U6-26	EF	U6-26_192	6	N/A	0
LBC_151	LBJJ443	24442	N	OD-	GV3101	Col-0	ICU2	Cas9_2	Ocs	H2T	U6-26	EF	U6-26_192	1	N/A	0
LBC_152	LBJJ443	24442	N	OD-	GV3101	Col-0	ICU2	Cas9_2	Ocs	H2T	U6-26	EF	U6-26_192	2	N/A	1.639344262
LBC_153	LBJJ443	24442	N	OD-	GV3101	Col-0	ICU2	Cas9_2	Ocs	H2T	U6-26	EF	U6-26_192	3	N/A	6.557377049
LBC_154	LBJJ443	24442	N	OD-	GV3101	Col-0	ICU2	Cas9_2	Ocs	H2T	U6-26	EF	U6-26_192	4	N/A	3.401360544
LBC_155	LBJJ443	24442	N	OD-	GV3101	Col-0	ICU2	Cas9_2	Ocs	H2T	U6-26	EF	U6-26_192	5	N/A	30.92783505
LBC_156	LBJJ443	24442	N	OD-	GV3101	Col-0	ICU2	Cas9_2	Ocs	H2T	U6-26	EF	U6-26_192	6	N/A	0
LBC_163	LBJJ444	24443	O	OD-	GV3101	Col-0	UBI10	Cas9_2	Ocs	H2T	U6-26	EF	U6-26_192	1	N/A	0
LBC_164	LBJJ444	24443	O	OD-	GV3101	Col-0	UBI10	Cas9_2	Ocs	H2T	U6-26	EF	U6-26_192	2	N/A	16.25
LBC_165	LBJJ444	24443	O	OD-	GV3101	Col-0	UBI10	Cas9_2	Ocs	H2T	U6-26	EF	U6-26_192	3	N/A	0
LBC_166	LBJJ444	24443	O	OD-	GV3101	Col-0	UBI10	Cas9_2	Ocs	H2T	U6-26	EF	U6-26_192	4	N/A	0
LBC_167	LBJJ444	24443	O	OD-	GV3101	Col-0	UBI10	Cas9_2	Ocs	H2T	U6-26	EF	U6-26_192	5	N/A	0
LBC_168	LBJJ444	24443	O	OD-	GV3101	Col-0	UBI10	Cas9_2	Ocs	H2T	U6-26	EF	U6-26_192	6	N/A	0
LBC_175	LBJJ445	24444	P	OD-	GV3101	Col-0	UBI10	Cas9_3	Ags	H2T	U6-26	EF	U6-26_192	1	N/A	0
LBC_176	LBJJ445	24444	P	OD-	GV3101	Col-0	UBI10	Cas9_3	Ags	H2T	U6-26	EF	U6-26_192	2	N/A	0
LBC_177	LBJJ445	24444	P	OD-	GV3101	Col-0	UBI10	Cas9_3	Ags	H2T	U6-26	EF	U6-26_192	3	N/A	0
LBC_178	LBJJ445	24444	P	OD-	GV3101	Col-0	UBI10	Cas9_3	Ags	H2T	U6-26	EF	U6-26_192	4	N/A	10.04366812
LBC_179	LBJJ445	24444	P	OD-	GV3101	Col-0	UBI10	Cas9_3	Ags	H2T	U6-26	EF	U6-26_192	5	N/A	38.65546218
LBC_180	LBJJ445	24444	P	OD-	GV3101	Col-0	UBI10	Cas9_3	Ags	H2T	U6-26	EF	U6-26_192	6	N/A	41.66666667
LBC_187	LBJJ446	24445	Q	OD-	GV3101	Col-0	35S	Cas9_3	Ags	H2T	U6-26	EF	7*T	1	N/A	14.0625
LBC_188	LBJJ446	24445	Q	OD-	GV3101	Col-0	35S	Cas9_3	Ags	H2T	U6-26	EF	7*T	2	N/A	0
LBC_189	LBJJ446	24445	Q	OD-	GV3101	Col-0	35S	Cas9_3	Ags	H2T	U6-26	EF	7*T	3	N/A	0
LBC_190	LBJJ446	24445	Q	OD-	GV3101	Col-0	35S	Cas9_3	Ags	H2T	U6-26	EF	7*T	4	N/A	0
LBC_191	LBJJ446	24445	Q	OD-	GV3101	Col-0	35S	Cas9_3	Ags	H2T	U6-26	EF	7*T	5	N/A	0
LBC_192	LBJJ446	24445	Q	OD-	GV3101	Col-0	35S	Cas9_3	Ags	H2T	U6-26	EF	7*T	6	N/A	0
LBC_235	LBJJ450	24449	R	OD-	GV3101	Col-0	ECenh	Cas9_2	Ocs	H2T	U6-26	EF	7*T	1	N/A	0
LBC_236	LBJJ450	24449	R	OD-	GV3101	Col-0	ECenh	Cas9_2	Ocs	H2T	U6-26	EF	7*T	2	N/A	0
LBC_237	LBJJ450	24449	R	OD-	GV3101	Col-0	ECenh	Cas9_2	Ocs	H2T	U6-26	EF	7*T	3	N/A	0
LBC_238	LBJJ450	24449	R	OD-	GV3101	Col-0	ECenh	Cas9_2	Ocs	H2T	U6-26	EF	7*T	4	N/A	12.76595745
LBC_239	LBJJ450	24449	R	OD-	GV3101	Col-0	ECenh	Cas9_2	Ocs	H2T	U6-26	EF	7*T	5	N/A	0
LBC_240	LBJJ450	24449	R	OD-	GV3101	Col-0	ECenh	Cas9_2	Ocs	H2T	U6-26	EF	7*T	6	N/A	0
LBC_247	LBJJ451	24447	S	OD-	GV3101	Col-0	ECenh	Cas9_2	Ocs	H2T	U6-26	EF	U6-26_192	1	N/A	0
LBC_248	LBJJ451	24447	S	OD-	GV3101	Col-0	ECenh	Cas9_2	Ocs	H2T	U6-26	EF	U6-26_192	2	N/A	0
LBC_249	LBJJ451	24447	S	OD-	GV3101	Col-0	ECenh	Cas9_2	Ocs	H2T	U6-26	EF	U6-26_192	3	N/A	0
LBC_250	LBJJ451	24447	S	OD-	GV3101	Col-0	ECenh	Cas9_2	Ocs	H2T	U6-26	EF	U6-26_192	4	N/A	0.704225352
LBC_251	LBJJ451	24447	S	OD-	GV3101	Col-0	ECenh	Cas9_2	Ocs	H2T	U6-26	EF	U6-26_192	5	N/A	0
LBC_252	LBJJ451	24447	S	OD-	GV3101	Col-0	ECenh	Cas9_2	Ocs	H2T	U6-26	EF	U6-26_192	6	N/A	0
LBC_259	LBJJ452	24451	T	OD-	GV3101	Col-0	ECenh	Cas9_2	E9	H2T	U6-26	EF	7*T	1	N/A	0
LBC_260	LBJJ452	24451	T	OD-	GV3101	Col-0	ECenh	Cas9_2	E9	H2T	U6-26	EF	7*T	2	N/A	0
LBC_261	LBJJ452	24451	T	OD-	GV3101	Col-0	ECenh	Cas9_2	E9	H2T	U6-26	EF	7*T	3	N/A	0
LBC_262	LBJJ452	24451	T	OD-	GV3101	Col-0	ECenh	Cas9_2	E9	H2T	U6-26	EF	7*T	4	N/A	0
LBC_263	LBJJ452	24451	T	OD-	GV3101	Col-0	ECenh	Cas9_2	E9	H2T	U6-26	EF	7*T	5	N/A	0
LBC_264	LBJJ452	24451	T	OD-	GV3101	Col-0	ECenh	Cas9_2	E9	H2T	U6-26	EF	7*T	6	N/A	0
LBC_271	LBJJ453	24448	U	OD-	GV3101	Col-0	ECenh	Cas9_2	E9	H2T	U6-26	EF	U6-26_192	1	N/A	0.64516129
LBC_272	LBJJ453	24448	U	OD-	GV3101	Col-0	ECenh	Cas9_2	E9	H2T	U6-26	EF	U6-26_192	2	N/A	0
LBC_273	LBJJ453	24448	U	OD-	GV3101	Col-0	ECenh	Cas9_2	E9	H2T	U6-26	EF	U6-26_192	3	YES	74.8427673
LBC_274	LBJJ453	24448	U	OD-	GV3101	Col-0	ECenh	Cas9_2	E9	H2T	U6-26	EF	U6-26_192	4	N/A	0
LBC_275	LBJJ453	24448	U	OD-	GV3101	Col-0	ECenh	Cas9_2	E9	H2T	U6-26	EF	U6-26_192	5	N/A	0.684931507
LBC_276	LBJJ453	24448	U	OD-	GV3101	Col-0	ECenh	Cas9_2	E9	H2T	U6-26	EF	U6-26_192	6	N/A	0.980392157
LBC_283	LBJJ384	24157	V	OD-	GV3101	Col-0	35S	Cas9_1	Ocs	H2T	U6-26	EF	7*T	1	N/A	0
LBC_284	LBJJ384	24157	V	OD-	GV3101	Col-0	35S	Cas9_1	Ocs	H2T	U6-26	EF	7*T	2	N/A	0
LBC_285	LBJJ384	24157	V	OD-	GV3101	Col-0	35S	Cas9_1	Ocs	H2T	U6-26	EF	7*T	3	N/A	0
LBC_286	LBJJ384	24157	V	OD-	GV3101	Col-0	35S	Cas9_1	Ocs	H2T	U6-26	EF	7*T	4	N/A	0
LBC_287	LBJJ384	24157	V	OD-	GV3101	Col-0	35S	Cas9_1	Ocs	H2T	U6-26	EF	7*T	5	N/A	0
LBC_288	LBJJ384	24157	V	OD-	GV3101	Col-0	35S	Cas9_1	Ocs	H2T	U6-26	EF	7*T	6	N/A	0
LBC_295	BCJJ226	24453	W	OD-	GV3101	Col-0	EC1.2	Cas9_2	Ocs	H2T	U6-26	EF	7*T	1	N/A	0.694444444
LBC_296	BCJJ226	24453	W	OD-	GV3101	Col-0	EC1.2	Cas9_2	Ocs	H2T	U6-26	EF	7*T	2	N/A	0
LBC_297	BCJJ226	24453	W	OD-	GV3101	Col-0	EC1.2	Cas9_2	Ocs	H2T	U6-26	EF	7*T	3	N/A	2.581369248
LBC_298	BCJJ226	24453	W	OD-	GV3101	Col-0	EC1.2	Cas9_2	Ocs	H2T	U6-26	EF	7*T	4	N/A	1.754473684
LBC_299	BCJJ226	24453	W	OD-	GV3101	Col-0	EC1.2	Cas9_2	Ocs	H2T	U6-26	EF	7*T	5	N/A	0.662251656
LBC_300	BCJJ226	24453	W	OD-	GV3101	Col-0	EC1.2	Cas9_2	Ocs	H2T	U6-26	EF	7*T	6	N/A	0
LBC_307	BCJJ227	24454	X	OD-	GV3101	Col-0	EC1.2	Cas9_2	Ocs	H2T	U6-26	EF	U6-26_192	1	N/A	0
LBC_308	BCJJ227	24454	X	OD-	GV3101	Col-0	EC1.2	Cas9_2	Ocs	H2T	U6-26	EF	U6-26_192	2	N/A	0
LBC_309	BCJJ227	24454	X	OD-	GV3101	Col-0	EC1.2	Cas9_2	Ocs	H2T	U6-26	EF	U6-26_192	3	N/A	0.881057269
LBC_310	BCJJ227	24454	X	OD-	GV3101	Col-0	EC1.2	Cas9_2	Ocs	H2T	U6-26	EF	U6-26_192	4	N/A	1.047819972
LBC_311	BCJJ227	24454	X	OD-	GV3101	Col-0	EC1.2	Cas9_2	Ocs	H2T	U6-26	EF	U6-26_192	5	N/A	3.39
LBC_312	BCJJ227	24454	X	OD-	GV3101	Col-0	EC1.2	Cas9_2	Ocs	H2T	U6-26	EF	U6-26_192	6	N/A	0
LBC_319	BCJJ228	24455	Y	OD-	GV3101	Col-0	EC1.2	Cas9_2	E9	H2T	U6-26	EF	7*T	1	N/A	0
LBC_320	BCJJ228	24455	Y	OD-	GV3101	Col-0	EC1.2	Cas9_2	E9	H2T	U6-26	EF	7*T	2	N/A	0
LBC_321	BCJJ228	24455	Y	OD-	GV3101	Col-0	EC1.2	Cas9_2	E9	H2T	U6-26	EF	7*T	3	N/A	1.351351351
LBC_322	BCJJ228	24455	Y	OD-	GV3101	Col-0	EC1.2	Cas9_2	E9	H2T	U6-26	EF	7*T	4	N/A	0
LBC_323	BCJJ228	24455	Y	OD-	GV3101	Col-0	EC1.2	Cas9_2	E9	H2T	U6-26	EF	7*T	5	N/A	0
LBC_324	BCJJ228	24455	Y	OD-	GV3101	Col-0	EC1.2	Cas9_2	E9	H2T	U6-26	EF	7*T	6	N/A	2.222222222
LBC_331	BCJJ229	24456	Z	OD-	GV3101	Col-0	EC1.2	Cas9_2	E9	H2T	U6-26	EF	U6-26_192	1	N/A	0
LBC_332	BCJJ229	24456	Z	OD-	GV3101	Col-0	EC1.2	Cas9_2	E9	H2T	U6-26	EF	U6-26_192	2	N/A	0
LBC_333	BCJJ229	24456	Z	OD-	GV3101	Col-0	EC1.2	Cas9_2	E9	H2T	U6-26	EF	U6-26_192	3	N/A	2.538515406
LBC_334	BCJJ229	24456	Z	OD-	GV3101	Col-0	EC1.2	Cas9_2	E9	H2T	U6-26	EF	U6-26_192	4	N/A	2.246335427
LBC_335	BCJJ229	24456	Z	OD-	GV3101	Col-0	EC1.2	Cas9_2	E9	H2T	U6-26	EF	U6-26_192	5	N/A	0
LBC_336	BCJJ229	24456	Z	OD-	GV3101	Col-0	EC1.2	Cas9_2	E9	H2T	U6-26	EF	U6-26_192	6	N/A	0.762527233
LBC_343	LBJJ417	24434	AA	OD-	GV3101	Col-0	pCsVMV	Cas9_2	Ocs	H2T	U6-26	EF	7*T	1	N/A	3.63817402
LBC_344	LBJJ417	24434	AA	OD-	GV3101	Col-0	pCsVMV	Cas9_2	Ocs	H2T	U6-26	EF	7*T	2	N/A	0
LBC_345	LBJJ417	24434	AA	OD-	GV3101	Col-0	pCsVMV	Cas9_2	Ocs	H2T	U6-26	EF	7*T	3	N/A	1.242750621
LBC_346	LBJJ417	24434	AA	OD-	GV3101	Col-0	pCsVMV	Cas9_2	Ocs	H2T	U6-26	EF	7*T	4	N/A	0
LBC_347	LBJJ417	24434	AA	OD-	GV3101	Col-0	pCsVMV	Cas9_2	Ocs	H2T	U6-26	EF	7*T	5	N/A	0
LBC_348	LBJJ417	24434	AA	OD-	GV3101	Col-0	pCsVMV	Cas9_2	Ocs	H2T	U6-26	EF	7*T	6	N/A	0
LBC_349	LBJJ418	24435	AB	OD-	GV3101	Col-0	pCsVMV	Cas9_2	Ocs	H2T	U6-26	Original	7*T	1	N/A	0
LBC_350	LBJJ418	24435	AB	OD-	GV3101	Col-0	pCsVMV	Cas9_2	Ocs	H2T	U6-26	Original	7*T	2	N/A	0
LBC_351	LBJJ418	24435	AB	OD-	GV3101	Col-0	pCsVMV	Cas9_2	Ocs	H2T	U6-26	Original	7*T	3	N/A	0
LBC_352	LBJJ418	24435	AB	OD-	GV3101	Col-0	pCsVMV	Cas9_2	Ocs	H2T	U6-26	Original	7*T	4	N/A	2.324641197
LBC_353	LBJJ418	24435	AB	OD-	GV3101	Col-0	pCsVMV	Cas9_2	Ocs	H2T	U6-26	Original	7*T	5	N/A	0
LBC_354	LBJJ418	24435	AB	OD-	GV3101	Col-0	pCsVMV	Cas9_2	Ocs	H2T	U6-26	Original	7*T	6	N/A	0
LBC_355	LBJJ419	24436	AC	OD-	GV3101	Col-0	pCsVMV	Cas9_1	Ocs	H2T	U6-26	EF	7*T	1	N/A	0
LBC_356	LBJJ419	24436	AC	OD-	GV3101	Col-0	pCsVMV	Cas9_1	Ocs	H2T	U6-26	EF	7*T	2	N/A	0
LBC_357	LBJJ419	24436	AC	OD-	GV3101	Col-0	pCsVMV	Cas9_1	Ocs	H2T	U6-26	EF	7*T	3	N/A	0
LBC_358	LBJJ419	24436	AC	OD-	GV3101	Col-0	pCsVMV	Cas9_1	Ocs	H2T	U6-26	EF	7*T	4	N/A	0
LBC_359	LBJJ419	24436	AC	OD-	GV3101	Col-0	pCsVMV	Cas9_1	Ocs	H2T	U6-26	EF	7*T	5	N/A	0
LBC_360	LBJJ419	24436	AC	OD-	GV3101	Col-0	pCsVMV	Cas9_1	Ocs	H2T	U6-26	EF	7*T	6	N/A	0
LBC_361	LBJJ420	24437	AD	OD-	GV3101	Col-0	pCsVMV	Cas9_1	Ocs	H2T	U6-26	Original	7*T	1	N/A	0
LBC_362	LBJJ420	24437	AD	OD-	GV3101	Col-0	pCsVMV	Cas9_1	Ocs	H2T	U6-26	Original	7*T	2	N/A	0
LBC_363	LBJJ420	24437	AD	OD-	GV3101	Col-0	pCsVMV	Cas9_1	Ocs	H2T	U6-26	Original	7*T	3	N/A	0
LBC_364	LBJJ420	24437	AD	OD-	GV3101	Col-0	pCsVMV	Cas9_1	Ocs	H2T	U6-26	Original	7*T	4	N/A	0
LBC_365	LBJJ420	24437	AD	OD-	GV3101	Col-0	pCsVMV	Cas9_1	Ocs	H2T	U6-26	Original	7*T	5	N/A	0
LBC_366	LBJJ420	24437	AD	OD-	GV3101	Col-0	pCsVMV	Cas9_1	Ocs	H2T	U6-26	Original	7*T	6	N/A	0
LBC_367	LBJJ439	24438	AE	OD-	GV3101	Col-0	pCsVMV	Cas9_2	Ocs	H2T	U6-26	EF	U6-26_192	1	N/A	1.449275362
LBC_368	LBJJ439	24438	AE	OD-	GV3101	Col-0	pCsVMV	Cas9_2	Ocs	H2T	U6-26	EF	U6-26_192	2	N/A	0
LBC_369	LBJJ439	24438	AE	OD-	GV3101	Col-0	pCsVMV	Cas9_2	Ocs	H2T	U6-26	EF	U6-26_192	3	N/A	18.51888889
LBC_370	LBJJ439	24438	AE	OD-	GV3101	Col-0	pCsVMV	Cas9_2	Ocs	H2T	U6-26	EF	U6-26_192	4	N/A	2.419354839
LBC_371	LBJJ439	24438	AE	OD-	GV3101	Col-0	pCsVMV	Cas9_2	Ocs	H2T	U6-26	EF	U6-26_192	5	N/A	0
LBC_372	LBJJ439	24438	AE	OD-	GV3101	Col-0	pCsVMV	Cas9_2	Ocs	H2T	U6-26	EF	U6-26_192	6	N/A	4.6875
LBC_373	LBJJ440	24439	AF	OD-	GV3101	Col-0	pCsVMV	Cas9_1	Ocs	H2T	U6-26	EF	U6-26_192	1	N/A	4.053381963
LBC_374	LBJJ440	24439	AF	OD-	GV3101	Col-0	pCsVMV	Cas9_1	Ocs	H2T	U6-26	EF	U6-26_192	2	N/A	0
LBC_375	LBJJ440	24439	AF	OD-	GV3101	Col-0	pCsVMV	Cas9_1	Ocs	H2T	U6-26	EF	U6-26_192	3	N/A	0
LBC_376	LBJJ440	24439	AF	OD-	GV3101	Col-0	pCsVMV	Cas9_1	Ocs	H2T	U6-26	EF	U6-26_192	4	N/A	0
LBC_377	LBJJ440	24439	AF	OD-	GV3101	Col-0	pCsVMV	Cas9_1	Ocs	H2T	U6-26	EF	U6-26_192	5	N/A	0
LBC_378	LBJJ440	24439	AF	OD-	GV3101	Col-0	pCsVMV	Cas9_1	Ocs	H2T	U6-26	EF	U6-26_192	6	N/A	2.43902439
LBC_379	BCJJ155	24912	AG	OD+	GV3101	Col-0	UBI10	Cas9_2	Ocs	H2T	U6-26	EF	7*T	1	N/A	0
LBC_380	BCJJ155	24912	AG	OD+	GV3101	Col-0	UBI10	Cas9_2	Ocs	H2T	U6-26	EF	7*T	2	N/A	0
LBC_381	BCJJ155	24912	AG	OD+	GV3101	Col-0	UBI10	Cas9_2	Ocs	H2T	U6-26	EF	7*T	3	N/A	0
LBC_382	BCJJ155	24912	AG	OD+	GV3101	Col-0	UBI10	Cas9_2	Ocs	H2T	U6-26	EF	7*T	4	N/A	0
LBC_383	BCJJ155	24912	AG	OD+	GV3101	Col-0	UBI10	Cas9_2	Ocs	H2T	U6-26	EF	7*T	5	N/A	0
LBC_384	BCJJ155	24912	AG	OD+	GV3101	Col-0	UBI10	Cas9_2	Ocs	H2T	U6-26	EF	7*T	6	N/A	0
LBC_387	BCJJ156	24913	AH	OD+	GV3101	Col-0	ICU2	Cas9_2	Ocs	H2T	U6-26	EF	7*T	1	N/A	0
LBC_388	BCJJ156	24913	AH	OD+	GV3101	Col-0	ICU2	Cas9_2	Ocs	H2T	U6-26	EF	7*T	2	N/A	0
LBC_389	BCJJ156	24913	AH	OD+	GV3101	Col-0	ICU2	Cas9_2	Ocs	H2T	U6-26	EF	7*T	3	N/A	0.256904303
LBC_390	BCJJ156	24913	AH	OD+	GV3101	Col-0	ICU2	Cas9_2	Ocs	H2T	U6-26	EF	7*T	4	N/A	0
LBC_391	BCJJ156	24913	AH	OD+	GV3101	Col-0	ICU2	Cas9_2	Ocs	H2T	U6-26	EF	7*T	5	N/A	0
LBC_392	BCJJ156	24913	AH	OD+	GV3101	Col-0	ICU2	Cas9_2	Ocs	H2T	U6-26	EF	7*T	6	N/A	0
LBC_395	BCJJ158	24914	AI	OD+	GV3101	Col-0	35S	Cas9_2	Ocs	H2T	U6-26	EF	7*T	1	N/A	0
LBC_396	BCJJ158	24914	AI	OD+	GV3101	Col-0	35S	Cas9_2	Ocs	H2T	U6-26	EF	7*T	2	N/A	0
LBC_397	BCJJ158	24914	AI	OD+	GV3101	Col-0	35S	Cas9_2	Ocs	H2T	U6-26	EF	7*T	3	N/A	0
LBC_398	BCJJ158	24914	AI	OD+	GV3101	Col-0	35S	Cas9_2	Ocs	H2T	U6-26	EF	7*T	4	N/A	0
LBC_399	BCJJ158	24914	AI	OD+	GV3101	Col-0	35S	Cas9_2	Ocs	H2T	U6-26	EF	7*T	5	N/A	0
LBC_400	BCJJ158	24914	AI	OD+	GV3101	Col-0	35S	Cas9_2	Ocs	H2T	U6-26	EF	7*T	6	N/A	0
LBC_403	BCJJ160	24915	AJ	OD+	GV3101	Col-0	ECenh	Cas9_2	E9	H2T	U6-26	EF	7*T	1	N/A	1.523297491
LBC_404	BCJJ160	24915	AJ	OD+	GV3101	Col-0	ECenh	Cas9_2	E9	H2T	U6-26	EF	7*T	2	N/A	0
LBC_405	BCJJ160	24915	AJ	OD+	GV3101	Col-0	ECenh	Cas9_2	E9	H2T	U6-26	EF	7*T	3	N/A	0
LBC_406	BCJJ160	24915	AJ	OD+	GV3101	Col-0	ECenh	Cas9_2	E9	H2T	U6-26	EF	7*T	4	N/A	0
LBC_407	BCJJ160	24915	AJ	OD+	GV3101	Col-0	ECenh	Cas9_2	E9	H2T	U6-26	EF	7*T	5	N/A	0
LBC_408	BCJJ160	24915	AJ	OD+	GV3101	Col-0	ECenh	Cas9_2	E9	H2T	U6-26	EF	7*T	6	N/A	34.50854701
LBC_410	BCJJ161	24916	AK	OD+	GV3101	Col-0	EC1.2	Cas9_2	E9	H2T	U6-26	EF	7*T	1	N/A	0
LBC_411	BCJJ161	24916	AK	OD+	GV3101	Col-0	EC1.2	Cas9_2	E9	H2T	U6-26	EF	7*T	2	N/A	0
LBC_412	BCJJ161	24916	AK	OD+	GV3101	Col-0	EC1.2	Cas9_2	E9	H2T	U6-26	EF	7*T	3	N/A	0
LBC_413	BCJJ161	24916	AK	OD+	GV3101	Col-0	EC1.2	Cas9_2	E9	H2T	U6-26	EF	7*T	4	N/A	0
LBC_414	BCJJ161	24916	AK	OD+	GV3101	Col-0	EC1.2	Cas9_2	E9	H2T	U6-26	EF	7*T	5	N/A	0
LBC_415	BCJJ161	24916	AK	OD+	GV3101	Col-0	EC1.2	Cas9_2	E9	H2T	U6-26	EF	7*T	6	N/A	0
LBC_418	BCJJ162	24917	AL	OD+	GV3101	Col-0	MGE1	Cas9_2	E9	H2T	U6-26	EF	7*T	1	N/A	0
LBC_419	BCJJ162	24917	AL	OD+	GV3101	Col-0	MGE1	Cas9_2	E9	H2T	U6-26	EF	7*T	2	N/A	0
LBC_420	BCJJ162	24917	AL	OD+	GV3101	Col-0	MGE1	Cas9_2	E9	H2T	U6-26	EF	7*T	3	N/A	0
LBC_421	BCJJ162	24917	AL	OD+	GV3101	Col-0	MGE1	Cas9_2	E9	H2T	U6-26	EF	7*T	4	N/A	0
LBC_422	BCJJ162	24917	AL	OD+	GV3101	Col-0	MGE1	Cas9_2	E9	H2T	U6-26	EF	7*T	5	N/A	0
LBC_423	BCJJ162	24917	AL	OD+	GV3101	Col-0	MGE1	Cas9_2	E9	H2T	U6-26	EF	7*T	6	N/A	0
LBC_426	BCJJ155	24912	AO	OD+	GALLS	Col-0	UBI10	Cas9_2	Ocs	H2T	U6-26	EF	7*T	1	N/A	0
LBC_427	BCJJ155	24912	AO	OD+	GALLS	Col-0	UBI10	Cas9_2	Ocs	H2T	U6-26	EF	7*T	2	N/A	0
LBC_428	BCJJ155	24912	AO	OD+	GALLS	Col-0	UBI10	Cas9_2	Ocs	H2T	U6-26	EF	7*T	3	N/A	0
LBC_429	BCJJ155	24912	AO	OD+	GALLS	Col-0	UBI10	Cas9_2	Ocs	H2T	U6-26	EF	7*T	4	N/A	0
LBC_430	BCJJ155	24912	AN	OD+	Agl-1	Col-0	UBI10	Cas9_2	Ocs	H2T	U6-26	EF	7*T	1	N/A	0
LBC_431	BCJJ155	24912	AN	OD+	Agl-1	Col-0	UBI10	Cas9_2	Ocs	H2T	U6-26	EF	7*T	2	N/A	0
LBC_432	BCJJ155	24912	AN	OD+	Agl-1	Col-0	UBI10	Cas9_2	Ocs	H2T	U6-26	EF	7*T	3	N/A	0
LBC_433	BCJJ155	24912	AN	OD+	Agl-1	Col-0	UBI10	Cas9_2	Ocs	H2T	U6-26	EF	7*T	4	N/A	1.960784314
LBC_434	BCJJ155	24912	AN	OD+	Agl-1	Col-0	UBI10	Cas9_2	Ocs	H2T	U6-26	EF	7*T	5	N/A	0
LBC_435	BCJJ155	24912	AN	OD+	Agl-1	Col-0	UBI10	Cas9_2	Ocs	H2T	U6-26	EF	7*T	6	N/A	0
LBC_438	BCJJ165	24921	AP	OD+	GV3101	Col-0	RPS5a	Cas9_2	Nos	H2T	U6-26	EF	7*T	1	N/A	0
LBC_439	BCJJ165	24921	AP	OD+	GV3101	Col-0	RPS5a	Cas9_2	Nos	H2T	U6-26	EF	7*T	2	N/A	0
LBC_440	BCJJ165	24921	AP	OD+	GV3101	Col-0	RPS5a	Cas9_2	Nos	H2T	U6-26	EF	7*T	3	N/A	0
LBC_441	BCJJ165	24921	AP	OD+	GV3101	Col-0	RPS5a	Cas9_2	Nos	H2T	U6-26	EF	7*T	4	N/A	0
LBC_442	BCJJ165	24921	AP	OD+	GV3101	Col-0	RPS5a	Cas9_2	Nos	H2T	U6-26	EF	7*T	5	N/A	0
LBC_443	BCJJ165	24921	AP	OD+	GV3101	Col-0	RPS5a	Cas9_2	Nos	H2T	U6-26	EF	7*T	6	N/A	0
LBC_446	BCJJ198	24929	AQ	OD+	GV3101	Col-0	YAO	Cas9_2	Nos	H2T	U6-26	EF	7*T	1	N/A	0
LBC_447	BCJJ198	24929	AQ	OD+	GV3101	Col-0	YAO	Cas9_2	Nos	H2T	U6-26	EF	7*T	2	N/A	0
LBC_448	BCJJ198	24929	AQ	OD+	GV3101	Col-0	YAO	Cas9_2	Nos	H2T	U6-26	EF	7*T	3	N/A	3.649635036
LBC_449	BCJJ198	24929	AQ	OD+	GV3101	Col-0	YAO	Cas9_2	Nos	H2T	U6-26	EF	7*T	4	N/A	1.162790698
LBC_450	BCJJ198	24929	AQ	OD+	GV3101	Col-0	YAO	Cas9_2	Nos	H2T	U6-26	EF	7*T	5	N/A	2.083333333
LBC_451	BCJJ198	24929	AQ	OD+	GV3101	Col-0	YAO	Cas9_2	Nos	H2T	U6-26	EF	7*T	6	N/A	3.03030303
LBC_454	BCJJ155	24912	AM	OD+	GV3101	sog1-1	UBI10	Cas9_2	Ocs	H2T	U6-26	EF	7*T	1	N/A	0
LBC_455	BCJJ155	24912	AM	OD+	GV3101	sog1-1	UBI10	Cas9_2	Ocs	H2T	U6-26	EF	7*T	2	N/A	21.73913043
LBC_456	BCJJ155	24912	AM	OD+	GV3101	sog1-1	UBI10	Cas9_2	Ocs	H2T	U6-26	EF	7*T	3	N/A	12.5
LBC_457	BCJJ155	24912	AM	OD+	GV3101	sog1-1	UBI10	Cas9_2	Ocs	H2T	U6-26	EF	7*T	4	N/A	0
LBC_458	BCJJ155	24912	AM	OD+	GV3101	sog1-1	UBI10	Cas9_2	Ocs	H2T	U6-26	EF	7*T	5	N/A	0
LBC_459	BCJJ155	24912	AM	OD+	GV3101	sog1-1	UBI10	Cas9_2	Ocs	H2T	U6-26	EF	7*T	6	N/A	0
LBC_462	BCJJ198	24929	AR	OD+	GV3101	sog1-1	YAO	Cas9_2	Nos	H2T	U6-26	EF	7*T	1	N/A	1.176470588
LBC_463	BCJJ198	24929	AR	OD+	GV3101	sog1-1	YAO	Cas9_2	Nos	H2T	U6-26	EF	7*T	2	N/A	0
LBC_464	BCJJ198	24929	AR	OD+	GV3101	sog1-1	YAO	Cas9_2	Nos	H2T	U6-26	EF	7*T	3	N/A	0
LBC_470	BCJJ347	25009	AT	OD+	GV3101	Col-0	ECenh	Cas9_4	E9	H2T	U6-26	EF	U6-26_67	1	N/A	9.77443609
LBC_471	BCJJ347	25009	AT	OD+	GV3101	Col-0	ECenh	Cas9_4	E9	H2T	U6-26	EF	U6-26_67	2	N/A	1.5625
LBC_473	BCJJ347	25009	AT	OD+	GV3101	Col-0	ECenh	Cas9_4	E9	H2T	U6-26	EF	U6-26_67	3	YES	91.79487179
LBC_474	BCJJ347	25009	AT	OD+	GV3101	Col-0	ECenh	Cas9_4	E9	H2T	U6-26	EF	U6-26_67	4	N/A	0
LBC_475	BCJJ347	25009	AT	OD+	GV3101	Col-0	ECenh	Cas9_4	E9	H2T	U6-26	EF	U6-26_67	5	N/A	6.617647059
LBC_476	BCJJ347	25009	AT	OD+	GV3101	Col-0	ECenh	Cas9_4	E9	H2T	U6-26	EF	U6-26_67	6	N/A	6.603773585
LBC_478	BCJJ351	24996	AV	OD+	GV3101	Col-0	RPS5a	Cas9_3	E9	H2T	U6-26	EF	U6-26_67	1	YES	78.87323944
LBC_479	BCJJ351	24996	AV	OD+	GV3101	Col-0	RPS5a	Cas9_3	E9	H2T	U6-26	EF	U6-26_67	2	YES	94.55445545
LBC_481	BCJJ351	24996	AV	OD+	GV3101	Col-0	RPS5a	Cas9_3	E9	H2T	U6-26	EF	U6-26_67	3	NO	92.39130435
LBC_482	BCJJ351	24996	AV	OD+	GV3101	Col-0	RPS5a	Cas9_3	E9	H2T	U6-26	EF	U6-26_67	4	YES	94.44444444
LBC_483	BCJJ351	24996	AV	OD+	GV3101	Col-0	RPS5a	Cas9_3	E9	H2T	U6-26	EF	U6-26_67	5	YES	78.90625
LBC_494	BCJJ353	24997	AX	OD+	GV3101	Col-0	YAO	Cas9_3	E9	H2T	U6-26	EF	U6-26_67	1	YES	95.23809524
LBC_495	BCJJ353	24997	AX	OD+	GV3101	Col-0	YAO	Cas9_3	E9	H2T	U6-26	EF	U6-26_67	2	NO	93.33333333
LBC_497	BCJJ353	24997	AX	OD+	GV3101	Col-0	YAO	Cas9_3	E9	H2T	U6-26	EF	U6-26_67	3	N/A	59.55972906
LBC_498	BCJJ353	24997	AX	OD+	GV3101	Col-0	YAO	Cas9_3	E9	H2T	U6-26	EF	U6-26_67	4	YES	100
LBC_499	BCJJ353	24997	AX	OD+	GV3101	Col-0	YAO	Cas9_3	E9	H2T	U6-26	EF	U6-26_67	5	N/A	66.87886826
LBC_502	BCJJ354	24998	AY	OD+	GV3101	Col-0	RPS5a	Cas9_4	E9	H2T	U6-26	EF	U6-26_67	1	N/A	9.376890502
LBC_503	BCJJ354	24998	AY	OD+	GV3101	Col-0	RPS5a	Cas9_4	E9	H2T	U6-26	EF	U6-26_67	2	N/A	56.72061928
LBC_504	BCJJ354	24998	AY	OD+	GV3101	Col-0	RPS5a	Cas9_4	E9	H2T	U6-26	EF	U6-26_67	3	N/A	28.44827586
LBC_505	BCJJ354	24998	AY	OD+	GV3101	Col-0	RPS5a	Cas9_4	E9	H2T	U6-26	EF	U6-26_67	4	N/A	17
LBC_506	BCJJ354	24998	AY	OD+	GV3101	Col-0	RPS5a	Cas9_4	E9	H2T	U6-26	EF	U6-26_67	5	N/A	1.176470588
LBC_507	BCJJ354	24998	AY	OD+	GV3101	Col-0	RPS5a	Cas9_4	E9	H2T	U6-26	EF	U6-26_67	6	N/A	9.722222222
LBC_518	BCJJ357	25017	BA	OD+	GV3101	Col-0	YAO	Cas9_3	E9	H2H	U6-26	EF	U6-26_67	1	N/A	28.9188739
LBC_519	BCJJ357	25017	BA	OD+	GV3101	Col-0	YAO	Cas9_3	E9	H2H	U6-26	EF	U6-26_67	2	NO	100
LBC_520	BCJJ357	25017	BA	OD+	GV3101	Col-0	YAO	Cas9_3	E9	H2H	U6-26	EF	U6-26_67	3	N/A	56.09070465
LBC_521	BCJJ357	25017	BA	OD+	GV3101	Col-0	YAO	Cas9_3	E9	H2H	U6-26	EF	U6-26_67	4	N/A	65.95744681
LBC_522	BCJJ357	25017	BA	OD+	GV3101	Col-0	YAO	Cas9_3	E9	H2H	U6-26	EF	U6-26_67	5	YES	91.30434783
LBC_523	BCJJ357	25017	BA	OD+	GV3101	Col-0	YAO	Cas9_3	E9	H2H	U6-26	EF	U6-26_67	6	NO	75
LBC_526	BCJJ359	25002	BB	OD+	GV3101	Col-0	RPS5a	Cas9_4	E9	H2H	U6-26	EF	U6-26_67	1	NO	95.40229885
LBC_527	BCJJ359	25002	BB	OD+	GV3101	Col-0	RPS5a	Cas9_4	E9	H2H	U6-26	EF	U6-26_67	2	N/A	66.94531522
LBC_528	BCJJ359	25002	BB	OD+	GV3101	Col-0	RPS5a	Cas9_4	E9	H2H	U6-26	EF	U6-26_67	3	N/A	53.67231638
LBC_529	BCJJ359	25002	BB	OD+	GV3101	Col-0	RPS5a	Cas9_4	E9	H2H	U6-26	EF	U6-26_67	4	N/A	60.43940055
LBC_530	BCJJ359	25002	BB	OD+	GV3101	Col-0	RPS5a	Cas9_4	E9	H2H	U6-26	EF	U6-26_67	5	N/A	54.59770115
LBC_486	BCJJ352	25006	AW	OD+	GV3101	Col-0	UBI10	Cas9_3	E9	H2T	U6-26	EF	U6-26_67	1	YES	96.96969697
LBC_487	BCJJ352	25006	AW	OD+	GV3101	Col-0	UBI10	Cas9_3	E9	H2T	U6-26	EF	U6-26_67	2	YES	100
LBC_488	BCJJ352	25006	AW	OD+	GV3101	Col-0	UBI10	Cas9_3	E9	H2T	U6-26	EF	U6-26_67	3	N/A	1.360544218
LBC_489	BCJJ352	25006	AW	OD+	GV3101	Col-0	UBI10	Cas9_3	E9	H2T	U6-26	EF	U6-26_67	4	YES	97.22222222
LBC_490	BCJJ352	25006	AW	OD+	GV3101	Col-0	UBI10	Cas9_3	E9	H2T	U6-26	EF	U6-26_67	5	YES	100
LBC_491	BCJJ352	25006	AW	OD+	GV3101	Col-0	UBI10	Cas9_3	E9	H2T	U6-26	EF	U6-26_67	6	YES	96.72131148
LBC_510	BCJJ355	24999	AZ	OD+	GV3101	Col-0	YAO	Cas9_4	E9	H2T	U6-26	EF	U6-26_67	1	N/A	1.058201058
LBC_511	BCJJ355	24999	AZ	OD+	GV3101	Col-0	YAO	Cas9_4	E9	H2T	U6-26	EF	U6-26_67	2	N/A	1.030927835
LBC_512	BCJJ355	24999	AZ	OD+	GV3101	Col-0	YAO	Cas9_4	E9	H2T	U6-26	EF	U6-26_67	3	N/A	1.614114114
LBC_513	BCJJ355	24999	AZ	OD+	GV3101	Col-0	YAO	Cas9_4	E9	H2T	U6-26	EF	U6-26_67	4	N/A	14.082397
LBC_514	BCJJ355	24999	AZ	OD+	GV3101	Col-0	YAO	Cas9_4	E9	H2T	U6-26	EF	U6-26_67	5	N/A	6.552706553
LBC_515	BCJJ355	24999	AZ	OD+	GV3101	Col-0	YAO	Cas9_4	E9	H2T	U6-26	EF	U6-26_67	6	N/A	9.98389694
LBC_532	BCJJ346	24995	AS	OD+	GV3101	Col-0	ECenh	Cas9_3	E9	H2T	U6-26	EF	U6-26_67	1	N/A	1.19047619
LBC_533	BCJJ346	24995	AS	OD+	GV3101	Col-0	ECenh	Cas9_3	E9	H2T	U6-26	EF	U6-26_67	2	N/A	0
LBC_534	BCJJ346	24995	AS	OD+	GV3101	Col-0	ECenh	Cas9_3	E9	H2T	U6-26	EF	U6-26_67	3	N/A	0
LBC_535	BCJJ346	24995	AS	OD+	GV3101	Col-0	ECenh	Cas9_3	E9	H2T	U6-26	EF	U6-26_67	4	N/A	0
LBC_536	BCJJ346	24995	AS	OD+	GV3101	Col-0	ECenh	Cas9_3	E9	H2T	U6-26	EF	U6-26_67	5	N/A	3.125
LBC_537	BCJJ346	24995	AS	OD+	GV3101	Col-0	ECenh	Cas9_3	E9	H2T	U6-26	EF	U6-26_67	6	N/A	1.606753813
