# Supplementary material for: Optimization of T-DNA architecture for Cas9-mediated mutagenesis in Arabidopsis
Source: PLoS One. 2019 Jan 9;14(1):e0204778. doi: 10.1371/journal.pone.0204778 (PMC6326418; doi:10.1371/journal.pone.0204778)
Supplement: S5 Table — From capillary sequencing data. (XLSX) [file pone.0204778.s005.xlsx]

## Sheet: Sheet1
Line	Ploidy	Mutation	Type	Size (bp)		Homozygous	Heterozygous	Biallelic	Unknown	Total
LBC40-14	Heterozygous	A ins	insertion	1		187	33	31	64	315
LBC42-1	Homozygous	A ins	insertion	1
LBC128-1	Homozygous	A del	deletion	1
LBC139-1	unknown
LBC139-2	unknown
LBC139-5	Homozygous	A ins	insertion	1
LBC139-6	unknown
LBC140-1	Homozygous	A ins	insertion	1
LBC140-2	Heterozygous	GGCCATGA del	deletion	8
LBC140-3	Heterozygous	GGCCATGA del	deletion	8
LBC140-4	Homozygous	T ins	insertion	1
LBC140-5	Biallelic	A/T ins	insertion	1
LBC140-6	Homozygous	T ins	insertion	1
LBC141-1	unknown
LBC141-2	unknown
LBC141-5	Homozygous	A ins	insertion	1
LBC141-6	unknown
LBC142-1	unknown
LBC142-2	Homozygous	T ins	insertion	1
LBC142-3	Homozygous	T ins	insertion	1
LBC142-4	Homozygous	T ins	insertion	1
LBC142-5	Biallelic	A/T ins	insertion	1
LBC142-6	Homozygous	T ins	insertion	1
LBC143-1	Homozygous	A ins	insertion	1
LBC143-2	unknown
LBC143-4	unknown
LBC143-5	Homozygous	A ins	insertion	1
LBC143-6	Homozygous	A ins	insertion	1
LBC144-1	unknown
LBC144-2	Homozygous	T ins	insertion	1
LBC144-3	unknown
LBC144-5	unknown
LBC144-6	unknown
LBC152-1	Homozygous	A del	deletion	1
LBC152-2	Homozygous	T ins	insertion	1
LBC152-3	unknown
LBC155-1	Homozygous	A ins	insertion	1
LBC155-2	unknown
LBC155-3	Homozygous	C ins	insertion	1
LBC155-4	Homozygous	T ins	insertion	1
LBC187-3	Homozygous	T ins	insertion	1
LBC187-4	Homozygous	A ins	insertion	1
LBC187-5	Homozygous	A ins	insertion	1
LBC187-6	Homozygous	T ins	insertion	1
LBC187-7	Homozygous	A ins	insertion	1
LBC187-8	Homozygous	A ins	insertion	1
LBC238-4	Homozygous	G ins	insertion	1
LBC238-5	Homozygous	G ins	insertion	1
LBC238-6	Homozygous	G ins	insertion	1
LBC250-1	Homozygous	A ins	insertion	1
LBC271-1	Homozygous	A ins	insertion	1
LBC273-74	Homozygous	CTGGAG del	deletion	6
LBC273-76	Homozygous	CTGGAG del	deletion	6
LBC273-81	Homozygous	CTGGAG del	deletion	6
LBC273-82	Homozygous	CTGGAG del	deletion	6
LBC273-83	Homozygous	CTGGAG del	deletion	6
LBC274-1	Heterozygous	C del	deletion	1
LBC275-1	Homozygous	A del	deletion	1
LBC276-1	Homozygous	A ins	insertion	1
LBC295-1	Homozygous	T ins	insertion	1
LBC297-4	Homozygous	T ins	insertion	1
LBC298-1	Homozygous	T ins	insertion	1
LBC298-2	unknown
LBC299-1	Homozygous	T ins	insertion	1
LBC308-1	Heterozygous	TCGGCCATGAAGCT del	deletion	14
LBC308-2	Heterozygous	GAAGCTGGAGGgtaata del	deletion	17
LBC309-1	Homozygous	A ins	insertion	1
LBC309-2	Homozygous	A ins	insertion	1
LBC310-1	Heterozygous	AAGCTGGAGGgtaatagaaacact del.	deletion	24
LBC310-2	Heterozygous	T ins	insertion	1
LBC310-4	Homozygous	A ins	insertion	1
LBC310-5	Homozygous	A ins	insertion	1
LBC311-1	Homozygous	T ins	insertion	1
LBC311-3	Homozygous	A ins	insertion	1
LBC321-1	Homozygous	T ins	insertion	1
LBC321-2	unknown
LBC323-3	Heterozygous	AGCTGGAGGgtaatagaaa del	deletion	19
LBC324-1	Homozygous	A ins	insertion	1
LBC324-2	Heterozygous	C ins	insertion	1
LBC332-2	unknown
LBC333-2	Heterozygous	A ins	insertion	1
LBC333-3	Heterozygous	TGAA del	deletion	4
LBC333-6	Homozygous	G ins	insertion	1
LBC334-1	Homozygous	A ins	insertion	1
LBC334-3	Homozygous	A ins	insertion	1
LBC334-4	Homozygous	T ins	insertion	1
LBC334-6	Heterozygous	A ins	insertion	1
LBC345-5	Heterozygous	T ins	insertion	1
LBC352-5	Heterozygous	A ins	insertion	1
LBC352-6	Heterozygous	A ins	insertion	1
LBC336-4	Homozygous	G ins	insertion	1
LBC343-1	Heterozygous	C ins	insertion	1
LBC343-5	Homozygous	A ins	insertion	1
LBC343-6	Heterozygous	A del	deletion	1
LBC367-1	Homozygous	A ins	insertion	1
LBC367-2	unknown
LBC369-1	unknown
LBC369-2	Homozygous	T ins	insertion	1
LBC369-3	Homozygous	A ins	insertion	1
LBC369-4	Heterozygous	A del	deletion	1
LBC369-5	Heterozygous	A del	deletion	1
LBC369-6	Biallelic	A/T ins	insertion	1
LBC369-7	Heterozygous	T ins	insertion	1
LBC369-8	Biallelic	A/T ins	insertion	1
LBC369-9	Biallelic	G/T ins	insertion	1
LBC369-10	Biallelic	TGG del / A insr	insertion	3
LBC369-11	Biallelic	A/T ins	insertion	1
LBC369-12	Heterozygous	C ins	insertion	1
LBC369-13	Biallelic	A/T ins	insertion	1
LBC369-14	Homozygous	T ins	insertion	1
LBC370-1	Heterozygous	T ins	insertion	1
LBC370-2	Homozygous	T ins	insertion	1
LBC370-4	Heterozygous	GCTGGAGGgtaa del	deletion	12
LBC372-1	Biallelic	A/T ins	insertion	1
LBC372-2	Heterozygous	T ins	insertion	1
LBC372-3	Homozygous	A ins	insertion	1
LBC373-1	Biallelic	A del. / AA del.	deletion	2
LBC373-2	Homozygous	A ins	insertion	1
LBC378-1	Homozygous	A ins	insertion	1
LBC378-2	Homozygous	A ins	insertion	1
LBC403-1	Biallelic	G del. / GA del.	deletion	2
LBC403-2	Biallelic	A/T ins	insertion	1
LBC408-1	Homozygous	A ins	insertion	1
LBC408-2	Homozygous	A ins	insertion	1
LBC408-3	Homozygous	A ins	insertion	1
LBC408-4	Homozygous	A ins	insertion	1
LBC408-5	Homozygous	A ins	insertion	1
LBC408-6	Homozygous	A ins	insertion	1
LBC433-1	Homozygous	T ins	insertion	1
LBC448-1	unknown
LBC448-2	Homozygous	AG del	deletion	2
LBC448-3	Homozygous	T ins	insertion	1
LBC448-4	unknown
LBC448-5	unknown
LBC449-1	unknown
LBC450-1	unknown
LBC450-2	Biallelic	A insr / AG del	deletion	2
LBC455-1	Homozygous	A ins	insertion	1
LBC455-2	Homozygous	A ins	insertion	1
LBC455-3	Homozygous	A ins	insertion	1
LBC455-4	Homozygous	A ins	insertion	1
LBC455-5	Homozygous	A ins	insertion	1
LBC455-6	Homozygous	A ins	insertion	1
LBC456-1	Homozygous	AGCTGGAGGgt->GTGAGATTTTTTTTTTATGA	replacement	11
LBC456-2	Homozygous	AGCTGGAGGgt->GTGAGATTTTTTTTTTATGA	replacement	11
LBC456-3	Homozygous	AGCTGGAGGgt->GTGAGATTTTTTTTTTATGA	replacement	11
LBC456-4	Homozygous	AGCTGGAGGgt->GTGAGATTTTTTTTTTATGA	replacement	11
LBC456-5	Homozygous	AGCTGGAGGgt->GTGAGATTTTTTTTTTATGA	replacement	11
LBC456-6	Homozygous	AGCTGGAGGgt->GTGAGATTTTTTTTTTATGA	replacement	11
LBC462-1	Homozygous	G ins	insertion	1
LBC470-1	Homozygous	A ins	insertion	1
LBC470-2	unknown
LBC470-3	Biallelic	A/T ins	insertion	1
LBC470-4	Homozygous	A ins	insertion	1
LBC470-5	unknown
LBC470-6	Biallelic	A/T ins	insertion	1
LBC473-1	Homozygous	AGCTGGAGGgtaatagaaacactaat->CCAAGAATATTTG	replacement	26
LBC473-2	Homozygous	AGCTGGAGGgtaatagaaacactaat->CCAAGAATATTTG	replacement	26
LBC473-3	unknown
LBC473-4	unknown
LBC473-5	Homozygous	AGCTGGAGGgtaatagaaacactaat->CCAAGAATATTTG	replacement	26
LBC473-6	Homozygous	AGCTGGAGGgtaatagaaacactaat->CCAAGAATATTTG	replacement	26
LBC475-2	unknown
LBC475-3	unknown
LBC475-4	unknown
LBC475-5	unknown
LBC475-6	unknown
LBC476-1	unknown
LBC476-2	Homozygous	C ins	insertion	1
LBC476-3	unknown
LBC476-4	unknown
LBC476-5	Biallelic	G/T ins	insertion	1
LBC476-6	Homozygous	A ins	insertion	1
LBC478-1	Homozygous	TGA->CGT	replacement	3
LBC478-2	Homozygous	TGA->CGT	replacement	3
LBC478-3	Homozygous	TGA->CGT	replacement	3
LBC478-4	Homozygous	TGA->CGT	replacement	3
LBC478-5	Homozygous	TGA->CGT	replacement	3
LBC478-6	Heterozygous	TGA->CGT	replacement	3
LBC479-1	Biallelic	A/T ins	insertion	1
LBC479-2	Homozygous	T ins	insertion	1
LBC479-3	Homozygous	T ins	insertion	1
LBC479-4	Homozygous	T ins	insertion	1
LBC479-5	Homozygous	T ins	insertion	1
LBC479-6	Biallelic	A/T ins	insertion	1
LBC481-1	Homozygous	AGCTGGAGGgtaatagaaacactaat->CCAAGAATATTTG	replacement	26
LBC481-2	Homozygous	T ins	insertion	1
LBC481-3	Homozygous	T ins	insertion	1
LBC481-4	unknown
LBC481-5	Homozygous	AGCTGGAGGgtaatagaaacactaat->CCAAGAATATTTG	replacement	26
LBC481-6	Homozygous	T ins	insertion	1
LBC482-1	Biallelic	A/T ins	insertion	1
LBC482-2	Biallelic	A/T ins	insertion	1
LBC482-3	Homozygous	A ins	insertion	1
LBC482-4	Homozygous	A ins	insertion	1
LBC482-5	Homozygous	A ins	insertion	1
LBC482-6	Homozygous	A ins	insertion	1
LBC483-1	Homozygous	T ins	insertion	1
LBC483-2	Homozygous	T ins	insertion	1
LBC483-3	Homozygous	T ins	insertion	1
LBC483-4	Homozygous	T ins	insertion	1
LBC483-5	Homozygous	T ins	insertion	1
LBC483-6	Homozygous	T ins	insertion	1
LBC494-1	Homozygous	A ins	insertion	1
LBC494-2	Homozygous	A ins	insertion	1
LBC494-3	Homozygous	A ins	insertion	1
LBC495-1	Homozygous	T ins	insertion	1
LBC495-2	Homozygous	A ins	insertion	1
LBC495-3	Homozygous	T ins	insertion	1
LBC497-1	Heterozygous	CCATGAAGCTGG del	deletion	12
LBC497-2	Homozygous	A ins	insertion	1
LBC498-1	Homozygous	T ins	insertion	1
LBC498-2	Homozygous	T ins	insertion	1
LBC498-3	Homozygous	T ins	insertion	1
LBC499-1	unknown
LBC499-2	Homozygous	T ins	insertion	1
LBC499-3	Homozygous	T ins	insertion	1
LBC502-1	unknown
LBC502-2	Homozygous	A ins	insertion	1
LBC502-3	Homozygous	T ins	insertion	1
LBC503-1	unknown
LBC503-2	Homozygous	G ins	insertion	1
LBC503-3	Homozygous	T ins	insertion	1
LBC504-1	unknown
LBC504-3	unknown
LBC505-1	Homozygous	A->TTCAC	replacement	1
LBC505-2	Homozygous	A del	deletion	1
LBC505-3	Homozygous	A del	deletion	1
LBC506-1	Homozygous	G ins	insertion	1
LBC507-2	Homozygous	A ins	insertion	1
LBC507-3	Homozygous	A ins	insertion	1
LBC518-1	Homozygous	A ins	insertion	1
LBC518-2	Homozygous	A ins	insertion	1
LBC518-3	unknown
LBC519-1	Homozygous	T ins	insertion	1
LBC519-2	Homozygous	A ins	insertion	1
LBC519-3	Homozygous	T ins	insertion	1
LBC520-1	Homozygous	A ins	insertion	1
LBC520-2	unknown
LBC521-1	Homozygous	A ins	insertion	1
LBC521-2	Homozygous	A ins	insertion	1
LBC522-1	Homozygous	T ins	insertion	1
LBC522-2	Homozygous	T ins	insertion	1
LBC522-3	Homozygous	T ins	insertion	1
LBC523-1	Homozygous	T ins	insertion	1
LBC523-2	Homozygous	T ins	insertion	1
LBC523-3	Homozygous	A ins	insertion	1
LBC526-1	Homozygous	A ins	insertion	1
LBC526-2	Homozygous	T ins	insertion	1
LBC527-1	Homozygous	T ins	insertion	1
LBC527-2	Heterozygous	CCATGAAGCTGG del	deletion	12
LBC527-3	Homozygous	T ins	insertion	1
LBC528-1	unknown
LBC528-2	unknown
LBC528-3	Biallelic	T/C ins	insertion	1
LBC529-1	Homozygous	A ins	insertion	1
LBC529-2	Homozygous	A ins	insertion	1
LBC529-3	unknown
LBC530-1	unknown
LBC530-2	Homozygous	GTATCTTCGGCCATGA->CGTTGTTTCCACGT	replacement	16
LBC530-3	unknown
LBC486-1	Homozygous	A ins	insertion	1
LBC486-2	Homozygous	A ins	insertion	1
LBC486-3	Homozygous	A ins	insertion	1
LBC486-4	Homozygous	A ins	insertion	1
LBC486-5	Homozygous	A ins	insertion	1
LBC487-1	Homozygous	A ins	insertion	1
LBC487-2	Homozygous	A ins	insertion	1
LBC487-3	Homozygous	A ins	insertion	1
LBC487-4	Homozygous	A ins	insertion	1
LBC487-5	Homozygous	A ins	insertion	1
LBC488-1	Homozygous	A ins	insertion	1
LBC488-2	Homozygous	A ins	insertion	1
LBC489-1	Homozygous	A ins	insertion	1
LBC489-2	Homozygous	A ins	insertion	1
LBC489-3	Homozygous	A ins	insertion	1
LBC489-4	Homozygous	A ins	insertion	1
LBC489-5	Homozygous	T ins	insertion	1
LBC490-1	Biallelic	A/T ins	insertion	1
LBC490-2	Homozygous	T ins	insertion	1
LBC490-3	Homozygous	T ins	insertion	1
LBC490-4	Homozygous	A ins	insertion	1
LBC490-5	Biallelic	A/T ins	insertion	1
LBC491-1	Biallelic	C/T ins	insertion	1
LBC491-2	Biallelic	C/T ins	insertion	1
LBC491-3	Biallelic	C/T ins	insertion	1
LBC491-4	Biallelic	C/T ins	insertion	1
LBC491-5	Biallelic	C/T ins	insertion	1
LBC510-1	unknown
LBC510-2	unknown
LBC510-3	unknown
LBC510-4	unknown
LBC510-5	unknown
LBC511-1	Homozygous	A del	deletion	1
LBC512-1	unknown
LBC512-2	Biallelic	A/T ins	insertion	1
LBC513-1	unknown
LBC513-2	Homozygous	A ins	insertion	1
LBC513-3	Heterozygous	GGCCATGA del	deletion	8
LBC513-4	Heterozygous	aacctttttgattccacagGGACAAACACCGTTGTTTCCACGTATCTTCGGCCATG del	deletion	56
LBC513-5	Homozygous	A ins	insertion	1
LBC514-2	unknown
LBC514-3	unknown
LBC514-4	Heterozygous	A del	deletion	1
LBC514-6	Heterozygous	A del	deletion	1
LBC533-1	unknown
LBC534-1	Heterozygous	GAAGCTGGAGGgt del	deletion	13
LBC536-1	Homozygous	T ins	insertion	1
LBC536-2	unknown
LBC536-3	Biallelic	A/G ins	insertion	1
LBC536-4	Biallelic	A/T ins	insertion	1
LBC537-2	unknown
LBC537-3	Homozygous	A ins	insertion	1
LBC537-4	unknown
LBC537-5	unknown
