# Supplementary material for: Optimization of T-DNA architecture for Cas9-mediated mutagenesis in Arabidopsis
Source: PLoS One. 2019 Jan 9;14(1):e0204778. doi: 10.1371/journal.pone.0204778 (PMC6326418; doi:10.1371/journal.pone.0204778)
Supplement: S1 File — Maps are in genbank format in a ZIP file. (ZIP) [file pone.0204778.s008.zip]

Archive with 50 entries (47 files):
- Plasmid_maps/Level0/
- Plasmid_maps/Level0/BCJJ125_Cas9-3.gbk
- Plasmid_maps/Level0/BCJJ163B_pRPS5a.gbk
- Plasmid_maps/Level0/BCJJ180_Cas9-4.gbk
- Plasmid_maps/Level0/BCJJ223B_pMGE1.gbk
- Plasmid_maps/Level0/desktop.ini
- Plasmid_maps/Level0/LBJJ432_pECenh.gbk
- Plasmid_maps/Level0/LBJJ433_pEC1.2.gbk
- Plasmid_maps/Level0/LBJJ491_pYAO.gbk
- Plasmid_maps/Level0/pICH41421_NosT.gbk
- Plasmid_maps/Level0/pICH41432_OcsT.gbk
- Plasmid_maps/Level0/pICH51288_p35S.gbk
- Plasmid_maps/Level0/pICH77911_AgsT.gbk
- Plasmid_maps/Level0/pICSL12006_pCsVMV.gbk
- Plasmid_maps/Level0/pICSL12015_pUBI10.gbk
- Plasmid_maps/Level0/pICSL12021_pICU2.gbk
- Plasmid_maps/Level0/pICSL12022_pAG.gbk
- Plasmid_maps/Level0/pICSL60004_E9t.gbk
- Plasmid_maps/Level0/pICSL90004 _Cas9-1.gbk
- Plasmid_maps/Level0/pICSL90016_Cas9-2.gbk
- Plasmid_maps/Level0/Thumbs.db
- Plasmid_maps/Level1/
- Plasmid_maps/Level1/BCJJ339B_RPS5a_Cas9-IV_E9_1;2.gbk
- Plasmid_maps/Level1/BCJJ340A_UBI10_Cas9-IV_E9_1;2.gbk
- Plasmid_maps/Level1/BCJJ344C_[UBI10_Cas9-IV_E9]rev_1;2.gbk
- Plasmid_maps/Level1/BCJJ345B_[YAO_Cas9-IV_E9]rev_1;2.gbk
- Plasmid_maps/Level1/BCJJ358C_[RPS5a_Cas9z_E9]rev_1;2.gbk
- Plasmid_maps/Level1/LBJJ382_sgRNA-EF_U6t_192_1;3.gbk
- Plasmid_maps/Level1/LBJJ383_sgRNA_polyT_1;3.gbk
- Plasmid_maps/Level1/pICSL11015_FAST-Red_1;1.gbk
- Plasmid_maps/Level1/pICSL11017_BAR_1;1.gbk
- Plasmid_maps/Level2/
- Plasmid_maps/Level2/BCJJ160A_SLJ24915_ECenh_ECp_Cas9p_E9_ADH1_OD.gbk
- Plasmid_maps/Level2/BCJJ161B_SLJ24916_ECp_Cas9p_E9_ADH1_OD.gbk
- Plasmid_maps/Level2/BCJJ162A_SLJ24917_MGE1p_Cas9p_E9_ADH1.gbk
- Plasmid_maps/Level2/BCJJ165A_SLJ24921_RPS5a_Cas9p_Nos_ADH1_OD.gbk
- Plasmid_maps/Level2/BCJJ198'K_SLJ24929_YAO_Cas9p_Nos_ADH1_OD.gbk
- Plasmid_maps/Level2/BCJJ226_SLJ24449_EC1.2_Cas9p_Ocs_gEF_ADH1.gbk
- Plasmid_maps/Level2/BCJJ227_SLJ24450_EC1.2_Cas9p_Ocs_gEF_ADH1_U6-26term.gbk
- Plasmid_maps/Level2/BCJJ228_SLJ24451_EC1.2_Cas9p_E9_gEF_ADH1.gbk
- Plasmid_maps/Level2/BCJJ229_SLJ24452_EC1.2_Cas9p_E9_gEF_ADH1_U6-26term.gbk
- Plasmid_maps/Level2/BCJJ346A_SLJ24995_EC+enh_Cas9-IV_E9_ADH1.gbk
- Plasmid_maps/Level2/BCJJ347A_SLJ25009_EC+enh_Cas9z_E9_ADH1.gbk
- Plasmid_maps/Level2/BCJJ351A_SLJ24996_RPS5a_Cas9-IV_E9_ADH1.gbk
- Plasmid_maps/Level2/BCJJ352A_SLJ25006_UBI10_Cas9-IV_E9_ADH1.gbk
- Plasmid_maps/Level2/BCJJ353A_SLJ24997_YAO_Cas9-IV_E9_ADH1.gbk
- Plasmid_maps/Level2/BCJJ354A_SLJ24998_RPS5a_Cas9z_E9_ADH1.gbk
- Plasmid_maps/Level2/BCJJ355A_SLJ24999_YAO_Cas9z_E9_ADH1.gbk
- Plasmid_maps/Level2/BCJJ357A_SLJ25017_[YAO_Cas9-IV_E9]rev_ADH1.gbk
- Plasmid_maps/Level2/BCJJ359B_SLJ25002_[RPS5a_Cas9z_E9]rev_ADH1.gbk
