# Supplementary material for: Optimization of T-DNA architecture for Cas9-mediated mutagenesis in Arabidopsis
Source: PLoS One. 2019 Jan 9;14(1):e0204778. doi: 10.1371/journal.pone.0204778 (PMC6326418; doi:10.1371/journal.pone.0204778)
Supplement: S1 File — Maps are in genbank format in a ZIP file. (ZIP) [file pone.0204778.s008.zip › Plasmid_maps/Level0/BCJJ180_Cas9-4.gbk]

LOCUS       BCJJ180_Cas9-4      6520 bp    DNA     circular UNA 14-JUN-2011
COMMENT     This file is created by Vector NTI
            http://www.invitrogen.com/
FEATURES             Location/Qualifiers
     CDS             184..1194
                     /vntifkey="4"
                     /label="Sm/Sp no DraIII"
     mutation        1161
                     /vntifkey="62"
                     /label="G to A"
     Misc._feature   1354..1968
                     /vntifkey="21"
                     /label="rep (pMB1)"
     Replication_ori complement(1953)
                     /vntifkey="33"
                     /label=ORI
                     /note=" RNaseH cleavage point "
     CDS             2202..6473
                     /label=Cas9-4
ORIGIN
        1 ATACGCCTAT TTTTATAGGT TAATGTCATG ATAATAATGG TTTCTTAGAC GTCAGGTGGC
       61 ACTTTTCGGG GAAATGTGCG CGGAACCCCT ATTTGTTTAT TTTTCTAAAT ACATTCAAAT
      121 ATGTATCCGC TCATGAGACA ATAACCCTGA TAAATGCTTC AATAATATTG AAAAAGGAAG
      181 AGTATGCGCT CACGCAACTG GTCCAGAACC TTGACCGAAC GCAGCGGTGG TAACGGCGCA
      241 GTGGCGGTTT TCATGGCTTG TTATGACTGT TTTTTTGGGG TACAGTCTAT GCCTCGGGCA
      301 TCCAAGCAGC AAGCGCGTTA CGCCGTGGGT CGATGTTTGA TGTTATGGAG CAGCAACGAT
      361 GTTACGCAGC AGGGCAGTCG CCCTAAAACA AAGTTAAACA TCATGAGGGA AGCGGTGATC
      421 GCCGAAGTAT CGACTCAACT ATCAGAGGTA GTTGGCGTCA TCGAGCGCCA TCTCGAACCG
      481 ACGTTGCTGG CCGTACATTT GTACGGCTCC GCAGTGGATG GCGGCCTGAA GCCACACAGC
      541 GATATTGATT TGCTGGTTAC GGTGACCGTA AGGCTTGATG AAACAACGCG GCGAGCTTTG
      601 ATCAACGACC TTTTGGAAAC TTCGGCTTCC CCTGGAGAGA GCGAGATTCT CCGCGCTGTA
      661 GAAGTCACCA TTGTTGTGCA CGACGACATC ATTCCGTGGC GTTATCCAGC TAAGCGCGAA
      721 CTGCAATTTG GAGAATGGCA GCGCAATGAC ATTCTTGCAG GTATCTTCGA GCCAGCCACG
      781 ATCGACATTG ATCTGGCTAT CTTGCTGACA AAAGCAAGAG AACATAGCGT TGCCTTGGTA
      841 GGTCCAGCGG CGGAGGAACT CTTTGATCCG GTTCCTGAAC AGGATCTATT TGAGGCGCTA
      901 AATGAAACCT TAACGCTATG GAACTCGCCG CCCGACTGGG CTGGCGATGA GCGAAATGTA
      961 GTGCTTACGT TGTCCCGCAT TTGGTACAGC GCAGTAACCG GCAAAATCGC GCCGAAGGAT
     1021 GTCGCTGCCG ACTGGGCAAT GGAGCGCCTG CCGGCCCAGT ATCAGCCCGT CATACTTGAA
     1081 GCTAGACAGG CTTATCTTGG ACAAGAAGAA GATCGCTTGG CCTCGCGCGC AGATCAGTTG
     1141 GAAGAATTTG TCCATTACGT AAAAGGCGAG ATCACCAAGG TAGTCGGCAA ATAACTGTCA
     1201 GACCAAGTTT ACTCATATAT ACTTTAGATT GATTTAAAAC TTCATTTTTA ATTTAAAAGG
     1261 ATCTAGGTGA AGATCCTTTT TGATAATCTC ATGACCAAAA TCCCTTAACG TGAGTTTTCG
     1321 TTCCACTGAG CGTCAGACCC CGTAGAAAAG ATCAAAGGAT CTTCTTGAGA TCCTTTTTTT
     1381 CTGCGCGTAA TCTGCTGCTT GCAAACAAAA AAACCACCGC TACCAGCGGT GGTTTGTTTG
     1441 CCGGATCAAG AGCTACCAAC TCTTTTTCCG AAGGTAACTG GCTTCAGCAG AGCGCAGATA
     1501 CCAAATACTG TCCTTCTAGT GTAGCCGTAG TTAGGCCACC ACTTCAAGAA CTCTGTAGCA
     1561 CCGCCTACAT ACCTCGCTCT GCTAATCCTG TTACCAGTGG CTGCTGCCAG TGGCGATAAG
     1621 TCGTGTCTTA CCGGGTTGGA CTCAAGACGA TAGTTACCGG ATAAGGCGCA GCGGTCGGGC
     1681 TGAACGGGGG GTTCGTGCAC ACAGCCCAGC TTGGAGCGAA CGACCTACAC CGAACTGAGA
     1741 TACCTACAGC GTGAGCTATG AGAAAGCGCC ACGCTTCCCG AAGGGAGAAA GGCGGACAGG
     1801 TATCCGGTAA GCGGCAGGGT CGGAACAGGA GAGCGCACGA GGGAGCTTCC AGGGGGAAAC
     1861 GCCTGGTATC TTTATAGTCC TGTCGGGTTT CGCCACCTCT GACTTGAGCG TCGATTTTTG
     1921 TGATGCTCGT CAGGGGGGCG GAGCCTATGG AAAAACGCCA GCAACGCGGC CTTTTTACGG
     1981 TTCCTGGCCT TTTGCTGGCC TTTTGCTCAC ATGTTCTTTC CTGCGTTATC CCCTGATTCT
     2041 GTGGATAACC GTATTACCGC CTTTGAGTGA GCTGATACCG CTCGCCGCAG CCGAACGACC
     2101 GAGCGCAGCG AGTCAGTGAG CGAGGAAGCG GAAGAGCGCC CAATACGCAA ACCGCCTCTC
     2161 CCCGCGCGTT GGCCGATTCA TTAATCACTC TGTGGTCTCA AATGGACTAT AAGGACCACG
     2221 ACGGAGACTA CAAGGATCAT GATATTGATT ACAAAGACGA TGACGATAAG ATGGCCCCAA
     2281 AGAAGAAGCG GAAGGTCGGT ATCCACGGAG TCCCAGCAGC CGACAAGAAG TACAGCATCG
     2341 GCCTGGACAT CGGCACCAAC TCTGTGGGCT GGGCCGTGAT CACCGACGAG TACAAGGTGC
     2401 CCAGCAAGAA ATTCAAGGTG CTGGGCAACA CCGACCGGCA CAGCATCAAG AAGAACCTGA
     2461 TCGGAGCCCT GCTGTTCGAC AGCGGCGAAA CAGCCGAGGC CACCCGGCTG AAGAGAACCG
     2521 CCAGAAGAAG ATACACCAGA CGGAAGAACC GGATCTGCTA TCTGCAAGAG ATCTTCAGCA
     2581 ACGAGATGGC CAAGGTGGAC GACAGCTTCT TCCACAGACT GGAAGAGTCC TTCCTGGTGG
     2641 AAGAGGATAA GAAGCACGAG CGGCACCCCA TCTTCGGCAA CATCGTGGAC GAGGTGGCCT
     2701 ACCACGAGAA GTACCCCACC ATCTACCACC TGAGAAAGAA ACTGGTGGAC AGCACCGACA
     2761 AGGCCGACCT GCGGCTGATC TATCTGGCCC TGGCCCACAT GATCAAGTTC CGGGGCCACT
     2821 TCCTGATCGA GGGCGACCTG AACCCCGACA ACAGCGACGT GGACAAGCTG TTCATCCAGC
     2881 TGGTGCAGAC CTACAACCAG CTGTTCGAGG AAAACCCCAT CAACGCCAGC GGCGTGGACG
     2941 CCAAGGCCAT CCTGTCTGCC AGACTGAGCA AGAGCAGACG GCTGGAAAAT CTGATCGCCC
     3001 AGCTGCCCGG CGAGAAGAAG AATGGCCTGT TCGGAAACCT GATTGCCCTG AGCCTGGGCC
     3061 TGACCCCCAA CTTCAAGAGC AACTTCGACC TGGCCGAGGA TGCCAAACTG CAGCTGAGCA
     3121 AGGACACCTA CGACGACGAC CTGGACAACC TGCTGGCCCA GATCGGCGAC CAGTACGCCG
     3181 ACCTGTTTCT GGCCGCCAAG AACCTGTCCG ACGCCATCCT GCTGAGCGAC ATCCTGAGAG
     3241 TGAACACCGA GATCACCAAG GCCCCCCTGA GCGCCTCTAT GATCAAGAGA TACGACGAGC
     3301 ACCACCAGGA CCTGACCCTG CTGAAAGCTC TCGTGCGGCA GCAGCTGCCT GAGAAGTACA
     3361 AAGAGATTTT CTTCGACCAG AGCAAGAACG GCTACGCCGG CTACATTGAC GGCGGAGCCA
     3421 GCCAGGAAGA GTTCTACAAG TTCATCAAGC CCATCCTGGA AAAGATGGAC GGCACCGAGG
     3481 AACTGCTCGT GAAGCTGAAC AGAGAGGACC TGCTGCGGAA GCAGCGGACC TTCGACAACG
     3541 GCAGCATCCC CCACCAGATC CACCTGGGAG AGCTGCACGC CATTCTGCGG CGGCAGGAAG
     3601 ATTTTTACCC ATTCCTGAAG GACAACCGGG AAAAGATCGA GAAGATCCTG ACCTTCCGCA
     3661 TCCCCTACTA CGTGGGCCCT CTGGCCAGGG GAAACAGCAG ATTCGCCTGG ATGACCAGAA
     3721 AGAGCGAGGA AACCATCACC CCCTGGAACT TCGAGGAAGT GGTGGACAAG GGCGCTTCCG
     3781 CCCAGAGCTT CATCGAGCGG ATGACCAACT TCGATAAGAA CCTGCCCAAC GAGAAGGTGC
     3841 TGCCCAAGCA CAGCCTGCTG TACGAGTACT TCACCGTGTA TAACGAGCTG ACCAAAGTGA
     3901 AATACGTGAC CGAGGGAATG AGAAAGCCCG CCTTCCTGAG CGGCGAGCAG AAAAAGGCCA
     3961 TCGTGGACCT GCTGTTCAAG ACCAACCGGA AAGTGACCGT GAAGCAGCTG AAAGAGGACT
     4021 ACTTCAAGAA AATCGAGTGC TTCGACTCCG TGGAAATCTC CGGCGTGGAA GATCGGTTCA
     4081 ACGCCTCCCT GGGCACATAC CACGATCTGC TGAAAATTAT CAAGGACAAG GACTTCCTGG
     4141 ACAATGAGGA AAACGAGGAC ATTCTGGAAG ATATCGTGCT GACCCTGACA CTGTTTGAGG
     4201 ACAGAGAGAT GATCGAGGAA CGGCTGAAAA CCTATGCCCA CCTGTTCGAC GACAAAGTGA
     4261 TGAAGCAGCT GAAGCGGCGG AGATACACCG GCTGGGGCAG GCTGAGCCGG AAGCTGATCA
     4321 ACGGCATCCG GGACAAGCAG TCCGGCAAGA CAATCCTGGA TTTCCTGAAG TCCGACGGCT
     4381 TCGCCAACAG AAACTTCATG CAGCTGATCC ACGACGACAG CCTGACCTTT AAAGAGGACA
     4441 TCCAGAAAGC CCAGGTGTCC GGCCAGGGCG ATAGCCTGCA CGAGCACATT GCCAATCTGG
     4501 CCGGCAGCCC CGCCATTAAG AAGGGCATCC TGCAGACAGT GAAGGTGGTG GACGAGCTCG
     4561 TGAAAGTGAT GGGCCGGCAC AAGCCCGAGA ACATCGTGAT CGAAATGGCC AGAGAGAACC
     4621 AGACCACCCA GAAGGGACAG AAGAACAGCC GCGAGAGAAT GAAGCGGATC GAAGAGGGCA
     4681 TCAAAGAGCT GGGCAGCCAG ATCCTGAAAG AACACCCCGT GGAAAACACC CAGCTGCAGA
     4741 ACGAGAAGCT GTACCTGTAC TACCTGCAGA ATGGGCGGGA TATGTACGTG GACCAGGAAC
     4801 TGGACATCAA CCGGCTGTCC GACTACGATG TGGACCATAT CGTGCCTCAG AGCTTTCTGA
     4861 AGGACGACTC CATCGACAAC AAGGTGCTGA CCAGAAGCGA CAAGAACCGG GGCAAGAGCG
     4921 ACAACGTGCC CTCCGAAGAG GTCGTGAAGA AGATGAAGAA CTACTGGCGG CAGCTGCTGA
     4981 ACGCCAAGCT GATTACCCAG AGAAAGTTCG ACAATCTGAC CAAGGCCGAG AGAGGCGGCC
     5041 TGAGCGAACT GGATAAGGCC GGCTTCATCA AGAGACAGCT GGTGGAAACC CGGCAGATCA
     5101 CAAAGCACGT GGCACAGATC CTGGACTCCC GGATGAACAC TAAGTACGAC GAGAATGACA
     5161 AGCTGATCCG GGAAGTGAAA GTGATCACCC TGAAGTCCAA GCTGGTGTCC GATTTCCGGA
     5221 AGGATTTCCA GTTTTACAAA GTGCGCGAGA TCAACAACTA CCACCACGCC CACGACGCCT
     5281 ACCTGAACGC CGTCGTGGGA ACCGCCCTGA TCAAAAAGTA CCCTAAGCTG GAAAGCGAGT
     5341 TCGTGTACGG CGACTACAAG GTGTACGACG TGCGGAAGAT GATCGCCAAG AGCGAGCAGG
     5401 AAATCGGCAA GGCTACCGCC AAGTACTTCT TCTACAGCAA CATCATGAAC TTTTTCAAGA
     5461 CCGAGATTAC CCTGGCCAAC GGCGAGATCC GGAAGCGGCC TCTGATCGAG ACAAACGGCG
     5521 AAACCGGGGA GATCGTGTGG GATAAGGGCC GGGATTTTGC CACCGTGCGG AAAGTGCTGA
     5581 GCATGCCCCA AGTGAATATC GTGAAAAAGA CCGAGGTGCA GACAGGCGGC TTCAGCAAAG
     5641 AGTCTATCCT GCCCAAGAGG AACAGCGATA AGCTGATCGC CAGAAAGAAG GACTGGGACC
     5701 CTAAGAAGTA CGGCGGCTTC GACAGCCCCA CCGTGGCCTA TTCTGTGCTG GTGGTGGCCA
     5761 AAGTGGAAAA GGGCAAGTCC AAGAAACTGA AGAGTGTGAA AGAGCTGCTG GGGATCACCA
     5821 TCATGGAAAG AAGCAGCTTC GAGAAGAATC CCATCGACTT TCTGGAAGCC AAGGGCTACA
     5881 AAGAAGTGAA AAAGGACCTG ATCATCAAGC TGCCTAAGTA CTCCCTGTTC GAGCTGGAAA
     5941 ACGGCCGGAA GAGAATGCTG GCCTCTGCCG GCGAACTGCA GAAGGGAAAC GAACTGGCCC
     6001 TGCCCTCCAA ATATGTGAAC TTCCTGTACC TGGCCAGCCA CTATGAGAAG CTGAAGGGCT
     6061 CCCCCGAGGA TAATGAGCAG AAACAGCTGT TTGTGGAACA GCACAAGCAC TACCTGGACG
     6121 AGATCATCGA GCAGATCAGC GAGTTCTCCA AGAGAGTGAT CCTGGCCGAC GCTAATCTGG
     6181 ACAAAGTGCT GTCCGCCTAC AACAAGCACC GGGATAAGCC CATCAGAGAG CAGGCCGAGA
     6241 ATATCATCCA CCTGTTTACC CTGACCAATC TGGGAGCCCC TGCCGCCTTC AAGTACTTTG
     6301 ACACCACCAT CGACCGGAAG AGGTACACCA GCACCAAAGA GGTGCTGGAC GCCACCCTGA
     6361 TCCACCAGAG CATCACCGGC CTGTACGAGA CACGGATCGA CCTGTCTCAG CTGGGAGGCG
     6421 ACAAAAGGCC GGCGGCCACG AAAAAGGCCG GCCAGGCAAA AAAGAAAAAG TAAGCTTTGA
     6481 GACCACGAAG TGGCTCTTCA GTGGACGAAA GGGCCTCGTG
//
