# Supplementary material for: Optimization of T-DNA architecture for Cas9-mediated mutagenesis in Arabidopsis
Source: PLoS One. 2019 Jan 9;14(1):e0204778. doi: 10.1371/journal.pone.0204778 (PMC6326418; doi:10.1371/journal.pone.0204778)
Supplement: S1 File — Maps are in genbank format in a ZIP file. (ZIP) [file pone.0204778.s008.zip › Plasmid_maps/Level0/BCJJ223B_pMGE1.gbk]

LOCUS       BCJJ223B_pMGE1      3803 bp    DNA     circular UNA 10-MAR-2009
COMMENT     This file is created by Vector NTI
            http://www.invitrogen.com/
FEATURES             Location/Qualifiers
     CDS             215..1225
                     /vntifkey="4"
                     /label="Sm/Sp no DraIII"
     mutation        1192
                     /vntifkey="62"
                     /label="G to A"
     misc_feature    1385..1999
                     /vntifkey="21"
                     /label="rep (pMB1)"
     rep_origin      complement(1984)
                     /vntifkey="33"
                     /label=ORI
                     /note=" RNaseH cleavage point "
     promoter        2235..3787
                     /label="MGE1 promoter"
     mutation        3149
                     /label="C->A (BsaI domestication)"
     mutation        3160
                     /label="C->T (BpiI domestication)"
ORIGIN
        1 GTGGCTCTTC AGTGGACGAA AGGGCCTCGT GATACGCCTA TTTTTATAGG TTAATGTCAT
       61 GATAATAATG GTTTCTTAGA CGTCAGGTGG CACTTTTCGG GGAAATGTGC GCGGAACCCC
      121 TATTTGTTTA TTTTTCTAAA TACATTCAAA TATGTATCCG CTCATGAGAC AATAACCCTG
      181 ATAAATGCTT CAATAATATT GAAAAAGGAA GAGTATGCGC TCACGCAACT GGTCCAGAAC
      241 CTTGACCGAA CGCAGCGGTG GTAACGGCGC AGTGGCGGTT TTCATGGCTT GTTATGACTG
      301 TTTTTTTGGG GTACAGTCTA TGCCTCGGGC ATCCAAGCAG CAAGCGCGTT ACGCCGTGGG
      361 TCGATGTTTG ATGTTATGGA GCAGCAACGA TGTTACGCAG CAGGGCAGTC GCCCTAAAAC
      421 AAAGTTAAAC ATCATGAGGG AAGCGGTGAT CGCCGAAGTA TCGACTCAAC TATCAGAGGT
      481 AGTTGGCGTC ATCGAGCGCC ATCTCGAACC GACGTTGCTG GCCGTACATT TGTACGGCTC
      541 CGCAGTGGAT GGCGGCCTGA AGCCACACAG CGATATTGAT TTGCTGGTTA CGGTGACCGT
      601 AAGGCTTGAT GAAACAACGC GGCGAGCTTT GATCAACGAC CTTTTGGAAA CTTCGGCTTC
      661 CCCTGGAGAG AGCGAGATTC TCCGCGCTGT AGAAGTCACC ATTGTTGTGC ACGACGACAT
      721 CATTCCGTGG CGTTATCCAG CTAAGCGCGA ACTGCAATTT GGAGAATGGC AGCGCAATGA
      781 CATTCTTGCA GGTATCTTCG AGCCAGCCAC GATCGACATT GATCTGGCTA TCTTGCTGAC
      841 AAAAGCAAGA GAACATAGCG TTGCCTTGGT AGGTCCAGCG GCGGAGGAAC TCTTTGATCC
      901 GGTTCCTGAA CAGGATCTAT TTGAGGCGCT AAATGAAACC TTAACGCTAT GGAACTCGCC
      961 GCCCGACTGG GCTGGCGATG AGCGAAATGT AGTGCTTACG TTGTCCCGCA TTTGGTACAG
     1021 CGCAGTAACC GGCAAAATCG CGCCGAAGGA TGTCGCTGCC GACTGGGCAA TGGAGCGCCT
     1081 GCCGGCCCAG TATCAGCCCG TCATACTTGA AGCTAGACAG GCTTATCTTG GACAAGAAGA
     1141 AGATCGCTTG GCCTCGCGCG CAGATCAGTT GGAAGAATTT GTCCATTACG TAAAAGGCGA
     1201 GATCACCAAG GTAGTCGGCA AATAACTGTC AGACCAAGTT TACTCATATA TACTTTAGAT
     1261 TGATTTAAAA CTTCATTTTT AATTTAAAAG GATCTAGGTG AAGATCCTTT TTGATAATCT
     1321 CATGACCAAA ATCCCTTAAC GTGAGTTTTC GTTCCACTGA GCGTCAGACC CCGTAGAAAA
     1381 GATCAAAGGA TCTTCTTGAG ATCCTTTTTT TCTGCGCGTA ATCTGCTGCT TGCAAACAAA
     1441 AAAACCACCG CTACCAGCGG TGGTTTGTTT GCCGGATCAA GAGCTACCAA CTCTTTTTCC
     1501 GAAGGTAACT GGCTTCAGCA GAGCGCAGAT ACCAAATACT GTCCTTCTAG TGTAGCCGTA
     1561 GTTAGGCCAC CACTTCAAGA ACTCTGTAGC ACCGCCTACA TACCTCGCTC TGCTAATCCT
     1621 GTTACCAGTG GCTGCTGCCA GTGGCGATAA GTCGTGTCTT ACCGGGTTGG ACTCAAGACG
     1681 ATAGTTACCG GATAAGGCGC AGCGGTCGGG CTGAACGGGG GGTTCGTGCA CACAGCCCAG
     1741 CTTGGAGCGA ACGACCTACA CCGAACTGAG ATACCTACAG CGTGAGCTAT GAGAAAGCGC
     1801 CACGCTTCCC GAAGGGAGAA AGGCGGACAG GTATCCGGTA AGCGGCAGGG TCGGAACAGG
     1861 AGAGCGCACG AGGGAGCTTC CAGGGGGAAA CGCCTGGTAT CTTTATAGTC CTGTCGGGTT
     1921 TCGCCACCTC TGACTTGAGC GTCGATTTTT GTGATGCTCG TCAGGGGGGC GGAGCCTATG
     1981 GAAAAACGCC AGCAACGCGG CCTTTTTACG GTTCCTGGCC TTTTGCTGGC CTTTTGCTCA
     2041 CATGTTCTTT CCTGCGTTAT CCCCTGATTC TGTGGATAAC CGTATTACCG CCTTTGAGTG
     2101 AGCTGATACC GCTCGCCGCA GCCGAACGAC CGAGCGCAGC GAGTCAGTGA GCGAGGAAGC
     2161 GGAAGAGCGC CCAATACGCA AACCGCCTCT CCCCGCGCGT TGGCCGATTC ATTAATCACT
     2221 CTGTGGTCTC AGGAggggtt taggtctttc cattactttt taATGTTTTT TCTGTTACTG
     2281 TCTCCGCGAT CTGATTTTAC GACAATAGAG TTTCGGGTTT TGTCCCATTC CAGTTTGAAA
     2341 ATAAAGgtcc gtcttttaag tttgctggat cgataaacct gtgaagattg agtctagtcg
     2401 atttattgga tgatccattc ttcatcgttt ttttcttgct tcgaagttct gtataaccag
     2461 atttgtctgt gtgcgattgt cattacctag ccgtgtatcg agaactaggg ttttcgagtc
     2521 aattttgccc cttttggtta tatctggttc gataacgatt catctggatt agggttttaa
     2581 gtggtgacgt ttagtattcc aatttcttca aaatttagtt atggataatg aaaatcccca
     2641 attgactgtt caatttcttg ttaaatgcgc agATGGCTCG TACCAAGCAA ACCGCTCGTA
     2701 AGTCCACCGG AGGTAAAGCT CCAAGGAAGC AACTTGCTAC TAAGgttttg ttccttcttg
     2761 tctctttttt caaataatac ttgtgttgtg aagttgaatg ttaatctcct tctttattaa
     2821 cctcagGCTG CTCGTAAATC TGCACCAACT ACTGGTGGAG TCAAGAAACC ACATCGTTAC
     2881 CGTCCTGGAA CTGTTGCTCT CCGgtttgtc ccttcttcga tttgtatgtg attctttgag
     2941 attatgtaac attgtgtgtt aacattcctc ttatcttttg gtgttcagTG AAATCCGTAA
     3001 GTACCAGAAG AGTACTGAGT TGCTTATCAG GAAACTGCCA TTTCAGAGGC TAGTCCGTGA
     3061 GATTGCTCAA GATTTCAAGA CTGATTTGCG TTTCCAGAGC CATGCTGTCT TAGCTCTCCA
     3121 GGAAGCTGCA GAAGCATATC TTGTTGGTaT CTTTGAAGAt ACTAACCTTT GTGCCATTCA
     3181 TGCCAAGCGT GTGACCATAA TGCCCAAAGA CATTCAGCTC GCTCGTCGTA TCAGAGGTGA
     3241 ACGCGCTTAA gccaaccaag aatccgagat ttggttcaag tagtttttgt tttttatgaa
     3301 agcaagatct taattgctgt gttttttaaa tctctgggta tgtagtagta agagtagtaa
     3361 gaagtctgca atctaagaat gttgtgttct ttaagcttat tattatgtgt gttgcgaact
     3421 ctttttaact cttttgttaa attcttatgt tttcttaact cgtttgttcg tcaccattgc
     3481 tttctcttca aataatggct gatttttttc tataattttg gatttgttga atgctttctt
     3541 ttaaaagaat cagattttgg acttttgacc aaagaaaata ataatatcag acgataaaat
     3601 agacggctct cgataaaact aaccctaaaa ataaggaaat aagttcctct ttgaaccaaa
     3661 ttttctttct ttgaccaata gatctttttg tcaacctctt aaatatattc ttagtcaatc
     3721 ttctaataaa cccattggcc attaccaaaa attcctcgga aacgctgaat aaaaaacatt
     3781 ctatcatAAT GTGAGACCAC GAA
//
