# Supplementary material for: Optimization of T-DNA architecture for Cas9-mediated mutagenesis in Arabidopsis
Source: PLoS One. 2019 Jan 9;14(1):e0204778. doi: 10.1371/journal.pone.0204778 (PMC6326418; doi:10.1371/journal.pone.0204778)
Supplement: S1 File — Maps are in genbank format in a ZIP file. (ZIP) [file pone.0204778.s008.zip › Plasmid_maps/Level0/LBJJ432_pECenh.gbk]

LOCUS       LBJJ432_pECenh      3554 bp    DNA     circular UNA 10-MAR-2009
COMMENT     This file is created by Vector NTI
            http://www.invitrogen.com/
FEATURES             Location/Qualifiers
     CDS             215..1225
                     /vntifkey="4"
                     /label="Sm/Sp no DraIII"
     misc_feature    1385..1999
                     /vntifkey="21"
                     /label="rep (pMB1)"
     rep_origin      complement(1984)
                     /vntifkey="33"
                     /label=ORI
                     /note=" RNaseH cleavage point "
     enhancer        2236..2987
                     /label="EC1.2 enh."
     promoter        2992..3538
                     /label=EC1.1p
ORIGIN
        1 GTGGCTCTTC AGTGGACGAA AGGGCCTCGT GATACGCCTA TTTTTATAGG TTAATGTCAT
       61 GATAATAATG GTTTCTTAGA CGTCAGGTGG CACTTTTCGG GGAAATGGTG CGCGAACCCC
      121 TATTTGTTTA TTTTTCTAAA TACATTCAAA TATGTATCCG CTCATGAGAC AATAACCCTG
      181 ATAAATGCTT CAATAATATT GAAAAAGGAA GAGTATGCGC TCACGCAACT GGTCCAGAAC
      241 CTTGACCGAA CGCAGCGGTG GTAACGGCGC AGTGGCGGTT TTCATGGCTT GTTATGACTG
      301 TTTTTTTGGG GTACAGTCTA TGCCTCGGGC ATCCAAGCAG CAAGCGCGTT ACGCCGTGGG
      361 TCGATGTTTG ATGTTATGGA GCAGCAACGA TGTTACGCAG CAGGGCAGTC GCCCTAAAAC
      421 AAAGTTAAAC ATCATGAGGG AAGCGGTGAT CGCCGAAGTA TCGACTCAAC TATCAGAGGT
      481 AGTTGGCGTC ATCGAGCGCC ATCTCGAACC GACGTTGCTG GCCGTACATT TGTACGGCTC
      541 CGCAGTGGAT GGCGGCCTGA AGCCACACAG CGATATTGAT TTGCTGGTTA CGGTGACCGT
      601 AAGGCTTGAT GAAACAACGC GGCGAGCTTT GATCAACGAC CTTTTGGAAA CTTCGGCTTC
      661 CCCTGGAGAG AGCGAGATTC TCCGCGCTGT AGAAGTCACC ATTGTTGTGC ACGACGACAT
      721 CATTCCGTGG CGTTATCCAG CTAAGCGCGA ACTGCAATTT GGAGAATGGC AGCGCAATGA
      781 CATTCTTGCA GGTATCTTCG AGCCAGCCAC GATCGACATT GATCTGGCTA TCTTGCTGAC
      841 AAAAGCAAGA GAACATAGCG TTGCCTTGGT AGGTCCAGCG GCGGAGGAAC TCTTTGATCC
      901 GGTTCCTGAA CAGGATCTAT TTGAGGCGCT AAATGAAACC TTAACGCTAT GGAACTCGCC
      961 GCCCGACTGG GCTGGCGATG AGCGAAATGT AGTGCTTACG TTGTCCCGCA TTTGGTACAG
     1021 CGCAGTAACC GGCAAAATCG CGCCGAAGGA TGTCGCTGCC GACTGGGCAA TGGAGCGCCT
     1081 GCCGGCCCAG TATCAGCCCG TCATACTTGA AGCTAGACAG GCTTATCTTG GACAAGAAGA
     1141 AGATCGCTTG GCCTCGCGCG CAGATCAGTT GGAAGAATTT GTCCATTACG TAAAAGGCGA
     1201 GATCACCAAG GTAGTCGGCA AATAACTGTC AGACCAAGTT TACTCATATA TACTTTAGAT
     1261 TGATTTAAAA CTTCATTTTT AATTTAAAAG GATCTAGGTG AAGATCCTTT TTGATAATCT
     1321 CATGACCAAA ATCCCTTAAC GTGAGTTTTC GTTCCACTGA GCGTCAGACC CCGTAGAAAA
     1381 GATCAAAGGA TCTTCTTGAG ATCCTTTTTT TCTGCGCGTA ATCTGCTGCT TGCAAACAAA
     1441 AAAACCACCG CTACCAGCGG TGGTTTGTTT GCCGGATCAA GAGCTACCAA CTCTTTTTCC
     1501 GAAGGTAACT GGCTTCAGCA GAGCGCAGAT ACCAAATACT GTCCTTCTAG TGTAGCCGTA
     1561 GTTAGGCCAC CACTTCAAGA ACTCTGTAGC ACCGCCTACA TACCTCGCTC TGCTAATCCT
     1621 GTTACCAGTG GCTGCTGCCA GTGGCGATAA GTCGTGTCTT ACCGGGTTGG ACTCAAGACG
     1681 ATAGTTACCG GATAAGGCGC AGCGGTCGGG CTGAACGGGG GGTTCGTGCA CACAGCCCAG
     1741 CTTGGAGCGA ACGACCTACA CCGAACTGAG ATACCTACAG CGTGAGCTAT GAGAAAGCGC
     1801 CACGCTTCCC GAAGGGAGAA AGGCGGACAG GTATCCGGTA AGCGGCAGGG TCGGAACAGG
     1861 AGAGCGCACG AGGGAGCTTC CAGGGGGAAA CGCCTGGTAT CTTTATAGTC CTGTCGGGTT
     1921 TCGCCACCTC TGACTTGAGC GTCGATTTTT GTGATGCTCG TCAGGGGGGC GGAGCCTATG
     1981 GAAAAACGCC AGCAACGCGG CCTTTTTACG GTTCCTGGCC TTTTGCTGGC CTTTTGCTCA
     2041 CATGTTCTTT CCTGCGTTAT CCCCTGATTC TGTGGATAAC CGTATTACCG CCTTTGAGTG
     2101 AGCTGATACC GCTCGCCGCA GCCGAACGAC CGAGCGCAGC GAGTCAGTGA GCGAGGAAGC
     2161 GGAAGAGCGC CCAATACGCA AACCGCCTCT CCCCGCGCGT TGGCCGATTC ATTAATCACT
     2221 CTGTGGTCTC AGGAGAATAA AAGCATTTGC GTTTGGTTTA TCATTGCGTT TATACAAGGA
     2281 CAGAGATCCA CTGAGCTGGA ATAGCTTAAA ACCATTATCA GAACAAAATA AACCATTTTT
     2341 TGTTAAGAAT CAGAGCATAG TAAACAACAG AAACAACCTA AGAGAGGTAA CTTGTCCAAG
     2401 AAGATAGCTA ATTATATCTA TTTTATAAAA GTTATCATAG TTTGTAAGTC ACAAAAGATG
     2461 CAAATAACAG AGAAACTAGG AGACTTGAGA ATATACATTC TTGTATATTT GTATTCGAGA
     2521 TTGTGAAAAT TTGACCATAA GTTTAAATTC TTAAAAAGAT ATATCTGATC TAGGTGATGG
     2581 TTATAGACTG TAATTTTACC ACATGTTTAA TGATGGATAG TGACACACAT GACACATCGA
     2641 CAACACTATA GCATCTTATT TAGATTACAA CATGAAATTT TTCTGTAATA CATGTCTTTG
     2701 TACATAATTT AAAAGTAATT CCTAAGAAAT ATATTTATAC AAGGAGTTTA AAGAAAACAT
     2761 AGCATAAAGT TCAATGAGTA GTAAAAACCA TATACAGTAT ATAGCATAAA GTTCAATGAG
     2821 TTTATTACAA AAGCATTGGT TCACTTTCTG TAACACGACG TTAAACCTTC GTCTCCAATA
     2881 GGAGCGCTAC TGATTCAACA TGCCAATATA TACTAAATAC GTTTCTACAG TCAAATGCTT
     2941 TAACGTTTCA TGATTAAGTG ACTATTTACC GTCAATCCTT TCCCATTTAC TAACGCCTAT
     3001 CATGAATTAG CTCTACTAAA TCTAGCAACC TTTCAAATTT GCAGTATTGC AGGTGTCTCT
     3061 GTGTCTTTAA AATAGTTGCC TTATGATTTC TTCGGTTTCA AGATGATCAA ATAGTTATAG
     3121 ATTTCATGCT CACACATGCT CATTAGATGT GTACATACTT TACTTACCCA AATCTATTTT
     3181 CTCGCAAAGA TTTTGATGGT AAAGCTGATT TGGTTCTATT GAACTAAATC AAACGAGTTT
     3241 CAGACTGAGT GATTCTAATC CGGCCCATTA GCCCCTAAAC AGACCCACTA ATTACGCAGC
     3301 TTTTAATAGA GTAATTACAC CTAGTTTACC CACTAAACCA CTAAGCACTA ATTATCTCAC
     3361 AATCTAATGA GCTTCCCTCG TAATTACTTG GGCTTTCACT CTACCATTTA TTTGTAACAG
     3421 TCAAGTCTCT ACTGTCTCTA TATAAACTCT CTAAAGTTAA CACACAATTC TCATCACAAA
     3481 CAAATCAACC AAAGCAACTT CTACTCTTTC TTCTTTCGAC CTTATCAATC TGTTGAGAAA
     3541 TGTGAGACCA CGAA
//
