# Supplementary material for: Optimization of T-DNA architecture for Cas9-mediated mutagenesis in Arabidopsis
Source: PLoS One. 2019 Jan 9;14(1):e0204778. doi: 10.1371/journal.pone.0204778 (PMC6326418; doi:10.1371/journal.pone.0204778)
Supplement: S1 File — Maps are in genbank format in a ZIP file. (ZIP) [file pone.0204778.s008.zip › Plasmid_maps/Level0/pICH51288_p35S.gbk]

LOCUS       pICH51288_p35S      3090 bp    DNA     circular UNA 30-NOV-2009
COMMENT     This file is created by Vector NTI
            http://www.invitrogen.com/
FEATURES             Location/Qualifiers
     Misc._feature   1..4
                     /label="AATG 4bp overhang"
     CDS             231..1241
                     /vntifkey="4"
                     /label="Sm/Sp no DraIII"
     mutation        1208
                     /vntifkey="62"
                     /label="G to A"
     Misc._feature   1401..2015
                     /vntifkey="21"
                     /label="rep (pMB1)"
     Replication_ori complement(2000)
                     /vntifkey="33"
                     /label=ORI
                     /note=" RNaseH cleavage point "
     Misc._feature   2248..2251
                     /label="GGAG 4bp overhang"
     promoter        2252..3004
                     /vntifkey="29"
                     /label="2x35S pro"
                     /label="2x CaMV 35S promoter"
     5'_UTR          3021..3082
                     /vntifkey="52"
                     /label="Omega leader"
                     /label="TMV Omega"
ORIGIN
        1 AATGTGAGAC CACGAAGTGG CTCTTCAGTG GACGAAAGGG CCTCGTGATA CGCCTATTTT
       61 TATAGGTTAA TGTCATGATA ATAATGGTTT CTTAGACGTC AGGTGGCACT TTTCGGGGAA
      121 ATGTGCGCGG AACCCCTATT TGTTTATTTT TCTAAATACA TTCAAATATG TATCCGCTCA
      181 TGAGACAATA ACCCTGATAA ATGCTTCAAT AATATTGAAA AAGGAAGAGT ATGCGCTCAC
      241 GCAACTGGTC CAGAACCTTG ACCGAACGCA GCGGTGGTAA CGGCGCAGTG GCGGTTTTCA
      301 TGGCTTGTTA TGACTGTTTT TTTGGGGTAC AGTCTATGCC TCGGGCATCC AAGCAGCAAG
      361 CGCGTTACGC CGTGGGTCGA TGTTTGATGT TATGGAGCAG CAACGATGTT ACGCAGCAGG
      421 GCAGTCGCCC TAAAACAAAG TTAAACATCA TGAGGGAAGC GGTGATCGCC GAAGTATCGA
      481 CTCAACTATC AGAGGTAGTT GGCGTCATCG AGCGCCATCT CGAACCGACG TTGCTGGCCG
      541 TACATTTGTA CGGCTCCGCA GTGGATGGCG GCCTGAAGCC ACACAGCGAT ATTGATTTGC
      601 TGGTTACGGT GACCGTAAGG CTTGATGAAA CAACGCGGCG AGCTTTGATC AACGACCTTT
      661 TGGAAACTTC GGCTTCCCCT GGAGAGAGCG AGATTCTCCG CGCTGTAGAA GTCACCATTG
      721 TTGTGCACGA CGACATCATT CCGTGGCGTT ATCCAGCTAA GCGCGAACTG CAATTTGGAG
      781 AATGGCAGCG CAATGACATT CTTGCAGGTA TCTTCGAGCC AGCCACGATC GACATTGATC
      841 TGGCTATCTT GCTGACAAAA GCAAGAGAAC ATAGCGTTGC CTTGGTAGGT CCAGCGGCGG
      901 AGGAACTCTT TGATCCGGTT CCTGAACAGG ATCTATTTGA GGCGCTAAAT GAAACCTTAA
      961 CGCTATGGAA CTCGCCGCCC GACTGGGCTG GCGATGAGCG AAATGTAGTG CTTACGTTGT
     1021 CCCGCATTTG GTACAGCGCA GTAACCGGCA AAATCGCGCC GAAGGATGTC GCTGCCGACT
     1081 GGGCAATGGA GCGCCTGCCG GCCCAGTATC AGCCCGTCAT ACTTGAAGCT AGACAGGCTT
     1141 ATCTTGGACA AGAAGAAGAT CGCTTGGCCT CGCGCGCAGA TCAGTTGGAA GAATTTGTCC
     1201 ATTACGTAAA AGGCGAGATC ACCAAGGTAG TCGGCAAATA ACTGTCAGAC CAAGTTTACT
     1261 CATATATACT TTAGATTGAT TTAAAACTTC ATTTTTAATT TAAAAGGATC TAGGTGAAGA
     1321 TCCTTTTTGA TAATCTCATG ACCAAAATCC CTTAACGTGA GTTTTCGTTC CACTGAGCGT
     1381 CAGACCCCGT AGAAAAGATC AAAGGATCTT CTTGAGATCC TTTTTTTCTG CGCGTAATCT
     1441 GCTGCTTGCA AACAAAAAAA CCACCGCTAC CAGCGGTGGT TTGTTTGCCG GATCAAGAGC
     1501 TACCAACTCT TTTTCCGAAG GTAACTGGCT TCAGCAGAGC GCAGATACCA AATACTGTCC
     1561 TTCTAGTGTA GCCGTAGTTA GGCCACCACT TCAAGAACTC TGTAGCACCG CCTACATACC
     1621 TCGCTCTGCT AATCCTGTTA CCAGTGGCTG CTGCCAGTGG CGATAAGTCG TGTCTTACCG
     1681 GGTTGGACTC AAGACGATAG TTACCGGATA AGGCGCAGCG GTCGGGCTGA ACGGGGGGTT
     1741 CGTGCACACA GCCCAGCTTG GAGCGAACGA CCTACACCGA ACTGAGATAC CTACAGCGTG
     1801 AGCTATGAGA AAGCGCCACG CTTCCCGAAG GGAGAAAGGC GGACAGGTAT CCGGTAAGCG
     1861 GCAGGGTCGG AACAGGAGAG CGCACGAGGG AGCTTCCAGG GGGAAACGCC TGGTATCTTT
     1921 ATAGTCCTGT CGGGTTTCGC CACCTCTGAC TTGAGCGTCG ATTTTTGTGA TGCTCGTCAG
     1981 GGGGGCGGAG CCTATGGAAA AACGCCAGCA ACGCGGCCTT TTTACGGTTC CTGGCCTTTT
     2041 GCTGGCCTTT TGCTCACATG TTCTTTCCTG CGTTATCCCC TGATTCTGTG GATAACCGTA
     2101 TTACCGCCTT TGAGTGAGCT GATACCGCTC GCCGCAGCCG AACGACCGAG CGCAGCGAGT
     2161 CAGTGAGCGA GGAAGCGGAA GAGCGCCCAA TACGCAAACC GCCTCTCCCC GCGCGTTGGC
     2221 CGATTCATTA ATCACTCTGT GGTCTCAGGA GGTCAACATG GTGGAGCACG ACACTCTGGT
     2281 CTACTCCAAA AATGTCAAAG ATACAGTCTC AGAAGATCAA AGGGCTATTG AGACTTTTCA
     2341 ACAAAGGATA ATTTCGGGAA ACCTCCTCGG ATTCCATTGC CCAGCTATCT GTCACTTCAT
     2401 CGAAAGGACA GTAGAAAAGG AAGGTGGCTC CTACAAATGC CATCATTGCG ATAAAGGAAA
     2461 GGCTATCATT CAAGATCTCT CTGCCGACAG TGGTCCCAAA GATGGACCCC CACCCACGAG
     2521 GAGCATCGTG GAAAAAGAAG AGGTTCCAAC CACGTCTACA AAGCAAGTGG ATTGATGTGA
     2581 TAACATGGTG GAGCACGACA CTCTGGTCTA CTCCAAAAAT GTCAAAGATA CAGTCTCAGA
     2641 AGATCAAAGG GCTATTGAGA CTTTTCAACA AAGGATAATT TCGGGAAACC TCCTCGGATT
     2701 CCATTGCCCA GCTATCTGTC ACTTCATCGA AAGGACAGTA GAAAAGGAAG GTGGCTCCTA
     2761 CAAATGCCAT CATTGCGATA AAGGAAAGGC TATCATTCAA GATCTCTCTG CCGACAGTGG
     2821 TCCCAAAGAT GGACCCCCAC CCACGAGGAG CATCGTGGAA AAAGAAGAGG TTCCAACCAC
     2881 GTCTACAAAG CAAGTGGATT GATGTGACAT CTCCACTGAC GTAAGGGATG ACGCACAATC
     2941 CCACTATCCT TCGCAAGACC CTTCCTCTAT ATAAGGAAGT TCATTTCATT TGGAGAGGAC
     3001 ACGCTCGAGT ATAAGAGCTC ATTTTTACAA CAATTACCAA CAACAACAAA CAACAAACAA
     3061 CATTACAATT ACATTTACAA TTATCGATAC
//
