# Supplementary material for: Optimization of T-DNA architecture for Cas9-mediated mutagenesis in Arabidopsis
Source: PLoS One. 2019 Jan 9;14(1):e0204778. doi: 10.1371/journal.pone.0204778 (PMC6326418; doi:10.1371/journal.pone.0204778)
Supplement: S1 File — Maps are in genbank format in a ZIP file. (ZIP) [file pone.0204778.s008.zip › Plasmid_maps/Level0/pICSL12006_pCsVMV.gbk]

LOCUS       pICSL12006_pCsVMV      2767 bp    DNA     circular UNA 14-FEB-2012
COMMENT     This file is created by Vector NTI
            http://www.invitrogen.com/
FEATURES             Location/Qualifiers
     misc_feature    1..4
                     /label="AATG 4bp overhang"
     CDS             231..1241
                     /vntifkey="4"
                     /label="Sm/Sp no DraIII"
     mutation        1208
                     /vntifkey="62"
                     /label="G to A"
     misc_feature    1401..2015
                     /vntifkey="21"
                     /label="rep (pMB1)"
     Replication_ori complement(2000)
                     /vntifkey="33"
                     /label=ORI
                     /note=" RNaseH cleavage point "
     misc_feature    2248..2251
                     /label="GGAG 4bp overhang"
     promoter        2252..2694
                     /label="CsVMV promoter region"
     5'UTR           2695..2767
                     /label="CsVMV 5'UT"
ORIGIN
        1 AATGTGAGAC CACGAAGTGG CTCTTCAGTG GACGAAAGGG CCTCGTGATA CGCCTATTTT
       61 TATAGGTTAA TGTCATGATA ATAATGGTTT CTTAGACGTC AGGTGGCACT TTTCGGGGAA
      121 ATGTGCGCGG AACCCCTATT TGTTTATTTT TCTAAATACA TTCAAATATG TATCCGCTCA
      181 TGAGACAATA ACCCTGATAA ATGCTTCAAT AATATTGAAA AAGGAAGAGT ATGCGCTCAC
      241 GCAACTGGTC CAGAACCTTG ACCGAACGCA GCGGTGGTAA CGGCGCAGTG GCGGTTTTCA
      301 TGGCTTGTTA TGACTGTTTT TTTGGGGTAC AGTCTATGCC TCGGGCATCC AAGCAGCAAG
      361 CGCGTTACGC CGTGGGTCGA TGTTTGATGT TATGGAGCAG CAACGATGTT ACGCAGCAGG
      421 GCAGTCGCCC TAAAACAAAG TTAAACATCA TGAGGGAAGC GGTGATCGCC GAAGTATCGA
      481 CTCAACTATC AGAGGTAGTT GGCGTCATCG AGCGCCATCT CGAACCGACG TTGCTGGCCG
      541 TACATTTGTA CGGCTCCGCA GTGGATGGCG GCCTGAAGCC ACACAGCGAT ATTGATTTGC
      601 TGGTTACGGT GACCGTAAGG CTTGATGAAA CAACGCGGCG AGCTTTGATC AACGACCTTT
      661 TGGAAACTTC GGCTTCCCCT GGAGAGAGCG AGATTCTCCG CGCTGTAGAA GTCACCATTG
      721 TTGTGCACGA CGACATCATT CCGTGGCGTT ATCCAGCTAA GCGCGAACTG CAATTTGGAG
      781 AATGGCAGCG CAATGACATT CTTGCAGGTA TCTTCGAGCC AGCCACGATC GACATTGATC
      841 TGGCTATCTT GCTGACAAAA GCAAGAGAAC ATAGCGTTGC CTTGGTAGGT CCAGCGGCGG
      901 AGGAACTCTT TGATCCGGTT CCTGAACAGG ATCTATTTGA GGCGCTAAAT GAAACCTTAA
      961 CGCTATGGAA CTCGCCGCCC GACTGGGCTG GCGATGAGCG AAATGTAGTG CTTACGTTGT
     1021 CCCGCATTTG GTACAGCGCA GTAACCGGCA AAATCGCGCC GAAGGATGTC GCTGCCGACT
     1081 GGGCAATGGA GCGCCTGCCG GCCCAGTATC AGCCCGTCAT ACTTGAAGCT AGACAGGCTT
     1141 ATCTTGGACA AGAAGAAGAT CGCTTGGCCT CGCGCGCAGA TCAGTTGGAA GAATTTGTCC
     1201 ATTACGTAAA AGGCGAGATC ACCAAGGTAG TCGGCAAATA ACTGTCAGAC CAAGTTTACT
     1261 CATATATACT TTAGATTGAT TTAAAACTTC ATTTTTAATT TAAAAGGATC TAGGTGAAGA
     1321 TCCTTTTTGA TAATCTCATG ACCAAAATCC CTTAACGTGA GTTTTCGTTC CACTGAGCGT
     1381 CAGACCCCGT AGAAAAGATC AAAGGATCTT CTTGAGATCC TTTTTTTCTG CGCGTAATCT
     1441 GCTGCTTGCA AACAAAAAAA CCACCGCTAC CAGCGGTGGT TTGTTTGCCG GATCAAGAGC
     1501 TACCAACTCT TTTTCCGAAG GTAACTGGCT TCAGCAGAGC GCAGATACCA AATACTGTCC
     1561 TTCTAGTGTA GCCGTAGTTA GGCCACCACT TCAAGAACTC TGTAGCACCG CCTACATACC
     1621 TCGCTCTGCT AATCCTGTTA CCAGTGGCTG CTGCCAGTGG CGATAAGTCG TGTCTTACCG
     1681 GGTTGGACTC AAGACGATAG TTACCGGATA AGGCGCAGCG GTCGGGCTGA ACGGGGGGTT
     1741 CGTGCACACA GCCCAGCTTG GAGCGAACGA CCTACACCGA ACTGAGATAC CTACAGCGTG
     1801 AGCTATGAGA AAGCGCCACG CTTCCCGAAG GGAGAAAGGC GGACAGGTAT CCGGTAAGCG
     1861 GCAGGGTCGG AACAGGAGAG CGCACGAGGG AGCTTCCAGG GGGAAACGCC TGGTATCTTT
     1921 ATAGTCCTGT CGGGTTTCGC CACCTCTGAC TTGAGCGTCG ATTTTTGTGA TGCTCGTCAG
     1981 GGGGGCGGAG CCTATGGAAA AACGCCAGCA ACGCGGCCTT TTTACGGTTC CTGGCCTTTT
     2041 GCTGGCCTTT TGCTCACATG TTCTTTCCTG CGTTATCCCC TGATTCTGTG GATAACCGTA
     2101 TTACCGCCTT TGAGTGAGCT GATACCGCTC GCCGCAGCCG AACGACCGAG CGCAGCGAGT
     2161 CAGTGAGCGA GGAAGCGGAA GAGCGCCCAA TACGCAAACC GCCTCTCCCC GCGCGTTGGC
     2221 CGATTCATTA ATCACTCTGT GGTCTCAGGA GCCAGAAGGT AATTATCCAA GATGTAGCAT
     2281 CAAGAATCCA ATGTTTACGG GAAAAACTAT GGAAGTATTA TGTAAGCTCA GCAAGAAGCA
     2341 GATCAATATG CGGCACATAT GCAACCTATG TTCAAAAATG AAGAATGTAC AGATACAAGA
     2401 TCCTATACTG CCAGAATACG AAGAAGAATA CGTAGAAATT GAAAAAGAAG AACCAGGCGA
     2461 AGAAAAGAAT CTTGATGACG TAAGCACTGA CGACAACAAT GAAAAGAAGA AGATAAGGTC
     2521 GGTGATTGTG AAAGAGACAT AGAGGACACA TGTAAGGTGG AAAATGTAAG GGCGGAAAGT
     2581 AACCTTATCA CAAAGGAATC TTATCCCCCA CTACTTATCC TTTTATATTT TTCCGTGTCA
     2641 TTTTTGCCCT TGAGTTTTCC TATATAAGGA ACCAAGTTCG GCATTTGTGA AAACAAGAAA
     2701 AAATTTGGTG TAAGCTATTT TCTTTGAAGT ACTGAGGATA CAACTTCAGA GAAATTTGTA
     2761 AGTTTGT
//
