# Supplementary material for: Optimization of T-DNA architecture for Cas9-mediated mutagenesis in Arabidopsis
Source: PLoS One. 2019 Jan 9;14(1):e0204778. doi: 10.1371/journal.pone.0204778 (PMC6326418; doi:10.1371/journal.pone.0204778)
Supplement: S1 File — Maps are in genbank format in a ZIP file. (ZIP) [file pone.0204778.s008.zip › Plasmid_maps/Level0/pICSL12015_pUBI10.gbk]

LOCUS       pICSL12015_pUBI10      3578 bp    DNA     circular UNA 10-MAR-2009
COMMENT     This file is created by Vector NTI
            http://www.invitrogen.com/
FEATURES             Location/Qualifiers
     Misc._feature   1..615
                     /vntifkey="21"
                     /label="rep (pMB1)"
     Replication_ori complement(600)
                     /vntifkey="33"
                     /label=ORI
                     /note=" RNaseH cleavage point "
     promoter        852..2178
                     /label="Ubi10 (Arabidopsis thaliana)"
     CDS             2409..3419
                     /vntifkey="4"
                     /label="Sm/Sp no DraIII"
     mutation        3386
                     /vntifkey="62"
                     /label="G to A"
ORIGIN
        1 AAAGGATCTT CTTGAGATCC TTTTTTTCTG CGCGTAATCT GCTGCTTGCA AACAAAAAAA
       61 CCACCGCTAC CAGCGGTGGT TTGTTTGCCG GATCAAGAGC TACCAACTCT TTTTCCGAAG
      121 GTAACTGGCT TCAGCAGAGC GCAGATACCA AATACTGTCC TTCTAGTGTA GCCGTAGTTA
      181 GGCCACCACT TCAAGAACTC TGTAGCACCG CCTACATACC TCGCTCTGCT AATCCTGTTA
      241 CCAGTGGCTG CTGCCAGTGG CGATAAGTCG TGTCTTACCG GGTTGGACTC AAGACGATAG
      301 TTACCGGATA AGGCGCAGCG GTCGGGCTGA ACGGGGGGTT CGTGCACACA GCCCAGCTTG
      361 GAGCGAACGA CCTACACCGA ACTGAGATAC CTACAGCGTG AGCTATGAGA AAGCGCCACG
      421 CTTCCCGAAG GGAGAAAGGC GGACAGGTAT CCGGTAAGCG GCAGGGTCGG AACAGGAGAG
      481 CGCACGAGGG AGCTTCCAGG GGGAAACGCC TGGTATCTTT ATAGTCCTGT CGGGTTTCGC
      541 CACCTCTGAC TTGAGCGTCG ATTTTTGTGA TGCTCGTCAG GGGGGCGGAG CCTATGGAAA
      601 AACGCCAGCA ACGCGGCCTT TTTACGGTTC CTGGCCTTTT GCTGGCCTTT TGCTCACATG
      661 TTCTTTCCTG CGTTATCCCC TGATTCTGTG GATAACCGTA TTACCGCCTT TGAGTGAGCT
      721 GATACCGCTC GCCGCAGCCG AACGACCGAG CGCAGCGAGT CAGTGAGCGA GGAAGCGGAA
      781 GAGCGCCCAA TACGCAAACC GCCTCTCCCC GCGCGTTGGC CGATTCATTA ATCACTCTGT
      841 GGTCTCAGGA GGTCGAGCTG CAGGTCAACG GATCAGGATA TTCTTGTTTA AGATGTTGAA
      901 CTCTATGGAG GTTTGTATGA ACTGATGATC TAGGACCGGA TAAGTTCCCT TCTTCATAGC
      961 GAACTTATTC AAAGAATGTT TTGTGTATCA TTCTTGTTAC ATTGTTATTA ATGAAAAAAT
     1021 ATTATTGGTC ATTGGACTGA ACACGAGTGT TAAATATGGA CCAGGCCCCA AATAAGATCC
     1081 ATTGATATAT GAATTAAATA ACAAGAATAA ATCGAGTCAC CAAACCACTT GCCTTTTTTA
     1141 ACGAGACTTG TTCACCAACT TGATACAAAA GTCATTATCC TATGCAAATC AATAATCATA
     1201 CAAAAATATC CAATAACACT AAAAAATTAA AAGAAATGGA TAATTTCACA ATATGTTATA
     1261 CGATAAAGAA GTTACTTTTC CAAGAAATTC ACTGATTTTA TAAGCCCACT TGCATTAGAT
     1321 AAATGGCAAA AAAAAACAAA AAGGAAAAGA AATAAAGCAC GAAGAATTCT AGAAAATACG
     1381 AAATACGCTT CAATGCAGTG GGACCCACGG TTCAATTATT GCCAATTTTC AGCTCCACCG
     1441 TATATTTAAA AAATAAAACG ATAATGCTAA AAAAATATAA ATCGTAACGA TCGTTAAATC
     1501 TCAACGGCTG GATCTTATGA CGACCGTTAG AAATTGTGGT TGTCGACGAG TCAGTAATAA
     1561 ACGGCGTCAA AGTGGTTGCA GCCGGCACAC ACGAGTCGTG TTTATCAACT CAAAGCACAA
     1621 ATACTTTTCC TCAACCTAAA AATAAGGCAA TTAGCCAAAA ACAACTTTGC GTGTAAACAA
     1681 CGCTCAATAC ACGTGTCATT TTATTATTAG CTATTGCTTC ACCGCCTTAG CTTTCTCGTG
     1741 ACCTAGTCGT CCTCGTCTTT TCTTCTTCTT CTTCTATAAA ACAATACCCA AAGAGCTCTT
     1801 CTTCTTCACA ATTCAGATTT CAATTTCTCA AAATCTTAAA AACTTTCTCT CAATTCTCTC
     1861 TACCGTGATC AAGGTAAATT TCTGTGTTCC TTATTCTCTC AAAATCTTCG ATTTTGTTTT
     1921 CGTTCGATCC CAATTTCGTA TATGTTCTTT GGTTTAGATT CTGTTAATCT TAGATCGAAC
     1981 ACGATTTTCT GGGTTTGATC GTTAGATATC ATCTTAATTC TCGATTAGGG TTTCATAGAT
     2041 ATCATCCGAT TTGTTCAAAT AATTTGAGTT TTGTCGAATA ATTACTCTTC GATTTGTGAT
     2101 TTCTATCTAG ATCTGGTGTT AGTTTCTAGT TTGTGCGATC GAATTTGTCG ATTAATCTGA
     2161 GTTTTTCTGA TTAACAGGAA TGTGAGACCA CGAAGTGGCT CTTCAGTGGA CGAAAGGGCC
     2221 TCGTGATACG CCTATTTTTA TAGGTTAATG TCATGATAAT AATGGTTTCT TAGACGTCAG
     2281 GTGGCACTTT TCGGGGAAAT GTGCGCGGAA CCCCTATTTG TTTATTTTTC TAAATACATT
     2341 CAAATATGTA TCCGCTCATG AGACAATAAC CCTGATAAAT GCTTCAATAA TATTGAAAAA
     2401 GGAAGAGTAT GCGCTCACGC AACTGGTCCA GAACCTTGAC CGAACGCAGC GGTGGTAACG
     2461 GCGCAGTGGC GGTTTTCATG GCTTGTTATG ACTGTTTTTT TGGGGTACAG TCTATGCCTC
     2521 GGGCATCCAA GCAGCAAGCG CGTTACGCCG TGGGTCGATG TTTGATGTTA TGGAGCAGCA
     2581 ACGATGTTAC GCAGCAGGGC AGTCGCCCTA AAACAAAGTT AAACATCATG AGGGAAGCGG
     2641 TGATCGCCGA AGTATCGACT CAACTATCAG AGGTAGTTGG CGTCATCGAG CGCCATCTCG
     2701 AACCGACGTT GCTGGCCGTA CATTTGTACG GCTCCGCAGT GGATGGCGGC CTGAAGCCAC
     2761 ACAGCGATAT TGATTTGCTG GTTACGGTGA CCGTAAGGCT TGATGAAACA ACGCGGCGAG
     2821 CTTTGATCAA CGACCTTTTG GAAACTTCGG CTTCCCCTGG AGAGAGCGAG ATTCTCCGCG
     2881 CTGTAGAAGT CACCATTGTT GTGCACGACG ACATCATTCC GTGGCGTTAT CCAGCTAAGC
     2941 GCGAACTGCA ATTTGGAGAA TGGCAGCGCA ATGACATTCT TGCAGGTATC TTCGAGCCAG
     3001 CCACGATCGA CATTGATCTG GCTATCTTGC TGACAAAAGC AAGAGAACAT AGCGTTGCCT
     3061 TGGTAGGTCC AGCGGCGGAG GAACTCTTTG ATCCGGTTCC TGAACAGGAT CTATTTGAGG
     3121 CGCTAAATGA AACCTTAACG CTATGGAACT CGCCGCCCGA CTGGGCTGGC GATGAGCGAA
     3181 ATGTAGTGCT TACGTTGTCC CGCATTTGGT ACAGCGCAGT AACCGGCAAA ATCGCGCCGA
     3241 AGGATGTCGC TGCCGACTGG GCAATGGAGC GCCTGCCGGC CCAGTATCAG CCCGTCATAC
     3301 TTGAAGCTAG ACAGGCTTAT CTTGGACAAG AAGAAGATCG CTTGGCCTCG CGCGCAGATC
     3361 AGTTGGAAGA ATTTGTCCAT TACGTAAAAG GCGAGATCAC CAAGGTAGTC GGCAAATAAC
     3421 TGTCAGACCA AGTTTACTCA TATATACTTT AGATTGATTT AAAACTTCAT TTTTAATTTA
     3481 AAAGGATCTA GGTGAAGATC CTTTTTGATA ATCTCATGAC CAAAATCCCT TAACGTGAGT
     3541 TTTCGTTCCA CTGAGCGTCA GACCCCGTAG AAAAGATC
//
