# Supplementary material for: Optimization of T-DNA architecture for Cas9-mediated mutagenesis in Arabidopsis
Source: PLoS One. 2019 Jan 9;14(1):e0204778. doi: 10.1371/journal.pone.0204778 (PMC6326418; doi:10.1371/journal.pone.0204778)
Supplement: S1 File — Maps are in genbank format in a ZIP file. (ZIP) [file pone.0204778.s008.zip › Plasmid_maps/Level0/pICSL12022_pAG.gbk]

LOCUS       pICSL12022_pAG      5357 bp    DNA     circular UNA 10-MAR-2009
COMMENT     This file is created by Vector NTI
            http://www.invitrogen.com/
FEATURES             Location/Qualifiers
     CDS             215..1225
                     /vntifkey="4"
                     /label="Sm/Sp no DraIII"
                     /label="Sm/Sp no DraIII"
     mutation        1192
                     /vntifkey="62"
                     /label="G to A"
                     /label="G to A"
     misc_feature    1385..1999
                     /vntifkey="21"
                     /label="rep (pMB1)"
                     /label="rep (pMB1)"
     Replication_ori complement(1984)
                     /vntifkey="33"
                     /label=ORI
                     /note=" RNaseH cleavage point "
     promoter        2236..5341
                     /label=Agamous
ORIGIN
        1 GTGGCTCTTC AGTGGACGAA AGGGCCTCGT GATACGCCTA TTTTTATAGG TTAATGTCAT
       61 GATAATAATG GTTTCTTAGA CGTCAGGTGG CACTTTTCGG GGAAATGTGC GCGGAACCCC
      121 TATTTGTTTA TTTTTCTAAA TACATTCAAA TATGTATCCG CTCATGAGAC AATAACCCTG
      181 ATAAATGCTT CAATAATATT GAAAAAGGAA GAGTATGCGC TCACGCAACT GGTCCAGAAC
      241 CTTGACCGAA CGCAGCGGTG GTAACGGCGC AGTGGCGGTT TTCATGGCTT GTTATGACTG
      301 TTTTTTTGGG GTACAGTCTA TGCCTCGGGC ATCCAAGCAG CAAGCGCGTT ACGCCGTGGG
      361 TCGATGTTTG ATGTTATGGA GCAGCAACGA TGTTACGCAG CAGGGCAGTC GCCCTAAAAC
      421 AAAGTTAAAC ATCATGAGGG AAGCGGTGAT CGCCGAAGTA TCGACTCAAC TATCAGAGGT
      481 AGTTGGCGTC ATCGAGCGCC ATCTCGAACC GACGTTGCTG GCCGTACATT TGTACGGCTC
      541 CGCAGTGGAT GGCGGCCTGA AGCCACACAG CGATATTGAT TTGCTGGTTA CGGTGACCGT
      601 AAGGCTTGAT GAAACAACGC GGCGAGCTTT GATCAACGAC CTTTTGGAAA CTTCGGCTTC
      661 CCCTGGAGAG AGCGAGATTC TCCGCGCTGT AGAAGTCACC ATTGTTGTGC ACGACGACAT
      721 CATTCCGTGG CGTTATCCAG CTAAGCGCGA ACTGCAATTT GGAGAATGGC AGCGCAATGA
      781 CATTCTTGCA GGTATCTTCG AGCCAGCCAC GATCGACATT GATCTGGCTA TCTTGCTGAC
      841 AAAAGCAAGA GAACATAGCG TTGCCTTGGT AGGTCCAGCG GCGGAGGAAC TCTTTGATCC
      901 GGTTCCTGAA CAGGATCTAT TTGAGGCGCT AAATGAAACC TTAACGCTAT GGAACTCGCC
      961 GCCCGACTGG GCTGGCGATG AGCGAAATGT AGTGCTTACG TTGTCCCGCA TTTGGTACAG
     1021 CGCAGTAACC GGCAAAATCG CGCCGAAGGA TGTCGCTGCC GACTGGGCAA TGGAGCGCCT
     1081 GCCGGCCCAG TATCAGCCCG TCATACTTGA AGCTAGACAG GCTTATCTTG GACAAGAAGA
     1141 AGATCGCTTG GCCTCGCGCG CAGATCAGTT GGAAGAATTT GTCCATTACG TAAAAGGCGA
     1201 GATCACCAAG GTAGTCGGCA AATAACTGTC AGACCAAGTT TACTCATATA TACTTTAGAT
     1261 TGATTTAAAA CTTCATTTTT AATTTAAAAG GATCTAGGTG AAGATCCTTT TTGATAATCT
     1321 CATGACCAAA ATCCCTTAAC GTGAGTTTTC GTTCCACTGA GCGTCAGACC CCGTAGAAAA
     1381 GATCAAAGGA TCTTCTTGAG ATCCTTTTTT TCTGCGCGTA ATCTGCTGCT TGCAAACAAA
     1441 AAAACCACCG CTACCAGCGG TGGTTTGTTT GCCGGATCAA GAGCTACCAA CTCTTTTTCC
     1501 GAAGGTAACT GGCTTCAGCA GAGCGCAGAT ACCAAATACT GTCCTTCTAG TGTAGCCGTA
     1561 GTTAGGCCAC CACTTCAAGA ACTCTGTAGC ACCGCCTACA TACCTCGCTC TGCTAATCCT
     1621 GTTACCAGTG GCTGCTGCCA GTGGCGATAA GTCGTGTCTT ACCGGGTTGG ACTCAAGACG
     1681 ATAGTTACCG GATAAGGCGC AGCGGTCGGG CTGAACGGGG GGTTCGTGCA CACAGCCCAG
     1741 CTTGGAGCGA ACGACCTACA CCGAACTGAG ATACCTACAG CGTGAGCTAT GAGAAAGCGC
     1801 CACGCTTCCC GAAGGGAGAA AGGCGGACAG GTATCCGGTA AGCGGCAGGG TCGGAACAGG
     1861 AGAGCGCACG AGGGAGCTTC CAGGGGGAAA CGCCTGGTAT CTTTATAGTC CTGTCGGGTT
     1921 TCGCCACCTC TGACTTGAGC GTCGATTTTT GTGATGCTCG TCAGGGGGGC GGAGCCTATG
     1981 GAAAAACGCC AGCAACGCGG CCTTTTTACG GTTCCTGGCC TTTTGCTGGC CTTTTGCTCA
     2041 CATGTTCTTT CCTGCGTTAT CCCCTGATTC TGTGGATAAC CGTATTACCG CCTTTGAGTG
     2101 AGCTGATACC GCTCGCCGCA GCCGAACGAC CGAGCGCAGC GAGTCAGTGA GCGAGGAAGC
     2161 GGAAGAGCGC CCAATACGCA AACCGCCTCT CCCCGCGCGT TGGCCGATTC ATTAATCACT
     2221 CTGTGGTCTC AGGAGGGAGC TTAATGTACG CTTAAATCTG CATTTTGATA AGTAATAAAA
     2281 AATAATGATA AGGGTCAAAT CGACCACTTG CACAGTTAAG TGATTCTAAT ACGAAACCTT
     2341 AAAAGCAAAC ATCGGTTCTT TTGAGTCAGA ACAAATGCAA CTTAATGTGA CACATGATGT
     2401 GAAGAAAAAA CAAAAGTAAT ATAAGAAAAC AATTAAATAG TTAATAAAAT ATTTCCTTAA
     2461 AGTTGTAACA AATAAAGAAT CATTTTATGA AACAATATGA ACCCTAAATA AATTAAAATT
     2521 CCTCTGAAAC CTTAAATTTA TCGAGCTAGT GATTGGCTGC CAACTGCCAT GCTGGCAAAA
     2581 TTAGAGTGAC ATGATTGGTC TGAACATGTC TAGGGTTTCA GACATGTGAC ATGTGTCAAC
     2641 AACCCATTAA CACATTGGGT ATAAATCCAA TAGACATTTG ATAGTATTAA AATTGTAACC
     2701 ATTGGATTAA ATTTAAACGT GATGGATGTA ACTAAATGAC TTGTCCGAGT AACATCACAA
     2761 CGTTCCATAC TTTCCTTATT TGGAATATAA TTAAATTTAC CATTTATTCT TTTTTCTTGA
     2821 GTTTCCTGTA TATGTACTTG TACATAGATA TATATACACA AATACGTATT ACAATGACAT
     2881 ATTATAGACT TTGATGTCTG AACTCTCAAC CTTCTCGATG GAGAGATCAT GACCGTAGAT
     2941 TTTTTTGGAT GTAGAAGGCA GACCAAACTC TTAAACTATT GGATCCGTAC TAAAAATCTC
     3001 ACTTTCCTCT CAGTACCCAT AATGAGAGAG AAAATGATAA AAATCCCTAA CATTATTCTC
     3061 TCTCTAGAAG AAAAAAAAGA TACTTCAAAA AGAAAGAGAA ATTGCATAAA TCTATCAACA
     3121 CCAAAGATGT TGAAGCAATT CCAATGCTCT ACTTCTATGC CAAATCTATT TATTCAGTGA
     3181 TCATTAATCT TTTTACTTCC AAGAAATATG AACAATTTAG TATCCTTATA ATTTTTGTCT
     3241 CTATATATGT AATATGAACA TTGGGTATTG ACCAAATGAG AAATCTAATA TTAAATGGTC
     3301 AAAAGTAGTA ATATGATGAC ATTTTTGAAT TTATAAATAG GTTCCAAATT AATTCATTAT
     3361 GACATAAAAC CTTCTTGTCA GAAGTCAAGA ACTGAAACTA ACAAAACTTT ATAATAAATA
     3421 GTAAAAATAC AAGTGAAAAA TAAAAAGAAA TAATATCTGA GTGATGACGT GATCAAAGAT
     3481 TCTTTAACAA AGACAACAAA TCTTACAGAC ACAAAAACCT AATCTTGCGC TCAATTCCAA
     3541 CCTCTAAAAA AACCTCAAAA ATCTTATAAA AGAAAATAAA TAAAGAAACG AAACTCTGAT
     3601 TTCGTAGAGT ACCCATGGGA TATATAAAAA GAAATTAGTA GGTAAATGAG AACTAATTTT
     3661 GATTGACTGA TTTAATTTGA AGTCGTTGTT AGCTTTTCTT GTTTTGGACA TGAGAATTAT
     3721 ATATTTCAGG ACATGAGAGT TGACAACTGT AAACGATTAA GAAAACTGAT CTTTTAATTT
     3781 TCAAACACCA TTTAATCTTG ACATGTTTTA TGTTTTGGTG GAGAAGAAAG TAATCACGTG
     3841 GGACTCTCTA CTAATAAGTA TTTGGAAATT GCGTGTCGAA TTAGAGATTA CTAGTTTGAG
     3901 TAATGTAGTT CGAAATGAGA TTAGTTATTT TAAATTTTAA AAAGAGTAAT TTTAAGGAAT
     3961 AACTTTTTTG AGTCCCCATA AGCTAATTTG TCTTAATTAC CTCCTTGTTT CATTGACTAT
     4021 TTGAAATCTT GAAAATTCAG TTGAAATTTC AAATCTATGT TTCTTTTGAC CACTTCTAAA
     4081 CTAATCTTAG CTATATATAA TTTTCCAAAA CTACAAAAAT AACACTAACA TTTAACATTC
     4141 TCAAGAGAAA ACAAAAACAA AAACTTAGAT AACCATCTAA ATTGTCCTCC TACATGTACG
     4201 TATAAGTTCC ATTATTTTCT ATCACTCATA TAAGTTAAAT TTTCATGAAA ACTCAAAAAT
     4261 CTATCTAGTT TCACCTTATT CACTCTCACT TACCATCACA TGTGTTTGTA TCAATATATG
     4321 ATATGATATA ATTCATGAGA GAGAAAGAGA GGTAGAGATA AGAAAGGAAA GTAAGAGAAA
     4381 GAAGAGAAGA AAAAGAGAGA CACAGACATT AACAACAATG GAGGATGGAT GATCACAAAA
     4441 CAGAAGATAT GACCTCATAG TCCTTCCTTA CTCTCTCCCC AATTTGTTTC CCAAAACTTA
     4501 CTTTTATAGT CATAAAAATC AAGTTTTTAC CTATTACAAC ACCAGATCTA TAAATATATC
     4561 TAAATCTTCA AGTACTTGTT AGTAAGGAAA ATAGAAAGTT ATAAGATTTT TTTATTATTA
     4621 TAATAACAGA AATGAGTGAA GAAAGAACAC CCAACAAAGT GAATCTTAGT TCTACAAAAC
     4681 TGAATCTAAA ACTCCACATT AGAAAAAAAC CTGATTGTTT CTTATTTCTT TTCATTTATT
     4741 ATCTAACTCT CACTCAGATC TCCTTTAACT TTGTACCATT TCCCTCACTT CATATATCTA
     4801 TATATAACAA ATTCTCTCTT TTTTATTTAA GTCTAAGGGA AAATTAATAT ACACATAAAG
     4861 AACAAGAAAT TAGATCTAGA AATTTGTTAC CAATAACCAC AAAGTAAATA AAATAAACAT
     4921 ATCAAACAAA TATTCCCACT AATGTTAGTA TGTTTATATA TATGTGTGGA ATATGAGGAA
     4981 AAGTGAAAAT AATCCTACCC ACAAGAGGAT ACAAGAAGAA CAGAATCAAA TCTAGCTTAG
     5041 AAGATCGAAA ACCCTCGTAA AAGATTTATG CTTTAACATA AACATAAAAC CCTAAATCGG
     5101 ACTTTAAAAA TCATTTAATT ATTAATAAAG TAAGAACAGA GCACGAGAAG AAGAAGAAAC
     5161 CTGTTGTTAG AGTACTCATA GAGACGACCA CGGCTAGAGA AAACGATGAG TGCGACTTCA
     5221 GCATCACAGA GAACAGAGAG CTCGTAAGCT TGCATGCCTG CAGGTCGACT CTAGAGGATC
     5281 CGGTACCGCA AGACCCTTCC TCTATATAAG GAAGTTCATT TCATTTGGAG AGGACACGCT
     5341 GAATGTGAGA CCACGAA
//
