# Supplementary material for: Optimization of T-DNA architecture for Cas9-mediated mutagenesis in Arabidopsis
Source: PLoS One. 2019 Jan 9;14(1):e0204778. doi: 10.1371/journal.pone.0204778 (PMC6326418; doi:10.1371/journal.pone.0204778)
Supplement: S1 File — Maps are in genbank format in a ZIP file. (ZIP) [file pone.0204778.s008.zip › Plasmid_maps/Level0/pICSL90004 _Cas9-1.gbk]

LOCUS       pICSL90004__Cas9-1      6388 bp    DNA     circular UNA 14-JUN-2011
COMMENT     This file is created by Vector NTI
            http://www.invitrogen.com/
FEATURES             Location/Qualifiers
     MIsc._Feature   1..4
                     /label="GCTT 4bp overhang"
     CDS             231..1241
                     /vntifkey="4"
                     /label="Sm/Sp no DraIII"
     mutation        1208
                     /vntifkey="62"
                     /label="G to A"
     Misc._feature   1401..2015
                     /vntifkey="21"
                     /label="rep (pMB1)"
     Replication_ori complement(2000)
                     /vntifkey="33"
                     /label=ORI
                     /note=" RNaseH cleavage point "
     MIsc._Feature   2248..2252
                     /label="AATG 4bp overhang"
     CDS             2249..6388
                     /label=Cas9-1
ORIGIN
        1 GCTTTGAGAC CACGAAGTGG CTCTTCAGTG GACGAAAGGG CCTCGTGATA CGCCTATTTT
       61 TATAGGTTAA TGTCATGATA ATAATGGTTT CTTAGACGTC AGGTGGCACT TTTCGGGGAA
      121 ATGTGCGCGG AACCCCTATT TGTTTATTTT TCTAAATACA TTCAAATATG TATCCGCTCA
      181 TGAGACAATA ACCCTGATAA ATGCTTCAAT AATATTGAAA AAGGAAGAGT ATGCGCTCAC
      241 GCAACTGGTC CAGAACCTTG ACCGAACGCA GCGGTGGTAA CGGCGCAGTG GCGGTTTTCA
      301 TGGCTTGTTA TGACTGTTTT TTTGGGGTAC AGTCTATGCC TCGGGCATCC AAGCAGCAAG
      361 CGCGTTACGC CGTGGGTCGA TGTTTGATGT TATGGAGCAG CAACGATGTT ACGCAGCAGG
      421 GCAGTCGCCC TAAAACAAAG TTAAACATCA TGAGGGAAGC GGTGATCGCC GAAGTATCGA
      481 CTCAACTATC AGAGGTAGTT GGCGTCATCG AGCGCCATCT CGAACCGACG TTGCTGGCCG
      541 TACATTTGTA CGGCTCCGCA GTGGATGGCG GCCTGAAGCC ACACAGCGAT ATTGATTTGC
      601 TGGTTACGGT GACCGTAAGG CTTGATGAAA CAACGCGGCG AGCTTTGATC AACGACCTTT
      661 TGGAAACTTC GGCTTCCCCT GGAGAGAGCG AGATTCTCCG CGCTGTAGAA GTCACCATTG
      721 TTGTGCACGA CGACATCATT CCGTGGCGTT ATCCAGCTAA GCGCGAACTG CAATTTGGAG
      781 AATGGCAGCG CAATGACATT CTTGCAGGTA TCTTCGAGCC AGCCACGATC GACATTGATC
      841 TGGCTATCTT GCTGACAAAA GCAAGAGAAC ATAGCGTTGC CTTGGTAGGT CCAGCGGCGG
      901 AGGAACTCTT TGATCCGGTT CCTGAACAGG ATCTATTTGA GGCGCTAAAT GAAACCTTAA
      961 CGCTATGGAA CTCGCCGCCC GACTGGGCTG GCGATGAGCG AAATGTAGTG CTTACGTTGT
     1021 CCCGCATTTG GTACAGCGCA GTAACCGGCA AAATCGCGCC GAAGGATGTC GCTGCCGACT
     1081 GGGCAATGGA GCGCCTGCCG GCCCAGTATC AGCCCGTCAT ACTTGAAGCT AGACAGGCTT
     1141 ATCTTGGACA AGAAGAAGAT CGCTTGGCCT CGCGCGCAGA TCAGTTGGAA GAATTTGTCC
     1201 ATTACGTAAA AGGCGAGATC ACCAAGGTAG TCGGCAAATA ACTGTCAGAC CAAGTTTACT
     1261 CATATATACT TTAGATTGAT TTAAAACTTC ATTTTTAATT TAAAAGGATC TAGGTGAAGA
     1321 TCCTTTTTGA TAATCTCATG ACCAAAATCC CTTAACGTGA GTTTTCGTTC CACTGAGCGT
     1381 CAGACCCCGT AGAAAAGATC AAAGGATCTT CTTGAGATCC TTTTTTTCTG CGCGTAATCT
     1441 GCTGCTTGCA AACAAAAAAA CCACCGCTAC CAGCGGTGGT TTGTTTGCCG GATCAAGAGC
     1501 TACCAACTCT TTTTCCGAAG GTAACTGGCT TCAGCAGAGC GCAGATACCA AATACTGTCC
     1561 TTCTAGTGTA GCCGTAGTTA GGCCACCACT TCAAGAACTC TGTAGCACCG CCTACATACC
     1621 TCGCTCTGCT AATCCTGTTA CCAGTGGCTG CTGCCAGTGG CGATAAGTCG TGTCTTACCG
     1681 GGTTGGACTC AAGACGATAG TTACCGGATA AGGCGCAGCG GTCGGGCTGA ACGGGGGGTT
     1741 CGTGCACACA GCCCAGCTTG GAGCGAACGA CCTACACCGA ACTGAGATAC CTACAGCGTG
     1801 AGCTATGAGA AAGCGCCACG CTTCCCGAAG GGAGAAAGGC GGACAGGTAT CCGGTAAGCG
     1861 GCAGGGTCGG AACAGGAGAG CGCACGAGGG AGCTTCCAGG GGGAAACGCC TGGTATCTTT
     1921 ATAGTCCTGT CGGGTTTCGC CACCTCTGAC TTGAGCGTCG ATTTTTGTGA TGCTCGTCAG
     1981 GGGGGCGGAG CCTATGGAAA AACGCCAGCA ACGCGGCCTT TTTACGGTTC CTGGCCTTTT
     2041 GCTGGCCTTT TGCTCACATG TTCTTTCCTG CGTTATCCCC TGATTCTGTG GATAACCGTA
     2101 TTACCGCCTT TGAGTGAGCT GATACCGCTC GCCGCAGCCG AACGACCGAG CGCAGCGAGT
     2161 CAGTGAGCGA GGAAGCGGAA GAGCGCCCAA TACGCAAACC GCCTCTCCCC GCGCGTTGGC
     2221 CGATTCATTA ATCACTCTGT GGTCTCAAAT GGACAAGAAG TACTCCATTG GGCTCGATAT
     2281 CGGCACAAAC AGCGTCGGCT GGGCCGTCAT TACGGACGAG TACAAGGTGC CGAGCAAAAA
     2341 ATTCAAAGTT CTGGGCAATA CCGATCGCCA CAGCATAAAG AAGAACCTCA TTGGCGCCCT
     2401 CCTGTTCGAC TCCGGGGAGA CGGCCGAAGC CACGCGGCTC AAAAGAACAG CACGGCGCAG
     2461 ATATACCCGC AGAAAGAATC GGATCTGCTA CCTGCAGGAG ATCTTTAGTA ATGAGATGGC
     2521 TAAGGTGGAT GACTCTTTCT TCCATAGGCT GGAGGAGTCC TTTTTGGTGG AGGAGGATAA
     2581 AAAGCACGAG CGCCACCCAA TCTTTGGCAA TATCGTGGAC GAGGTGGCGT ACCATGAAAA
     2641 GTACCCAACC ATATATCATC TGAGGAAGAA GCTTGTAGAC AGTACTGATA AGGCTGACTT
     2701 GCGGTTGATC TATCTCGCGC TGGCGCATAT GATCAAATTT CGGGGACACT TCCTCATCGA
     2761 GGGGGACCTG AACCCAGACA ACAGCGATGT CGACAAACTC TTTATCCAAC TGGTTCAGAC
     2821 TTACAATCAG CTTTTCGAAG AGAACCCGAT CAACGCATCC GGAGTTGACG CCAAAGCAAT
     2881 CCTGAGCGCT AGGCTGTCCA AATCCCGGCG GCTCGAAAAC CTCATCGCAC AGCTCCCTGG
     2941 GGAGAAGAAG AACGGCCTGT TTGGTAATCT TATCGCCCTG TCACTCGGGC TGACCCCCAA
     3001 CTTTAAATCT AACTTCGACC TGGCCGAAGA TGCCAAGCTT CAACTGAGCA AAGACACCTA
     3061 CGATGATGAT CTCGACAATC TGCTGGCCCA GATCGGCGAC CAGTACGCAG ACCTTTTTTT
     3121 GGCGGCAAAG AACCTGTCAG ACGCCATTCT GCTGAGTGAT ATTCTGCGAG TGAACACGGA
     3181 GATCACCAAA GCTCCGCTGA GCGCTAGTAT GATCAAGCGC TATGATGAGC ACCACCAAGA
     3241 CTTGACTTTG CTGAAGGCCC TTGTCAGACA GCAACTGCCT GAGAAGTACA AGGAAATTTT
     3301 CTTCGATCAG TCTAAAAATG GCTACGCCGG ATACATTGAC GGCGGAGCAA GCCAGGAGGA
     3361 ATTTTACAAA TTTATTAAGC CCATCTTGGA AAAAATGGAC GGCACCGAGG AGCTGCTGGT
     3421 AAAGCTTAAC AGAGAAGATC TGTTGCGCAA ACAGCGCACT TTCGACAATG GAAGCATCCC
     3481 CCACCAGATT CACCTGGGCG AACTGCACGC TATCCTCAGG CGGCAAGAGG ATTTCTACCC
     3541 CTTTTTGAAA GATAACAGGG AAAAGATTGA GAAAATCCTC ACATTTCGGA TACCCTACTA
     3601 TGTAGGCCCC CTCGCCCGGG GAAATTCCAG ATTCGCGTGG ATGACTCGCA AATCAGAAGA
     3661 GACTATCACT CCCTGGAACT TCGAGGAAGT CGTGGATAAG GGGGCCTCTG CCCAGTCCTT
     3721 CATCGAAAGG ATGACTAACT TTGATAAAAA TCTGCCTAAC GAAAAGGTGC TTCCTAAACA
     3781 CTCTCTGCTG TACGAGTACT TCACAGTTTA TAACGAGCTC ACCAAGGTCA AATACGTCAC
     3841 AGAAGGGATG AGAAAGCCAG CATTCCTGTC TGGAGAGCAG AAGAAAGCTA TCGTGGACCT
     3901 CCTCTTCAAG ACGAACCGGA AAGTTACCGT GAAACAGCTC AAAGAAGATT ATTTCAAAAA
     3961 GATTGAATGT TTCGACTCTG TTGAAATCAG CGGAGTGGAG GATCGCTTCA ACGCATCCCT
     4021 GGGAACGTAT CACGATCTCC TGAAAATCAT TAAAGACAAG GACTTCCTGG ACAATGAGGA
     4081 GAACGAGGAC ATTCTTGAGG ACATTGTCCT CACCCTTACG TTGTTTGAAG ATAGGGAGAT
     4141 GATTGAAGAA CGCTTGAAAA CTTACGCTCA TCTCTTCGAC GACAAAGTCA TGAAACAGCT
     4201 CAAGAGGCGC CGATATACAG GATGGGGGCG GCTGTCAAGA AAACTGATCA ATGGGATCCG
     4261 AGACAAGCAG AGTGGAAAGA CAATCCTGGA TTTTCTTAAG TCCGATGGAT TTGCCAACCG
     4321 GAACTTCATG CAGTTGATCC ATGATGACTC TCTCACCTTT AAGGAGGACA TCCAGAAAGC
     4381 ACAAGTTTCT GGCCAGGGGG ACAGTCTCCA CGAGCACATC GCTAATCTTG CAGGTAGCCC
     4441 AGCTATCAAA AAGGGAATAC TGCAGACCGT TAAGGTCGTG GATGAACTCG TCAAAGTAAT
     4501 GGGAAGGCAT AAGCCCGAGA ATATCGTTAT CGAGATGGCC CGAGAGAACC AAACTACCCA
     4561 GAAGGGACAG AAGAACAGTA GGGAAAGGAT GAAGAGGATT GAAGAGGGTA TAAAAGAACT
     4621 GGGGTCCCAA ATCCTTAAGG AACACCCAGT TGAAAACACC CAGCTTCAGA ATGAGAAGCT
     4681 CTACCTGTAC TACCTGCAGA ACGGCAGGGA CATGTACGTG GATCAGGAAC TGGACATCAA
     4741 TCGGCTCTCC GACTACGACG TGGATCATAT CGTGCCCCAG TCTTTTCTCA AAGATGATTC
     4801 TATTGATAAT AAAGTGTTGA CAAGATCCGA TAAAAATAGA GGGAAGAGTG ATAACGTCCC
     4861 CTCAGAAGAA GTTGTCAAGA AAATGAAAAA TTATTGGCGG CAGCTGCTGA ACGCCAAACT
     4921 GATCACACAA CGGAAGTTCG ATAATCTGAC TAAGGCTGAA CGAGGTGGCC TGTCTGAGTT
     4981 GGATAAAGCC GGCTTCATCA AAAGGCAGCT TGTTGAGACA CGCCAGATCA CCAAGCACGT
     5041 GGCCCAAATT CTCGATTCAC GCATGAACAC CAAGTACGAT GAAAATGACA AACTGATTCG
     5101 AGAGGTGAAA GTTATTACTC TGAAGTCTAA GCTGGTTTCA GATTTCAGAA AGGACTTTCA
     5161 GTTTTATAAG GTGAGAGAGA TCAACAATTA CCACCATGCG CATGATGCCT ACCTGAATGC
     5221 AGTGGTAGGC ACTGCACTTA TCAAAAAATA TCCCAAGCTT GAATCTGAAT TTGTTTACGG
     5281 AGACTATAAA GTGTACGATG TTAGGAAAAT GATCGCAAAG TCTGAGCAGG AAATAGGCAA
     5341 GGCCACCGCT AAGTACTTCT TTTACAGCAA TATTATGAAT TTTTTCAAGA CCGAGATTAC
     5401 ACTGGCCAAT GGAGAGATTC GGAAGCGACC ACTTATCGAA ACAAACGGAG AAACAGGAGA
     5461 AATCGTGTGG GACAAGGGTA GGGATTTCGC GACAGTCCGG AAGGTCCTGT CCATGCCGCA
     5521 GGTGAACATC GTTAAAAAGA CCGAAGTACA GACCGGAGGC TTCTCCAAGG AAAGTATCCT
     5581 CCCGAAAAGG AACAGCGACA AGCTGATCGC ACGCAAAAAA GATTGGGACC CCAAGAAATA
     5641 CGGCGGATTC GATTCTCCTA CAGTCGCTTA CAGTGTACTG GTTGTGGCCA AAGTGGAGAA
     5701 AGGGAAGTCT AAAAAACTCA AAAGCGTCAA GGAACTGCTG GGCATCACAA TCATGGAGCG
     5761 ATCAAGCTTC GAAAAAAACC CCATCGACTT TCTCGAGGCG AAAGGATATA AAGAGGTCAA
     5821 AAAAGACCTC ATCATTAAGC TTCCCAAGTA CTCTCTCTTT GAGCTTGAAA ACGGCCGGAA
     5881 ACGAATGCTC GCTAGTGCGG GCGAGCTGCA GAAAGGTAAC GAGCTGGCAC TGCCCTCTAA
     5941 ATACGTTAAT TTCTTGTATC TGGCCAGCCA CTATGAAAAG CTCAAAGGAT CTCCCGAAGA
     6001 TAATGAGCAG AAGCAGCTGT TCGTGGAACA ACACAAACAC TACCTTGATG AGATCATCGA
     6061 GCAAATAAGC GAATTCTCCA AAAGAGTGAT CCTCGCCGAC GCTAACCTCG ATAAGGTGCT
     6121 TTCTGCTTAC AATAAGCACA GGGATAAGCC CATCAGGGAG CAGGCAGAAA ACATTATCCA
     6181 CTTGTTTACT CTGACCAACT TGGGCGCGCC TGCAGCCTTC AAGTACTTCG ACACCACCAT
     6241 AGACAGAAAG CGGTACACCT CTACAAAGGA GGTCCTGGAC GCCACACTGA TTCATCAGTC
     6301 AATTACGGGG CTCTATGAAA CAAGAATCGA CCTCTCTCAG CTCGGTGGAG ACAGCAGGGC
     6361 TGACCCCAAG AAGAAGAGGA AGGTGTGA
//
