# Supplementary material for: Optimization of T-DNA architecture for Cas9-mediated mutagenesis in Arabidopsis
Source: PLoS One. 2019 Jan 9;14(1):e0204778. doi: 10.1371/journal.pone.0204778 (PMC6326418; doi:10.1371/journal.pone.0204778)
Supplement: S1 File — Maps are in genbank format in a ZIP file. (ZIP) [file pone.0204778.s008.zip › Plasmid_maps/Level0/pICSL90016_Cas9-2.gbk]

LOCUS       pICSL90016_Cas9-2      6388 bp    DNA     circular UNA 14-JUN-2011
COMMENT     This file is created by Vector NTI
            http://www.invitrogen.com/
FEATURES             Location/Qualifiers
     MIsc._Feature   1..4
                     /label="GCTT 4bp overhang"
     CDS             231..1241
                     /vntifkey="4"
                     /label="Sm/Sp no DraIII"
     mutation        1208
                     /vntifkey="62"
                     /label="G to A"
     Misc._feature   1401..2015
                     /vntifkey="21"
                     /label="rep (pMB1)"
     Replication_ori complement(2000)
                     /vntifkey="33"
                     /label=ORI
                     /note=" RNaseH cleavage point "
     CDS             2249..6388
                     /label=Cas9-2
ORIGIN
        1 GCTTTGAGAC CACGAAGTGG CTCTTCAGTG GACGAAAGGG CCTCGTGATA CGCCTATTTT
       61 TATAGGTTAA TGTCATGATA ATAATGGTTT CTTAGACGTC AGGTGGCACT TTTCGGGGAA
      121 ATGTGCGCGG AACCCCTATT TGTTTATTTT TCTAAATACA TTCAAATATG TATCCGCTCA
      181 TGAGACAATA ACCCTGATAA ATGCTTCAAT AATATTGAAA AAGGAAGAGT ATGCGCTCAC
      241 GCAACTGGTC CAGAACCTTG ACCGAACGCA GCGGTGGTAA CGGCGCAGTG GCGGTTTTCA
      301 TGGCTTGTTA TGACTGTTTT TTTGGGGTAC AGTCTATGCC TCGGGCATCC AAGCAGCAAG
      361 CGCGTTACGC CGTGGGTCGA TGTTTGATGT TATGGAGCAG CAACGATGTT ACGCAGCAGG
      421 GCAGTCGCCC TAAAACAAAG TTAAACATCA TGAGGGAAGC GGTGATCGCC GAAGTATCGA
      481 CTCAACTATC AGAGGTAGTT GGCGTCATCG AGCGCCATCT CGAACCGACG TTGCTGGCCG
      541 TACATTTGTA CGGCTCCGCA GTGGATGGCG GCCTGAAGCC ACACAGCGAT ATTGATTTGC
      601 TGGTTACGGT GACCGTAAGG CTTGATGAAA CAACGCGGCG AGCTTTGATC AACGACCTTT
      661 TGGAAACTTC GGCTTCCCCT GGAGAGAGCG AGATTCTCCG CGCTGTAGAA GTCACCATTG
      721 TTGTGCACGA CGACATCATT CCGTGGCGTT ATCCAGCTAA GCGCGAACTG CAATTTGGAG
      781 AATGGCAGCG CAATGACATT CTTGCAGGTA TCTTCGAGCC AGCCACGATC GACATTGATC
      841 TGGCTATCTT GCTGACAAAA GCAAGAGAAC ATAGCGTTGC CTTGGTAGGT CCAGCGGCGG
      901 AGGAACTCTT TGATCCGGTT CCTGAACAGG ATCTATTTGA GGCGCTAAAT GAAACCTTAA
      961 CGCTATGGAA CTCGCCGCCC GACTGGGCTG GCGATGAGCG AAATGTAGTG CTTACGTTGT
     1021 CCCGCATTTG GTACAGCGCA GTAACCGGCA AAATCGCGCC GAAGGATGTC GCTGCCGACT
     1081 GGGCAATGGA GCGCCTGCCG GCCCAGTATC AGCCCGTCAT ACTTGAAGCT AGACAGGCTT
     1141 ATCTTGGACA AGAAGAAGAT CGCTTGGCCT CGCGCGCAGA TCAGTTGGAA GAATTTGTCC
     1201 ATTACGTAAA AGGCGAGATC ACCAAGGTAG TCGGCAAATA ACTGTCAGAC CAAGTTTACT
     1261 CATATATACT TTAGATTGAT TTAAAACTTC ATTTTTAATT TAAAAGGATC TAGGTGAAGA
     1321 TCCTTTTTGA TAATCTCATG ACCAAAATCC CTTAACGTGA GTTTTCGTTC CACTGAGCGT
     1381 CAGACCCCGT AGAAAAGATC AAAGGATCTT CTTGAGATCC TTTTTTTCTG CGCGTAATCT
     1441 GCTGCTTGCA AACAAAAAAA CCACCGCTAC CAGCGGTGGT TTGTTTGCCG GATCAAGAGC
     1501 TACCAACTCT TTTTCCGAAG GTAACTGGCT TCAGCAGAGC GCAGATACCA AATACTGTCC
     1561 TTCTAGTGTA GCCGTAGTTA GGCCACCACT TCAAGAACTC TGTAGCACCG CCTACATACC
     1621 TCGCTCTGCT AATCCTGTTA CCAGTGGCTG CTGCCAGTGG CGATAAGTCG TGTCTTACCG
     1681 GGTTGGACTC AAGACGATAG TTACCGGATA AGGCGCAGCG GTCGGGCTGA ACGGGGGGTT
     1741 CGTGCACACA GCCCAGCTTG GAGCGAACGA CCTACACCGA ACTGAGATAC CTACAGCGTG
     1801 AGCTATGAGA AAGCGCCACG CTTCCCGAAG GGAGAAAGGC GGACAGGTAT CCGGTAAGCG
     1861 GCAGGGTCGG AACAGGAGAG CGCACGAGGG AGCTTCCAGG GGGAAACGCC TGGTATCTTT
     1921 ATAGTCCTGT CGGGTTTCGC CACCTCTGAC TTGAGCGTCG ATTTTTGTGA TGCTCGTCAG
     1981 GGGGGCGGAG CCTATGGAAA AACGCCAGCA ACGCGGCCTT TTTACGGTTC CTGGCCTTTT
     2041 GCTGGCCTTT TGCTCACATG TTCTTTCCTG CGTTATCCCC TGATTCTGTG GATAACCGTA
     2101 TTACCGCCTT TGAGTGAGCT GATACCGCTC GCCGCAGCCG AACGACCGAG CGCAGCGAGT
     2161 CAGTGAGCGA GGAAGCGGAA GAGCGCCCAA TACGCAAACC GCCTCTCCCC GCGCGTTGGC
     2221 CGATTCATTA ATCACTCTGT GGTCTCAAAT GGATAAGAAG TACTCTATCG GACTCGATAT
     2281 CGGAACTAAC TCTGTGGGAT GGGCTGTGAT CACCGATGAG TACAAGGTGC CATCTAAGAA
     2341 GTTCAAGGTT CTCGGAAACA CCGATAGGCA CTCTATCAAG AAAAACCTTA TCGGTGCTCT
     2401 CCTCTTCGAT TCTGGTGAAA CTGCTGAGGC TACCAGACTC AAGAGAACCG CTAGAAGAAG
     2461 GTACACCAGA AGAAAGAACA GGATCTGCTA CCTCCAAGAG ATCTTCTCTA ACGAGATGGC
     2521 TAAAGTGGAT GATTCATTCT TCCACAGGCT CGAAGAGTCA TTCCTCGTGG AAGAAGATAA
     2581 GAAGCACGAG AGGCACCCTA TCTTCGGAAA CATCGTTGAT GAGGTGGCAT ACCACGAGAA
     2641 GTACCCTACT ATCTACCACC TCAGAAAGAA GCTCGTTGAT TCTACTGATA AGGCTGATCT
     2701 CAGGCTCATC TACCTCGCTC TCGCTCACAT GATCAAGTTC AGAGGACACT TCCTCATCGA
     2761 GGGTGATCTC AACCCTGATA ACTCTGATGT GGATAAGTTG TTCATCCAGC TCGTGCAGAC
     2821 CTACAACCAG CTTTTCGAAG AGAACCCTAT CAACGCTTCA GGTGTGGATG CTAAGGCTAT
     2881 CCTCTCTGCT AGGCTCTCTA AGTCAAGAAG GCTTGAGAAC CTCATTGCTC AGCTCCCTGG
     2941 TGAGAAGAAG AACGGACTTT TCGGAAACTT GATCGCTCTC TCTCTCGGAC TCACCCCTAA
     3001 CTTCAAGTCT AACTTCGATC TCGCTGAGGA TGCAAAGCTC CAGCTCTCAA AGGATACCTA
     3061 CGATGATGAT CTCGATAACC TCCTCGCTCA GATCGGAGAT CAGTACGCTG ATTTGTTCCT
     3121 CGCTGCTAAG AACCTCTCTG ATGCTATCCT CCTCAGTGAT ATCCTCAGAG TGAACACCGA
     3181 GATCACCAAG GCTCCACTCT CAGCTTCTAT GATCAAGAGA TACGATGAGC ACCACCAGGA
     3241 TCTCACACTT CTCAAGGCTC TTGTTAGACA GCAGCTCCCA GAGAAGTACA AAGAGATTTT
     3301 CTTCGATCAG TCTAAGAACG GATACGCTGG TTACATCGAT GGTGGTGCAT CTCAAGAAGA
     3361 GTTCTACAAG TTCATCAAGC CTATCCTCGA GAAGATGGAT GGAACCGAGG AACTCCTCGT
     3421 GAAGCTCAAT AGAGAGGATC TTCTCAGAAA GCAGAGGACC TTCGATAACG GATCTATCCC
     3481 TCATCAGATC CACCTCGGAG AGTTGCACGC TATCCTTAGA AGGCAAGAGG ATTTCTACCC
     3541 ATTCCTCAAG GATAACAGGG AAAAGATTGA GAAGATTCTC ACCTTCAGAA TCCCTTACTA
     3601 CGTGGGACCT CTCGCTAGAG GAAACTCAAG ATTCGCTTGG ATGACCAGAA AGTCTGAGGA
     3661 AACCATCACC CCTTGGAACT TCGAAGAGGT GGTGGATAAG GGTGCTAGTG CTCAGTCTTT
     3721 CATCGAGAGG ATGACCAACT TCGATAAGAA CCTTCCAAAC GAGAAGGTGC TCCCTAAGCA
     3781 CTCTTTGCTC TACGAGTACT TCACCGTGTA CAACGAGTTG ACCAAGGTTA AGTACGTGAC
     3841 CGAGGGAATG AGGAAGCCTG CTTTTTTGTC AGGTGAGCAA AAGAAGGCTA TCGTTGATCT
     3901 CTTGTTCAAG ACCAACAGAA AGGTGACCGT GAAGCAGCTC AAAGAGGATT ACTTCAAGAA
     3961 AATCGAGTGC TTCGATTCAG TTGAGATTTC TGGTGTTGAG GATAGGTTCA ACGCATCTCT
     4021 CGGAACCTAC CACGATCTCC TCAAGATCAT TAAGGATAAG GATTTCTTGG ATAACGAGGA
     4081 AAACGAGGAT ATCTTGGAGG ATATCGTTCT TACCCTCACC CTCTTTGAAG ATAGAGAGAT
     4141 GATTGAAGAA AGGCTCAAGA CCTACGCTCA TCTCTTCGAT GATAAGGTGA TGAAGCAGTT
     4201 GAAGAGAAGA AGATACACTG GTTGGGGAAG GCTCTCAAGA AAGCTCATTA ACGGAATCAG
     4261 GGATAAGCAG TCTGGAAAGA CAATCCTTGA TTTCCTCAAG TCTGATGGAT TCGCTAACAG
     4321 AAACTTCATG CAGCTCATCC ACGATGATTC TCTCACCTTT AAAGAGGATA TCCAGAAGGC
     4381 TCAGGTTTCA GGACAGGGTG ATAGTCTCCA TGAGCATATC GCTAACCTCG CTGGATCTCC
     4441 TGCAATCAAG AAGGGAATCC TCCAGACTGT GAAGGTTGTG GATGAGTTGG TGAAGGTGAT
     4501 GGGAAGGCAT AAGCCTGAGA ACATCGTGAT CGAAATGGCT AGAGAGAACC AGACCACTCA
     4561 GAAGGGACAG AAGAACTCTA GGGAAAGGAT GAAGAGGATC GAGGAAGGTA TCAAAGAGCT
     4621 TGGATCTCAG ATCCTCAAAG AGCACCCTGT TGAGAACACT CAGCTCCAGA ATGAGAAGCT
     4681 CTACCTCTAC TACCTCCAGA ACGGAAGGGA TATGTATGTG GATCAAGAGT TGGATATCAA
     4741 CAGGCTCTCT GATTACGATG TTGATCATAT CGTGCCACAG TCATTCTTGA AGGATGATTC
     4801 TATCGATAAC AAGGTGCTCA CCAGGTCTGA TAAGAACAGG GGTAAGAGTG ATAACGTGCC
     4861 AAGTGAAGAG GTTGTGAAGA AAATGAAGAA CTATTGGAGG CAGCTCCTCA ACGCTAAGCT
     4921 CATCACTCAG AGAAAGTTCG ATAACTTGAC TAAGGCTGAG AGGGGAGGAC TCTCTGAATT
     4981 GGATAAGGCA GGATTCATCA AGAGGCAGCT TGTGGAAACC AGGCAGATCA CTAAGCACGT
     5041 TGCACAGATC CTCGATTCTA GGATGAACAC CAAGTACGAT GAGAACGATA AGTTGATCAG
     5101 GGAAGTGAAG GTTATCACCC TCAAGTCAAA GCTCGTGTCT GATTTCAGAA AGGATTTCCA
     5161 ATTCTACAAG GTGAGGGAAA TCAACAACTA CCACCACGCT CACGATGCTT ACCTTAACGC
     5221 TGTTGTTGGA ACCGCTCTCA TCAAGAAGTA TCCTAAGCTC GAGTCAGAGT TCGTGTACGG
     5281 TGATTACAAG GTGTACGATG TGAGGAAGAT GATCGCTAAG TCTGAGCAAG AGATCGGAAA
     5341 GGCTACCGCT AAGTATTTCT TCTACTCTAA CATCATGAAT TTCTTCAAGA CCGAGATTAC
     5401 CCTCGCTAAC GGTGAGATCA GAAAGAGGCC ACTCATCGAG ACAAACGGTG AAACAGGTGA
     5461 GATCGTGTGG GATAAGGGAA GGGATTTCGC TACCGTTAGA AAGGTGCTCT CTATGCCACA
     5521 GGTGAACATC GTTAAGAAAA CCGAGGTGCA GACCGGTGGA TTCTCTAAAG AGTCTATCCT
     5581 CCCTAAGAGG AACTCTGATA AGCTCATTGC TAGGAAGAAG GATTGGGACC CTAAGAAATA
     5641 CGGTGGTTTC GATTCTCCTA CCGTGGCTTA CTCTGTTCTC GTTGTGGCTA AGGTTGAGAA
     5701 GGGAAAGAGT AAGAAGCTCA AGTCTGTTAA GGAACTTCTC GGAATCACTA TCATGGAAAG
     5761 GTCATCTTTC GAGAAGAACC CAATCGATTT CCTCGAGGCT AAGGGATACA AAGAGGTTAA
     5821 GAAGGATCTC ATCATCAAGC TCCCAAAGTA CTCACTCTTC GAACTCGAGA ACGGTAGAAA
     5881 GAGGATGCTC GCTTCTGCTG GTGAGCTTCA AAAGGGAAAC GAGCTTGCTC TCCCATCTAA
     5941 GTACGTTAAC TTTCTTTACC TCGCTTCTCA CTACGAGAAG TTGAAGGGAT CTCCAGAAGA
     6001 TAACGAGCAG AAGCAACTTT TCGTTGAGCA GCACAAGCAC TACTTGGATG AGATCATCGA
     6061 GCAGATCTCT GAGTTCTCTA AAAGGGTGAT CCTCGCTGAT GCAAACCTCG ATAAGGTGTT
     6121 GTCTGCTTAC AACAAGCACA GAGATAAGCC TATCAGGGAA CAGGCAGAGA ACATCATCCA
     6181 TCTCTTCACC CTTACCAACC TCGGTGCTCC TGCTGCTTTC AAGTACTTCG ATACAACCAT
     6241 CGATAGGAAG AGATACACCT CTACCAAAGA AGTGCTCGAT GCTACCCTCA TCCATCAGTC
     6301 TATCACTGGA CTCTACGAGA CTAGGATCGA TCTCTCACAG CTCGGTGGTG ATTCAAGGGC
     6361 TGATCCTAAG AAGAAGAGGA AGGTTTGA
//
