# Supplementary material for: Optimization of T-DNA architecture for Cas9-mediated mutagenesis in Arabidopsis
Source: PLoS One. 2019 Jan 9;14(1):e0204778. doi: 10.1371/journal.pone.0204778 (PMC6326418; doi:10.1371/journal.pone.0204778)
Supplement: S1 File — Maps are in genbank format in a ZIP file. (ZIP) [file pone.0204778.s008.zip › Plasmid_maps/Level1/BCJJ339B_RPS5a_Cas9-IV_E9_1;2.gbk]

LOCUS       BCJJ339B_RPS5a_Cas9-IV_E9_1;2     11158 bp    DNA     circular UNA 3-SEP-2009
COMMENT     This file is created by Vector NTI
            http://www.invitrogen.com/
FEATURES             Location/Qualifiers
     promoter        34..1721
                     /label="RPS5a_pro."
     CDS             join(1723..3270,3460..6180)
                     /label="Cas9-3"
     Term.           6185..6815
                     /label="E9t"
     Misc._feature   complement(6847..6974)
                     /vntifkey="21"
                     /label="RB short"
     Misc._feature   complement(6998..8479)
                     /vntifkey="21"
                     /label="RK2 trfa (no Esp3I)"
     Misc._feature   8490..9279
                     /vntifkey="21"
                     /label="pUC ori"
     Replication_ori 8525
                     /vntifkey="33"
                     /label="ORI"
                     /note=" RNaseH cleavage point "
     CDS             complement(9287..10144)
                     /vntifkey="4"
                     /label="AP r"
     Replication_ori complement(10342..10959)
                     /standard_name="oriV"
                     /vntifkey="33"
                     /label="oriV"
                     /note="shows similarity to GenBank Accession Number
                     M20134"
     Misc._feature   10989..11136
                     /vntifkey="21"
                     /label="TDNA-LB"
                     /note="shows similarity to T-DNA left border: GenBank
                     Accession Number J01825"
ORIGIN
        1 TCTGTGAAGA CAAGCAAGAA TTCAAGCTTG GAGctcccca taatcgtgag tagatatatt
       61 actcaacttt tgattcgcta tttgcagTGC ACCTGTGGCG TTCATCACAT CTTTTGTGAC
      121 ACTGTTTGCA CTGGTCATTG CTATTACAAA GGACCTTCCT GATGTTGAAG GAGATCGAAA
      181 gtaagtaact gcacgcataa ccattttctt tccgctcttt ggctcaatcc atttgacagt
      241 caaagacaat gtttaaccag ctccgtttga tatattgtct ttatgtgttt gttcaagcat
      301 gtttagttaa tcatgccttt gattgatctt gaatagGTTC CAAATATCAA CCCTGGCAAC
      361 AAAACTTGGA GTGAGAAACA TTGCATTCCT CGGTTCTGGA CTTCTGCTAG TAAATTATGT
      421 TTCAGCCATA TCACTAGCTT TCTACATGCC TCAGgtgaat tcatctattt ccgtcttaac
      481 tatttcggtt aattaaagca cgaacaccat tactgcatgt agaagcttga taaactatcg
      541 ccaccaattt atttttgttg cgatattgtt actttcctca gtatgcagct ttgaaaagac
      601 caaccctctt atcctttaac aatgaacagG TTTTTAGAGG TAGCTTGATG ATTCCTGCAC
      661 ATGTGATCTT GGCTTCAGGC TTAATTTTCC AGgtaaagca ttatgagata ctcttatatc
      721 tcttacatac ttttgagata atgcacaaga acttcataac tatatgcttt agtttctgca
      781 tttgacactg ccaaattcat taatctctaa tatctttgtt gttgatcttt ggtagACATG
      841 GGTACTAGAA AAAGCAAACT ACACCAAGgt aaaatacttt tgtacaaaca taaactcgtt
      901 atcacggaac atcaatggag tgtatatcta acggagtgta gaaacatttg attattgcag
      961 GAAGCTATCT CAGGATATTA TCGGTTTATA TGGAATCTCT TCTACGCAGA GTATCTGTTA
     1021 TTCCCCTTCC TCTAGctttc aatttcatgg tgaggatatg cagttttctt tgtatatcat
     1081 tcttcttctt ctttgtagct tggagtcaaa atcggttcct tcatgtacat acatcaagga
     1141 tatgtccttc tgaattttta tatcttgcaa taaaaatgct tgtaccaatt gaaacaccag
     1201 ctttttgagt tctatgatca ctgacttggt tctaaccaaa aaaaaaaaaa tgtttaattt
     1261 acatatctaa aagtaggttt agggaaacct aaacagtaaa atatttgtat attattcgaa
     1321 tttcactcat cataaaaact taaattgcac cataaaattt tgttttacta ttaatgatgt
     1381 aatttgtgta acttaagata aaaataatat tccgtaagtt aaccggctaa aaccacgtat
     1441 aaaccaggga acctgttaaa ccggttcttt actggataaa gaaatgaaag cccatgtaga
     1501 cagctccatt agagcccaaa ccctaaattt ctcatctata taaaaggagt gacattaggg
     1561 tttttgttcg tcctcttaaa gcttctcgtt ttctctgccg tctctctcat tcgcgcgacg
     1621 caaacgatct tcaggtgatc ttctttctcc aaatcctctc tcataactct gatttcgtac
     1681 ttgtgtattt gagctcacgc tctgtttctc tcaccacagc cAATGGATTA CAAGGATGAT
     1741 GATGATAAGG ATTACAAGGA TGATGATGAT AAGATGGCTC CAAAGAAGAA GAGAAAGGTT
     1801 GGAATCCACG GAGTTCCAGC TGCTGGAGGT ATGGATAAGA AGTACTCTAT CGGACTTGAC
     1861 ATCGGAACCA ACTCTGTTGG ATGGGCTGTT ATCACCGATG AGTACAAGGT TCCATCTAAG
     1921 AAGTTCAAGG TTCTTGGAAA CACCGATAGA CACTCTATCA AGAAGAACCT TATCGGTGCT
     1981 CTTCTTTTCG ATTCTGGAGA AACCGCTGAG GCTACCAGAT TGAAGAGAAC CGCTAGAAGA
     2041 AGATACACCA GAAGAAAGAA CAGAATCTGC TACCTTCAGG AAATCTTCTC TAACGAGATG
     2101 GCTAAGGTTG ATGATTCTTT CTTCCACAGA CTTGAGGAGT CTTTCCTTGT TGAGGAGGAT
     2161 AAGAAGCACG AGAGACACCC AATCTTCGGA AACATCGTTG ATGAGGTTGC TTACCACGAG
     2221 AAGTACCCAA CCATCTACCA CCTTAGAAAG AAGTTGGTTG ATTCTACCGA TAAGGCTGAT
     2281 CTTAGACTTA TCTACCTTGC TCTTGCTCAC ATGATCAAGT TCAGAGGACA CTTCCTTATC
     2341 GAGGGAGATC TTAACCCAGA TAACTCTGAT GTTGATAAGT TGTTCATCCA GCTTGTTCAG
     2401 ACCTACAACC AGCTTTTCGA GGAGAACCCA ATCAACGCTT CTGGAGTTGA TGCTAAGGCT
     2461 ATCCTTTCTG CTAGACTTTC TAAGTCTCGT AGACTTGAGA ACCTTATCGC TCAGCTTCCA
     2521 GGAGAGAAGA AGAACGGACT TTTCGGAAAC CTTATCGCTC TTTCTCTTGG ACTTACCCCA
     2581 AACTTCAAGT CTAACTTCGA TCTTGCTGAG GATGCTAAGT TGCAGCTTTC TAAGGATACC
     2641 TACGATGATG ATCTTGATAA CCTTCTTGCT CAGATCGGAG ATCAGTACGC TGATCTTTTC
     2701 CTTGCTGCTA AGAACCTTTC TGATGCTATC CTTCTTTCTG ACATCCTTAG AGTTAACACC
     2761 GAGATCACCA AGGCTCCACT TTCTGCTTCT ATGATCAAGA GATACGATGA GCACCACCAG
     2821 GATCTTACCC TTTTGAAGGC TCTTGTTAGA CAGCAGCTTC CAGAGAAGTA CAAGGAAATC
     2881 TTCTTCGATC AGTCTAAGAA CGGATACGCT GGATACATCG ATGGAGGAGC TTCTCAGGAG
     2941 GAGTTCTACA AGTTCATCAA GCCAATCCTT GAGAAGATGG ATGGAACCGA GGAGCTTCTT
     3001 GTTAAGTTGA ACAGAGAGGA TCTTCTTAGA AAGCAGAGAA CCTTCGATAA CGGATCTATC
     3061 CCACACCAGA TCCACCTTGG AGAGCTTCAC GCTATCCTTC GTAGACAGGA GGATTTCTAC
     3121 CCATTCTTGA AGGATAACAG AGAGAAGATC GAGAAGATCC TTACCTTCAG AATCCCATAC
     3181 TACGTTGGAC CACTTGCTAG AGGAAACTCT CGTTTCGCTT GGATGACCAG AAAGTCTGAG
     3241 GAGACAATCA CCCCTTGGAA CTTCGAGGAG GTAAGTTTCT GCTTCTACCT TTGATATATA
     3301 TATAATAATT ATCATTAATT AGTAGTAATA TAATATTTCA AATATTTTTT TCAAAATAAA
     3361 AGAATGTAGT ATATAGCAAT TGCTTTTCTG TAGTTTATAA GTGTGTATAT TTTAATTTAT
     3421 AACTTTTCTA ATATATGACC AAAATTTGTT GATGTGCAGG TTGTTGATAA GGGAGCTTCT
     3481 GCTCAGTCTT TCATCGAGAG AATGACCAAC TTCGATAAGA ACCTTCCAAA CGAGAAGGTT
     3541 CTTCCAAAGC ACTCTCTTCT TTACGAGTAC TTCACCGTTT ACAACGAGCT TACCAAGGTT
     3601 AAGTACGTTA CCGAGGGAAT GAGAAAGCCA GCTTTCCTTT CTGGAGAGCA GAAGAAGGCT
     3661 ATCGTTGATC TTCTTTTCAA GACCAACAGA AAGGTTACCG TTAAGCAGTT GAAGGAGGAT
     3721 TACTTCAAGA AGATCGAGTG CTTCGATTCT GTTGAAATCT CTGGAGTTGA GGATAGATTC
     3781 AACGCTTCTC TTGGAACCTA CCACGATCTT TTGAAGATCA TCAAGGATAA GGATTTCCTT
     3841 GATAACGAGG AGAACGAGGA CATCCTTGAG GACATCGTTC TTACCCTTAC CCTTTTCGAG
     3901 GATAGAGAGA TGATCGAGGA GAGACTCAAG ACCTACGCTC ACCTTTTCGA TGATAAGGTT
     3961 ATGAAGCAGT TGAAGAGAAG AAGATACACC GGATGGGGTA GACTTTCTCG TAAGTTGATC
     4021 AACGGAATCA GAGATAAGCA GTCTGGAAAG ACCATCCTTG ATTTCTTGAA GTCTGATGGA
     4081 TTCGCTAACA GAAACTTCAT GCAGCTTATC CACGATGATT CTCTTACCTT CAAGGAGGAC
     4141 ATCCAGAAGG CTCAGGTTTC TGGACAGGGA GATTCTCTTC ACGAGCACAT CGCTAACCTT
     4201 GCTGGATCTC CAGCTATCAA GAAGGGAATC CTTCAGACCG TTAAGGTTGT TGATGAGCTT
     4261 GTTAAGGTTA TGGGTAGACA CAAGCCAGAG AACATCGTTA TCGAGATGGC TAGAGAGAAC
     4321 CAGACCACCC AGAAGGGACA GAAGAACTCT CGTGAGAGAA TGAAGAGAAT CGAGGAGGGA
     4381 ATCAAGGAGC TTGGATCTCA AATCTTGAAG GAGCACCCAG TTGAGAACAC CCAGCTTCAG
     4441 AACGAGAAGT TGTACCTTTA CTACCTTCAG AACGGAAGAG ATATGTACGT TGATCAGGAG
     4501 CTTGACATCA ACAGACTTTC TGATTACGAT GTTGATCACA TCGTTCCACA GTCTTTCTTG
     4561 AAGGATGATT CTATCGATAA CAAGGTTCTT ACCCGTTCTG ATAAGAACAG AGGAAAGTCT
     4621 GATAACGTTC CATCTGAGGA GGTTGTTAAG AAGATGAAGA ACTACTGGAG ACAGCTTCTT
     4681 AACGCTAAGT TGATCACCCA GAGAAAGTTC GATAACCTTA CCAAGGCTGA GAGAGGAGGA
     4741 CTTTCTGAGC TTGATAAGGC TGGATTCATC AAGAGACAGC TTGTTGAAAC CAGACAGATC
     4801 ACCAAGCACG TTGCTCAGAT CCTTGATTCT CGTATGAACA CCAAGTACGA TGAGAACGAT
     4861 AAGTTGATCA GAGAGGTTAA GGTTATCACC TTGAAGTCTA AGTTGGTTTC TGATTTCAGA
     4921 AAGGATTTCC AGTTCTACAA GGTTAGAGAG ATCAACAACT ACCACCACGC TCACGATGCT
     4981 TACCTTAACG CTGTTGTTGG AACCGCTCTT ATCAAGAAGT ACCCAAAGTT GGAGTCTGAG
     5041 TTCGTTTACG GAGATTACAA GGTTTACGAT GTTAGAAAGA TGATCGCTAA GTCTGAGCAG
     5101 GAGATCGGAA AGGCTACCGC TAAGTACTTC TTCTACTCTA ACATCATGAA CTTCTTCAAG
     5161 ACCGAGATCA CCCTTGCTAA CGGAGAGATC AGAAAAAGAC CACTTATCGA GACAAACGGA
     5221 GAGACAGGAG AGATCGTTTG GGATAAGGGA AGAGATTTCG CTACCGTTAG AAAGGTTCTT
     5281 TCTATGCCAC AGGTTAACAT CGTTAAGAAA ACCGAGGTTC AGACCGGAGG ATTCTCTAAG
     5341 GAGTCTATCC TTCCAAAGAG AAACTCTGAT AAGTTGATCG CTAGAAAGAA GGATTGGGAC
     5401 CCAAAGAAGT ACGGAGGATT CGATTCTCCA ACCGTTGCTT ACTCTGTTCT TGTTGTTGCT
     5461 AAGGTTGAGA AGGGAAAGTC TAAGAAGTTG AAGTCTGTTA AGGAGCTTCT TGGAATCACC
     5521 ATCATGGAGC GTTCTTCTTT CGAGAAGAAC CCAATCGATT TCCTTGAGGC TAAGGGATAC
     5581 AAGGAGGTTA AGAAGGATCT TATCATCAAG TTGCCAAAGT ACTCTCTTTT CGAGCTTGAG
     5641 AACGGAAGAA AGAGAATGCT TGCTTCTGCT GGAGAGCTTC AGAAGGGAAA CGAGCTTGCT
     5701 CTTCCATCTA AGTACGTTAA CTTCCTTTAC CTTGCTTCTC ACTACGAGAA GTTGAAGGGA
     5761 TCTCCAGAGG ATAACGAGCA GAAGCAGCTT TTCGTTGAGC AGCACAAGCA CTACCTTGAT
     5821 GAGATCATCG AGCAAATCTC TGAGTTCTCT AAGAGAGTTA TCCTTGCTGA TGCTAACCTT
     5881 GATAAGGTTC TTTCTGCTTA CAACAAGCAC AGAGATAAGC CAATCAGAGA GCAGGCTGAG
     5941 AACATCATCC ACCTTTTCAC CCTTACCAAC CTTGGTGCTC CAGCTGCTTT CAAGTACTTC
     6001 GATACCACCA TCGATAGAAA AAGATACACC TCTACCAAGG AGGTTCTTGA TGCTACCCTT
     6061 ATCCACCAGT CTATCACCGG ACTTTACGAG ACAAGAATCG ATCTTTCTCA GCTTGGAGGA
     6121 GATGGTGGCA AGAGGCCAGC TGCTACCAAG AAGGCTGGAC AGGCTAAGAA GAAGAAGTGA
     6181 GCTTGCTTTC GTTCGTATCA TCGGTTTCGA CAACGTTCGT CAAGTTCAAT GCATCAGTTT
     6241 CATTGCGCAC ACACCAGAAT CCTACTGAGT TTGAGTATTA TGGCATTGGG AAAACTGTTT
     6301 TTCTTGTACC ATTTGTTGTG CTTGTAATTT ACTGTGTTTT TTATTCGGTT TTCGCTATCG
     6361 AACTGTGAAA TGGAAATGGA TGGAGAAGAG TTAATGAATG ATATGGTCCT TTTGTTCATT
     6421 CTCAAATTAA TATTATTTGT TTTTTCTCTT ATTTGTTGTG TGTTGAATTT GAAATTATAA
     6481 GAGATATGCA AACATTTTGT TTTGAGTAAA AATGTGTCAA ATCGTGGCCT CTAATGACCG
     6541 AAGTTAATAT GAGGAGTAAA ACACTTGTAG TTGTACCATT ATGCTTATTC ACTAGGCAAC
     6601 AAATATATTT TCAGACCTAG AAAAGCTGCA AATGTTACTG AATACAAGTA TGTCCTCTTG
     6661 TGTTTTAGAC ATTTATGAAC TTTCCTTTAT GTAATTTTCC AGAATCCTTG TCAGATTCTA
     6721 ATCATTGCTT TATAATTATA GTTATACTCA TGGATTTGTA GTTGAGTATG AAAATATTTT
     6781 TTAATGCATT TTATGACTTG CCAATTGATT GACAACGCTA CTATTGTCTT CTGCACGAAG
     6841 TGGTTTAAAC TATCAGTGTT TGACAGGATA TATTGGCGGG TAAACCTAAG AGAAAAGAGC
     6901 GTTTATTAGA ATAATCGGAT ATTTAAAAGG GCGTGAAAAG GTTTATCCGT TCGTCCATTT
     6961 GTATGTGCAT GCCAACCACA GGGTTCCCCA GATCAGGCGC TGGCTGCTGA ACCCCCAGCC
     7021 GGAACTGACC CCACAAGGCC CTAGCGTTTG CAATGCACCA GGTCATCATT GACCCAGGCG
     7081 TGTTCCACCA GGCCGCTGCC TCGCAACTCT TCGCAGGCTT CGCCGACCTG CTCGCGCCAC
     7141 TTCTTCACGC GGGTGGAATC CGATCCGCAC ATGAGGCGGA AGGTTTCCAG CTTGAGCGGG
     7201 TACGGCTCCC GGTGCGAGCT GAAATAGTCG AACATCCGTC GGGCCGTCGG CGACAGCTTG
     7261 CGGTACTTCT CCCATATGAA TTTCGTGTAG TGGTCGCCAG CAAACAGCAC GACGATTTCC
     7321 TCGTCGATCA GGACCTGGCA ACGGGACGTT TTCTTGCCAC GGTCCAGGAC GCGGAAGCGG
     7381 TGCAGCAGCG ACACCGATTC CAGGTGCCCA ACGCGGTCGG ACGTGAAGCC CATCGCCGTC
     7441 GCCTGTAGGC GCGACAGGCA TTCCTCGGCC TTCGTGTAAT ACCGGCCATT GATCGACCAG
     7501 CCCAGGTCCT GGCAAAGCTC GTAGAACGTG AAGGTGATCG GCTCGCCGAT AGGGGTGCGC
     7561 TTCGCGTACT CCAACACCTG CTGCCACACC AGTTCGTCAT CGTCGGCCCG CAGCTCGACG
     7621 CCGGTGTAGG TGATCTTCAC GTCCTTGTTG ACGTGGAAAA TGACCTTGTT TTGCAGCGCC
     7681 TCGCGCGGGA TTTTCTTGTT GCGCGTGGTG AACAGGGCAG AGCGGGCCGT GTCGTTTGGC
     7741 ATCGCTCGCA TCGTGTCCGG CCACGGCGCA ATATCGAACA AGGAAAGCTG CATTTCCTTG
     7801 ATCTGCTGCT TCGTGTGTTT CAGCAACGCG GCCTGCTTGG CCTCGCTGAC CTGTTTTGCC
     7861 AGGTCCTCGC CGGCGGTTTT TCGCTTCTTG GTCGTCATAG TTCCTCGCGT GTCGATGGTC
     7921 ATCGACTTCG CCAAACCTGC CGCCTCCTGT TCAAGACGAC GCGAACGCTC CACGGCGGCC
     7981 GATGGCGCGG GCAGGGCAGG GGGAGCCAGT TGCACGCTGT CGCGCTCGAT CTTGGCCGTA
     8041 GCTTGCTGGA CCATCGAGCC GACGGACTGG AAGGTTTCGC GGGGCGCACG CATGACGGTG
     8101 CGGCTTGCGA TGGTTTCGGC ATCCTCGGCG GAAAACCCCG CGTCGATCAG TTCTTGCCTG
     8161 TATGCCTTCC GGTCAAACGT CCGATTCATT CACCCTCCTT GCGGGATTGC CCCGACTCAC
     8221 GCCGGGGCAA TGTGCCCTTA TTCCTGATTT GACCCGCCTG GTGCCTTGGT GTCCAGATAA
     8281 TCCACCTTAT CGGCAATGAA GTCGGTCCCG TAGACCGTCT GGCCGTCCTT CTCGTACTTG
     8341 GTATTCCGAA TCTTGCCCTG CACGAATACC AGCGACCCCT TGCCCAAATA CTTGCCGTGG
     8401 GCCTCGGCCT GAGAGCCAAA ACACTTGATG CGGAAGAAGT CGGTGCGCTC CTGCTTGTCG
     8461 CCGGCATCGT TGCGCCACAT CTAGGATCTG CCAGGAACCG TAAAAAGGCC GCGTTGCTGG
     8521 CGTTTTTCCA TAGGCTCCGC CCCCCTGACG AGCATCACAA AAATCGACGC TCAAGTCAGA
     8581 GGTGGCGAAA CCCGACAGGA CTATAAAGAT ACCAGGCGTT TCCCCCTGGA AGCTCCCTCG
     8641 TGCGCTCTCC TGTTCCGACC CTGCCGCTTA CCGGATACCT GTCCGCCTTT CTCCCTTCGG
     8701 GAAGCGTGGC GCTTTCTCAT AGCTCACGCT GTAGGTATCT CAGTTCGGTG TAGGTCGTTC
     8761 GCTCCAAGCT GGGCTGTGTG CACGAACCCC CCGTTCAGCC CGACCGCTGC GCCTTATCCG
     8821 GTAACTATCG TCTTGAGTCC AACCCGGTAA GACACGACTT ATCGCCACTG GCAGCAGCCA
     8881 CTGGTAACAG GATTAGCAGA GCGAGGTATG TAGGCGGTGC TACAGAGTTC TTGAAGTGGT
     8941 GGCCTAACTA CGGCTACACT AGAAGGACAG TATTTGGTAT CTGCGCTCTG CTGAAGCCAG
     9001 TTACCTTCGG AAAAAGAGTT GGTAGCTCTT GATCCGGCAA ACAAACCACC GCTGGTAGCG
     9061 GTGGTTTTTT TGTTTGCAAG CAGCAGATTA CGCGCAGAAA AAAAGGATCT CAAGAAGATC
     9121 CTTTGATCTT TTCTACGGGG TCTGACGCTC AGTGGAACGA AAACTCACGT TAAGGGATTT
     9181 TGGTCATGAG ATTATCAAAA AGGATCTTCA CCTAGATCCT TTTAAATTAA AAATGAAGTT
     9241 TTAAATCAAT CTAAAGTATA TATGAGTAAA CTTGGTCTGA CAGTTACCAA TGCTTAATCA
     9301 GTGAGGCACC TATCTCAGCG ATCTGTCTAT TTCGTTCATC CATAGTTGCC TGACTCCCCG
     9361 TCGTGTAGAT AACTACGATA CGGGAGGGCT TACCATCTGG CCCCAGTGCT GCAATGATAC
     9421 CGCGAGAACC ACGCTCACCG GCTCCAGATT TATCAGCAAT AAACCAGCCA GCCGGAAGGG
     9481 CCGAGCGCAG AAGTGGTCCT GCAACTTTAT CCGCCTCCAT CCAGTCTATT AATTGTTGCC
     9541 GGGAAGCTAG AGTAAGTAGT TCGCCAGTTA ATAGTTTGCG CAACGTTGTT GCCATTGCTA
     9601 CAGGCATCGT GGTGTCACGC TCGTCGTTTG GTATGGCTTC ATTCAGCTCC GGTTCCCAAC
     9661 GATCAAGGCG AGTTACATGA TCCCCCATGT TGTGCAAAAA AGCGGTTAGC TCCTTCGGTC
     9721 CTCCGATCGT TGTCAGAAGT AAGTTGGCCG CAGTGTTATC ACTCATGGTT ATGGCAGCAC
     9781 TGCATAATTC TCTTACTGTC ATGCCATCCG TAAGATGCTT TTCTGTGACT GGTGAGTACT
     9841 CAACCAAGTC ATTCTGAGAA TAGTGTATGC GGCGACCGAG TTGCTCTTGC CCGGCGTCAA
     9901 TACGGGATAA TACCGCGCCA CATAGCAGAA CTTTAAAAGT GCTCATCATT GGAAAACGTT
     9961 CTTCGGGGCG AAAACTCTCA AGGATCTTAC CGCTGTTGAG ATCCAGTTCG ATGTAACCCA
    10021 CTCGTGCACC CAACTGATCT TCAGCATCTT TTACTTTCAC CAGCGTTTCT GGGTGAGCAA
    10081 AAACAGGAAG GCAAAATGCC GCAAAAAAGG GAATAAGGGC GACACGGAAA TGTTGAATAC
    10141 TCATACTCTT CCTTTTTCAA TATTATTGAA GCATTTATCA GGGTTATTGT CTCATGAGCG
    10201 GATACATATT TGAATGTATT TAGAAAAATA AACAAATAGG GGTTCCGCGC ACGAATTGGC
    10261 CAGCGCTGCC ATTTTTGGGG TGAGGCCGTT CGCGGCCGAG GGGCGCAGCC CCTGGGGGGA
    10321 TGGGAGGCCC GCGTTAGCGG GCCGGGAGGG TTCGAGAAGG GGGGGCACCC CCCTTCGGCG
    10381 TGCGCGGTCA CGCGCACAGG GCGCAGCCCT GGTTAAAAAC AAGGTTTATA AATATTGGTT
    10441 TAAAAGCAGG TTAAAAGACA GGTTAGCGGT GGCCGAAAAA CGGGCGGAAA CCCTTGCAAA
    10501 TGCTGGATTT TCTGCCTGTG GACAGCCCCT CAAATGTCAA TAGGTGCGCC CCTCATCTGT
    10561 CAGCACTCTG CCCCTCAAGT GTCAAGGATC GCGCCCCTCA TCTGTCAGTA GTCGCGCCCC
    10621 TCAAGTGTCA ATACCGCAGG GCACTTATCC CCAGGCTTGT CCACATCATC TGTGGGAAAC
    10681 TCGCGTAAAA TCAGGCGTTT TCGCCGATTT GCGAGGCTGG CCAGCTCCAC GTCGCCGGCC
    10741 GAAATCGAGC CTGCCCCTCA TCTGTCAACG CCGCGCCGGG TGAGTCGGCC CCTCAAGTGT
    10801 CAACGTCCGC CCCTCATCTG TCAGTGAGGG CCAAGTTTTC CGCGAGGTAT CCACAACGCC
    10861 GGCGGCCGCG GTGTCTCGCA CACGGCTTCG ACGGCGTTTC TGGCGCGTTT GCAGGGCCAT
    10921 AGACGGCCGC CAGCCCAGCG GCGAGGGCAA CCAGCCCGGT GAGCGTCGCA AAGGAGATCC
    10981 TGATCTGACT GATGGGCTGC CTGTATCGAG TGGTGATTTT GTGCCGAGCT GCCGGTCGGG
    11041 GAGCTGTTGG CTGGCTGGTG GCAGGATATA TTGTGGTGTA AACAAATTGA CGCTTAGACA
    11101 ACTTAATAAC ACATTGCGGA CGTTTTTAAT GTACTGGGGT GGATGCAGTG GGCCCCAC
//
