# Supplementary material for: Optimization of T-DNA architecture for Cas9-mediated mutagenesis in Arabidopsis
Source: PLoS One. 2019 Jan 9;14(1):e0204778. doi: 10.1371/journal.pone.0204778 (PMC6326418; doi:10.1371/journal.pone.0204778)
Supplement: S1 File — Maps are in genbank format in a ZIP file. (ZIP) [file pone.0204778.s008.zip › Plasmid_maps/Level1/BCJJ340A_UBI10_Cas9-IV_E9_1;2.gbk]

LOCUS       BCJJ340A_UBI10_Cas9-IV_E9_1;2     10797 bp    DNA     circular UNA 3-SEP-2009
COMMENT     This file is created by Vector NTI
            http://www.invitrogen.com/
FEATURES             Location/Qualifiers
     promoter        34..1360
                     /label="UBI10"
     CDS             join(1362..2909,3099..5819)
                     /label="Cas9-3"
     Term.           5824..6454
                     /label="E9t"
     Misc._feature   complement(6486..6613)
                     /vntifkey="21"
                     /label="RB short"
     Misc._feature   complement(6637..8118)
                     /vntifkey="21"
                     /label="RK2 trfa (no Esp3I)"
     Misc._feature   8129..8918
                     /vntifkey="21"
                     /label="pUC ori"
     Replication_ori 8164
                     /vntifkey="33"
                     /label="ORI"
                     /note=" RNaseH cleavage point "
     CDS             complement(8926..9783)
                     /vntifkey="4"
                     /label="AP r"
     Replication_ori complement(9981..10598)
                     /standard_name="oriV"
                     /vntifkey="33"
                     /label="oriV"
                     /note="shows similarity to GenBank Accession Number
                     M20134"
     Misc._feature   10628..10775
                     /vntifkey="21"
                     /label="TDNA-LB"
                     /note="shows similarity to T-DNA left border: GenBank
                     Accession Number J01825"
ORIGIN
        1 TCTGTGAAGA CAAGCAAGAA TTCAAGCTTG GAGGTCGAGC TGCAGGTCAA CGGATCAGGA
       61 TATTCTTGTT TAAGATGTTG AACTCTATGG AGGTTTGTAT GAACTGATGA TCTAGGACCG
      121 GATAAGTTCC CTTCTTCATA GCGAACTTAT TCAAAGAATG TTTTGTGTAT CATTCTTGTT
      181 ACATTGTTAT TAATGAAAAA ATATTATTGG TCATTGGACT GAACACGAGT GTTAAATATG
      241 GACCAGGCCC CAAATAAGAT CCATTGATAT ATGAATTAAA TAACAAGAAT AAATCGAGTC
      301 ACCAAACCAC TTGCCTTTTT TAACGAGACT TGTTCACCAA CTTGATACAA AAGTCATTAT
      361 CCTATGCAAA TCAATAATCA TACAAAAATA TCCAATAACA CTAAAAAATT AAAAGAAATG
      421 GATAATTTCA CAATATGTTA TACGATAAAG AAGTTACTTT TCCAAGAAAT TCACTGATTT
      481 TATAAGCCCA CTTGCATTAG ATAAATGGCA AAAAAAAACA AAAAGGAAAA GAAATAAAGC
      541 ACGAAGAATT CTAGAAAATA CGAAATACGC TTCAATGCAG TGGGACCCAC GGTTCAATTA
      601 TTGCCAATTT TCAGCTCCAC CGTATATTTA AAAAATAAAA CGATAATGCT AAAAAAATAT
      661 AAATCGTAAC GATCGTTAAA TCTCAACGGC TGGATCTTAT GACGACCGTT AGAAATTGTG
      721 GTTGTCGACG AGTCAGTAAT AAACGGCGTC AAAGTGGTTG CAGCCGGCAC ACACGAGTCG
      781 TGTTTATCAA CTCAAAGCAC AAATACTTTT CCTCAACCTA AAAATAAGGC AATTAGCCAA
      841 AAACAACTTT GCGTGTAAAC AACGCTCAAT ACACGTGTCA TTTTATTATT AGCTATTGCT
      901 TCACCGCCTT AGCTTTCTCG TGACCTAGTC GTCCTCGTCT TTTCTTCTTC TTCTTCTATA
      961 AAACAATACC CAAAGAGCTC TTCTTCTTCA CAATTCAGAT TTCAATTTCT CAAAATCTTA
     1021 AAAACTTTCT CTCAATTCTC TCTACCGTGA TCAAGGTAAA TTTCTGTGTT CCTTATTCTC
     1081 TCAAAATCTT CGATTTTGTT TTCGTTCGAT CCCAATTTCG TATATGTTCT TTGGTTTAGA
     1141 TTCTGTTAAT CTTAGATCGA ACACGATTTT CTGGGTTTGA TCGTTAGATA TCATCTTAAT
     1201 TCTCGATTAG GGTTTCATAG ATATCATCCG ATTTGTTCAA ATAATTTGAG TTTTGTCGAA
     1261 TAATTACTCT TCGATTTGTG ATTTCTATCT AGATCTGGTG TTAGTTTCTA GTTTGTGCGA
     1321 TCGAATTTGT CGATTAATCT GAGTTTTTCT GATTAACAGG AATGGATTAC AAGGATGATG
     1381 ATGATAAGGA TTACAAGGAT GATGATGATA AGATGGCTCC AAAGAAGAAG AGAAAGGTTG
     1441 GAATCCACGG AGTTCCAGCT GCTGGAGGTA TGGATAAGAA GTACTCTATC GGACTTGACA
     1501 TCGGAACCAA CTCTGTTGGA TGGGCTGTTA TCACCGATGA GTACAAGGTT CCATCTAAGA
     1561 AGTTCAAGGT TCTTGGAAAC ACCGATAGAC ACTCTATCAA GAAGAACCTT ATCGGTGCTC
     1621 TTCTTTTCGA TTCTGGAGAA ACCGCTGAGG CTACCAGATT GAAGAGAACC GCTAGAAGAA
     1681 GATACACCAG AAGAAAGAAC AGAATCTGCT ACCTTCAGGA AATCTTCTCT AACGAGATGG
     1741 CTAAGGTTGA TGATTCTTTC TTCCACAGAC TTGAGGAGTC TTTCCTTGTT GAGGAGGATA
     1801 AGAAGCACGA GAGACACCCA ATCTTCGGAA ACATCGTTGA TGAGGTTGCT TACCACGAGA
     1861 AGTACCCAAC CATCTACCAC CTTAGAAAGA AGTTGGTTGA TTCTACCGAT AAGGCTGATC
     1921 TTAGACTTAT CTACCTTGCT CTTGCTCACA TGATCAAGTT CAGAGGACAC TTCCTTATCG
     1981 AGGGAGATCT TAACCCAGAT AACTCTGATG TTGATAAGTT GTTCATCCAG CTTGTTCAGA
     2041 CCTACAACCA GCTTTTCGAG GAGAACCCAA TCAACGCTTC TGGAGTTGAT GCTAAGGCTA
     2101 TCCTTTCTGC TAGACTTTCT AAGTCTCGTA GACTTGAGAA CCTTATCGCT CAGCTTCCAG
     2161 GAGAGAAGAA GAACGGACTT TTCGGAAACC TTATCGCTCT TTCTCTTGGA CTTACCCCAA
     2221 ACTTCAAGTC TAACTTCGAT CTTGCTGAGG ATGCTAAGTT GCAGCTTTCT AAGGATACCT
     2281 ACGATGATGA TCTTGATAAC CTTCTTGCTC AGATCGGAGA TCAGTACGCT GATCTTTTCC
     2341 TTGCTGCTAA GAACCTTTCT GATGCTATCC TTCTTTCTGA CATCCTTAGA GTTAACACCG
     2401 AGATCACCAA GGCTCCACTT TCTGCTTCTA TGATCAAGAG ATACGATGAG CACCACCAGG
     2461 ATCTTACCCT TTTGAAGGCT CTTGTTAGAC AGCAGCTTCC AGAGAAGTAC AAGGAAATCT
     2521 TCTTCGATCA GTCTAAGAAC GGATACGCTG GATACATCGA TGGAGGAGCT TCTCAGGAGG
     2581 AGTTCTACAA GTTCATCAAG CCAATCCTTG AGAAGATGGA TGGAACCGAG GAGCTTCTTG
     2641 TTAAGTTGAA CAGAGAGGAT CTTCTTAGAA AGCAGAGAAC CTTCGATAAC GGATCTATCC
     2701 CACACCAGAT CCACCTTGGA GAGCTTCACG CTATCCTTCG TAGACAGGAG GATTTCTACC
     2761 CATTCTTGAA GGATAACAGA GAGAAGATCG AGAAGATCCT TACCTTCAGA ATCCCATACT
     2821 ACGTTGGACC ACTTGCTAGA GGAAACTCTC GTTTCGCTTG GATGACCAGA AAGTCTGAGG
     2881 AGACAATCAC CCCTTGGAAC TTCGAGGAGG TAAGTTTCTG CTTCTACCTT TGATATATAT
     2941 ATAATAATTA TCATTAATTA GTAGTAATAT AATATTTCAA ATATTTTTTT CAAAATAAAA
     3001 GAATGTAGTA TATAGCAATT GCTTTTCTGT AGTTTATAAG TGTGTATATT TTAATTTATA
     3061 ACTTTTCTAA TATATGACCA AAATTTGTTG ATGTGCAGGT TGTTGATAAG GGAGCTTCTG
     3121 CTCAGTCTTT CATCGAGAGA ATGACCAACT TCGATAAGAA CCTTCCAAAC GAGAAGGTTC
     3181 TTCCAAAGCA CTCTCTTCTT TACGAGTACT TCACCGTTTA CAACGAGCTT ACCAAGGTTA
     3241 AGTACGTTAC CGAGGGAATG AGAAAGCCAG CTTTCCTTTC TGGAGAGCAG AAGAAGGCTA
     3301 TCGTTGATCT TCTTTTCAAG ACCAACAGAA AGGTTACCGT TAAGCAGTTG AAGGAGGATT
     3361 ACTTCAAGAA GATCGAGTGC TTCGATTCTG TTGAAATCTC TGGAGTTGAG GATAGATTCA
     3421 ACGCTTCTCT TGGAACCTAC CACGATCTTT TGAAGATCAT CAAGGATAAG GATTTCCTTG
     3481 ATAACGAGGA GAACGAGGAC ATCCTTGAGG ACATCGTTCT TACCCTTACC CTTTTCGAGG
     3541 ATAGAGAGAT GATCGAGGAG AGACTCAAGA CCTACGCTCA CCTTTTCGAT GATAAGGTTA
     3601 TGAAGCAGTT GAAGAGAAGA AGATACACCG GATGGGGTAG ACTTTCTCGT AAGTTGATCA
     3661 ACGGAATCAG AGATAAGCAG TCTGGAAAGA CCATCCTTGA TTTCTTGAAG TCTGATGGAT
     3721 TCGCTAACAG AAACTTCATG CAGCTTATCC ACGATGATTC TCTTACCTTC AAGGAGGACA
     3781 TCCAGAAGGC TCAGGTTTCT GGACAGGGAG ATTCTCTTCA CGAGCACATC GCTAACCTTG
     3841 CTGGATCTCC AGCTATCAAG AAGGGAATCC TTCAGACCGT TAAGGTTGTT GATGAGCTTG
     3901 TTAAGGTTAT GGGTAGACAC AAGCCAGAGA ACATCGTTAT CGAGATGGCT AGAGAGAACC
     3961 AGACCACCCA GAAGGGACAG AAGAACTCTC GTGAGAGAAT GAAGAGAATC GAGGAGGGAA
     4021 TCAAGGAGCT TGGATCTCAA ATCTTGAAGG AGCACCCAGT TGAGAACACC CAGCTTCAGA
     4081 ACGAGAAGTT GTACCTTTAC TACCTTCAGA ACGGAAGAGA TATGTACGTT GATCAGGAGC
     4141 TTGACATCAA CAGACTTTCT GATTACGATG TTGATCACAT CGTTCCACAG TCTTTCTTGA
     4201 AGGATGATTC TATCGATAAC AAGGTTCTTA CCCGTTCTGA TAAGAACAGA GGAAAGTCTG
     4261 ATAACGTTCC ATCTGAGGAG GTTGTTAAGA AGATGAAGAA CTACTGGAGA CAGCTTCTTA
     4321 ACGCTAAGTT GATCACCCAG AGAAAGTTCG ATAACCTTAC CAAGGCTGAG AGAGGAGGAC
     4381 TTTCTGAGCT TGATAAGGCT GGATTCATCA AGAGACAGCT TGTTGAAACC AGACAGATCA
     4441 CCAAGCACGT TGCTCAGATC CTTGATTCTC GTATGAACAC CAAGTACGAT GAGAACGATA
     4501 AGTTGATCAG AGAGGTTAAG GTTATCACCT TGAAGTCTAA GTTGGTTTCT GATTTCAGAA
     4561 AGGATTTCCA GTTCTACAAG GTTAGAGAGA TCAACAACTA CCACCACGCT CACGATGCTT
     4621 ACCTTAACGC TGTTGTTGGA ACCGCTCTTA TCAAGAAGTA CCCAAAGTTG GAGTCTGAGT
     4681 TCGTTTACGG AGATTACAAG GTTTACGATG TTAGAAAGAT GATCGCTAAG TCTGAGCAGG
     4741 AGATCGGAAA GGCTACCGCT AAGTACTTCT TCTACTCTAA CATCATGAAC TTCTTCAAGA
     4801 CCGAGATCAC CCTTGCTAAC GGAGAGATCA GAAAAAGACC ACTTATCGAG ACAAACGGAG
     4861 AGACAGGAGA GATCGTTTGG GATAAGGGAA GAGATTTCGC TACCGTTAGA AAGGTTCTTT
     4921 CTATGCCACA GGTTAACATC GTTAAGAAAA CCGAGGTTCA GACCGGAGGA TTCTCTAAGG
     4981 AGTCTATCCT TCCAAAGAGA AACTCTGATA AGTTGATCGC TAGAAAGAAG GATTGGGACC
     5041 CAAAGAAGTA CGGAGGATTC GATTCTCCAA CCGTTGCTTA CTCTGTTCTT GTTGTTGCTA
     5101 AGGTTGAGAA GGGAAAGTCT AAGAAGTTGA AGTCTGTTAA GGAGCTTCTT GGAATCACCA
     5161 TCATGGAGCG TTCTTCTTTC GAGAAGAACC CAATCGATTT CCTTGAGGCT AAGGGATACA
     5221 AGGAGGTTAA GAAGGATCTT ATCATCAAGT TGCCAAAGTA CTCTCTTTTC GAGCTTGAGA
     5281 ACGGAAGAAA GAGAATGCTT GCTTCTGCTG GAGAGCTTCA GAAGGGAAAC GAGCTTGCTC
     5341 TTCCATCTAA GTACGTTAAC TTCCTTTACC TTGCTTCTCA CTACGAGAAG TTGAAGGGAT
     5401 CTCCAGAGGA TAACGAGCAG AAGCAGCTTT TCGTTGAGCA GCACAAGCAC TACCTTGATG
     5461 AGATCATCGA GCAAATCTCT GAGTTCTCTA AGAGAGTTAT CCTTGCTGAT GCTAACCTTG
     5521 ATAAGGTTCT TTCTGCTTAC AACAAGCACA GAGATAAGCC AATCAGAGAG CAGGCTGAGA
     5581 ACATCATCCA CCTTTTCACC CTTACCAACC TTGGTGCTCC AGCTGCTTTC AAGTACTTCG
     5641 ATACCACCAT CGATAGAAAA AGATACACCT CTACCAAGGA GGTTCTTGAT GCTACCCTTA
     5701 TCCACCAGTC TATCACCGGA CTTTACGAGA CAAGAATCGA TCTTTCTCAG CTTGGAGGAG
     5761 ATGGTGGCAA GAGGCCAGCT GCTACCAAGA AGGCTGGACA GGCTAAGAAG AAGAAGTGAG
     5821 CTTGCTTTCG TTCGTATCAT CGGTTTCGAC AACGTTCGTC AAGTTCAATG CATCAGTTTC
     5881 ATTGCGCACA CACCAGAATC CTACTGAGTT TGAGTATTAT GGCATTGGGA AAACTGTTTT
     5941 TCTTGTACCA TTTGTTGTGC TTGTAATTTA CTGTGTTTTT TATTCGGTTT TCGCTATCGA
     6001 ACTGTGAAAT GGAAATGGAT GGAGAAGAGT TAATGAATGA TATGGTCCTT TTGTTCATTC
     6061 TCAAATTAAT ATTATTTGTT TTTTCTCTTA TTTGTTGTGT GTTGAATTTG AAATTATAAG
     6121 AGATATGCAA ACATTTTGTT TTGAGTAAAA ATGTGTCAAA TCGTGGCCTC TAATGACCGA
     6181 AGTTAATATG AGGAGTAAAA CACTTGTAGT TGTACCATTA TGCTTATTCA CTAGGCAACA
     6241 AATATATTTT CAGACCTAGA AAAGCTGCAA ATGTTACTGA ATACAAGTAT GTCCTCTTGT
     6301 GTTTTAGACA TTTATGAACT TTCCTTTATG TAATTTTCCA GAATCCTTGT CAGATTCTAA
     6361 TCATTGCTTT ATAATTATAG TTATACTCAT GGATTTGTAG TTGAGTATGA AAATATTTTT
     6421 TAATGCATTT TATGACTTGC CAATTGATTG ACAACGCTAC TATTGTCTTC TGCACGAAGT
     6481 GGTTTAAACT ATCAGTGTTT GACAGGATAT ATTGGCGGGT AAACCTAAGA GAAAAGAGCG
     6541 TTTATTAGAA TAATCGGATA TTTAAAAGGG CGTGAAAAGG TTTATCCGTT CGTCCATTTG
     6601 TATGTGCATG CCAACCACAG GGTTCCCCAG ATCAGGCGCT GGCTGCTGAA CCCCCAGCCG
     6661 GAACTGACCC CACAAGGCCC TAGCGTTTGC AATGCACCAG GTCATCATTG ACCCAGGCGT
     6721 GTTCCACCAG GCCGCTGCCT CGCAACTCTT CGCAGGCTTC GCCGACCTGC TCGCGCCACT
     6781 TCTTCACGCG GGTGGAATCC GATCCGCACA TGAGGCGGAA GGTTTCCAGC TTGAGCGGGT
     6841 ACGGCTCCCG GTGCGAGCTG AAATAGTCGA ACATCCGTCG GGCCGTCGGC GACAGCTTGC
     6901 GGTACTTCTC CCATATGAAT TTCGTGTAGT GGTCGCCAGC AAACAGCACG ACGATTTCCT
     6961 CGTCGATCAG GACCTGGCAA CGGGACGTTT TCTTGCCACG GTCCAGGACG CGGAAGCGGT
     7021 GCAGCAGCGA CACCGATTCC AGGTGCCCAA CGCGGTCGGA CGTGAAGCCC ATCGCCGTCG
     7081 CCTGTAGGCG CGACAGGCAT TCCTCGGCCT TCGTGTAATA CCGGCCATTG ATCGACCAGC
     7141 CCAGGTCCTG GCAAAGCTCG TAGAACGTGA AGGTGATCGG CTCGCCGATA GGGGTGCGCT
     7201 TCGCGTACTC CAACACCTGC TGCCACACCA GTTCGTCATC GTCGGCCCGC AGCTCGACGC
     7261 CGGTGTAGGT GATCTTCACG TCCTTGTTGA CGTGGAAAAT GACCTTGTTT TGCAGCGCCT
     7321 CGCGCGGGAT TTTCTTGTTG CGCGTGGTGA ACAGGGCAGA GCGGGCCGTG TCGTTTGGCA
     7381 TCGCTCGCAT CGTGTCCGGC CACGGCGCAA TATCGAACAA GGAAAGCTGC ATTTCCTTGA
     7441 TCTGCTGCTT CGTGTGTTTC AGCAACGCGG CCTGCTTGGC CTCGCTGACC TGTTTTGCCA
     7501 GGTCCTCGCC GGCGGTTTTT CGCTTCTTGG TCGTCATAGT TCCTCGCGTG TCGATGGTCA
     7561 TCGACTTCGC CAAACCTGCC GCCTCCTGTT CAAGACGACG CGAACGCTCC ACGGCGGCCG
     7621 ATGGCGCGGG CAGGGCAGGG GGAGCCAGTT GCACGCTGTC GCGCTCGATC TTGGCCGTAG
     7681 CTTGCTGGAC CATCGAGCCG ACGGACTGGA AGGTTTCGCG GGGCGCACGC ATGACGGTGC
     7741 GGCTTGCGAT GGTTTCGGCA TCCTCGGCGG AAAACCCCGC GTCGATCAGT TCTTGCCTGT
     7801 ATGCCTTCCG GTCAAACGTC CGATTCATTC ACCCTCCTTG CGGGATTGCC CCGACTCACG
     7861 CCGGGGCAAT GTGCCCTTAT TCCTGATTTG ACCCGCCTGG TGCCTTGGTG TCCAGATAAT
     7921 CCACCTTATC GGCAATGAAG TCGGTCCCGT AGACCGTCTG GCCGTCCTTC TCGTACTTGG
     7981 TATTCCGAAT CTTGCCCTGC ACGAATACCA GCGACCCCTT GCCCAAATAC TTGCCGTGGG
     8041 CCTCGGCCTG AGAGCCAAAA CACTTGATGC GGAAGAAGTC GGTGCGCTCC TGCTTGTCGC
     8101 CGGCATCGTT GCGCCACATC TAGGATCTGC CAGGAACCGT AAAAAGGCCG CGTTGCTGGC
     8161 GTTTTTCCAT AGGCTCCGCC CCCCTGACGA GCATCACAAA AATCGACGCT CAAGTCAGAG
     8221 GTGGCGAAAC CCGACAGGAC TATAAAGATA CCAGGCGTTT CCCCCTGGAA GCTCCCTCGT
     8281 GCGCTCTCCT GTTCCGACCC TGCCGCTTAC CGGATACCTG TCCGCCTTTC TCCCTTCGGG
     8341 AAGCGTGGCG CTTTCTCATA GCTCACGCTG TAGGTATCTC AGTTCGGTGT AGGTCGTTCG
     8401 CTCCAAGCTG GGCTGTGTGC ACGAACCCCC CGTTCAGCCC GACCGCTGCG CCTTATCCGG
     8461 TAACTATCGT CTTGAGTCCA ACCCGGTAAG ACACGACTTA TCGCCACTGG CAGCAGCCAC
     8521 TGGTAACAGG ATTAGCAGAG CGAGGTATGT AGGCGGTGCT ACAGAGTTCT TGAAGTGGTG
     8581 GCCTAACTAC GGCTACACTA GAAGGACAGT ATTTGGTATC TGCGCTCTGC TGAAGCCAGT
     8641 TACCTTCGGA AAAAGAGTTG GTAGCTCTTG ATCCGGCAAA CAAACCACCG CTGGTAGCGG
     8701 TGGTTTTTTT GTTTGCAAGC AGCAGATTAC GCGCAGAAAA AAAGGATCTC AAGAAGATCC
     8761 TTTGATCTTT TCTACGGGGT CTGACGCTCA GTGGAACGAA AACTCACGTT AAGGGATTTT
     8821 GGTCATGAGA TTATCAAAAA GGATCTTCAC CTAGATCCTT TTAAATTAAA AATGAAGTTT
     8881 TAAATCAATC TAAAGTATAT ATGAGTAAAC TTGGTCTGAC AGTTACCAAT GCTTAATCAG
     8941 TGAGGCACCT ATCTCAGCGA TCTGTCTATT TCGTTCATCC ATAGTTGCCT GACTCCCCGT
     9001 CGTGTAGATA ACTACGATAC GGGAGGGCTT ACCATCTGGC CCCAGTGCTG CAATGATACC
     9061 GCGAGAACCA CGCTCACCGG CTCCAGATTT ATCAGCAATA AACCAGCCAG CCGGAAGGGC
     9121 CGAGCGCAGA AGTGGTCCTG CAACTTTATC CGCCTCCATC CAGTCTATTA ATTGTTGCCG
     9181 GGAAGCTAGA GTAAGTAGTT CGCCAGTTAA TAGTTTGCGC AACGTTGTTG CCATTGCTAC
     9241 AGGCATCGTG GTGTCACGCT CGTCGTTTGG TATGGCTTCA TTCAGCTCCG GTTCCCAACG
     9301 ATCAAGGCGA GTTACATGAT CCCCCATGTT GTGCAAAAAA GCGGTTAGCT CCTTCGGTCC
     9361 TCCGATCGTT GTCAGAAGTA AGTTGGCCGC AGTGTTATCA CTCATGGTTA TGGCAGCACT
     9421 GCATAATTCT CTTACTGTCA TGCCATCCGT AAGATGCTTT TCTGTGACTG GTGAGTACTC
     9481 AACCAAGTCA TTCTGAGAAT AGTGTATGCG GCGACCGAGT TGCTCTTGCC CGGCGTCAAT
     9541 ACGGGATAAT ACCGCGCCAC ATAGCAGAAC TTTAAAAGTG CTCATCATTG GAAAACGTTC
     9601 TTCGGGGCGA AAACTCTCAA GGATCTTACC GCTGTTGAGA TCCAGTTCGA TGTAACCCAC
     9661 TCGTGCACCC AACTGATCTT CAGCATCTTT TACTTTCACC AGCGTTTCTG GGTGAGCAAA
     9721 AACAGGAAGG CAAAATGCCG CAAAAAAGGG AATAAGGGCG ACACGGAAAT GTTGAATACT
     9781 CATACTCTTC CTTTTTCAAT ATTATTGAAG CATTTATCAG GGTTATTGTC TCATGAGCGG
     9841 ATACATATTT GAATGTATTT AGAAAAATAA ACAAATAGGG GTTCCGCGCA CGAATTGGCC
     9901 AGCGCTGCCA TTTTTGGGGT GAGGCCGTTC GCGGCCGAGG GGCGCAGCCC CTGGGGGGAT
     9961 GGGAGGCCCG CGTTAGCGGG CCGGGAGGGT TCGAGAAGGG GGGGCACCCC CCTTCGGCGT
    10021 GCGCGGTCAC GCGCACAGGG CGCAGCCCTG GTTAAAAACA AGGTTTATAA ATATTGGTTT
    10081 AAAAGCAGGT TAAAAGACAG GTTAGCGGTG GCCGAAAAAC GGGCGGAAAC CCTTGCAAAT
    10141 GCTGGATTTT CTGCCTGTGG ACAGCCCCTC AAATGTCAAT AGGTGCGCCC CTCATCTGTC
    10201 AGCACTCTGC CCCTCAAGTG TCAAGGATCG CGCCCCTCAT CTGTCAGTAG TCGCGCCCCT
    10261 CAAGTGTCAA TACCGCAGGG CACTTATCCC CAGGCTTGTC CACATCATCT GTGGGAAACT
    10321 CGCGTAAAAT CAGGCGTTTT CGCCGATTTG CGAGGCTGGC CAGCTCCACG TCGCCGGCCG
    10381 AAATCGAGCC TGCCCCTCAT CTGTCAACGC CGCGCCGGGT GAGTCGGCCC CTCAAGTGTC
    10441 AACGTCCGCC CCTCATCTGT CAGTGAGGGC CAAGTTTTCC GCGAGGTATC CACAACGCCG
    10501 GCGGCCGCGG TGTCTCGCAC ACGGCTTCGA CGGCGTTTCT GGCGCGTTTG CAGGGCCATA
    10561 GACGGCCGCC AGCCCAGCGG CGAGGGCAAC CAGCCCGGTG AGCGTCGCAA AGGAGATCCT
    10621 GATCTGACTG ATGGGCTGCC TGTATCGAGT GGTGATTTTG TGCCGAGCTG CCGGTCGGGG
    10681 AGCTGTTGGC TGGCTGGTGG CAGGATATAT TGTGGTGTAA ACAAATTGAC GCTTAGACAA
    10741 CTTAATAACA CATTGCGGAC GTTTTTAATG TACTGGGGTG GATGCAGTGG GCCCCAC
//
