# Supplementary material for: Optimization of T-DNA architecture for Cas9-mediated mutagenesis in Arabidopsis
Source: PLoS One. 2019 Jan 9;14(1):e0204778. doi: 10.1371/journal.pone.0204778 (PMC6326418; doi:10.1371/journal.pone.0204778)
Supplement: S1 File — Maps are in genbank format in a ZIP file. (ZIP) [file pone.0204778.s008.zip › Plasmid_maps/Level1/BCJJ344C_[UBI10_Cas9-IV_E9]rev_1;2.gbk]

LOCUS       BCJJ344C_[UBI10_Cas9-IV_E9]rev_1;2     10797 bp    DNA     circular UNA 3-SEP-2009
COMMENT     This file is created by Vector NTI
            http://www.invitrogen.com/
FEATURES             Location/Qualifiers
     Term.           complement(34..664)
                     /label="E9t"
     CDS             complement(join(669..3390,3578..5126))
                     /label="Cas9-3"
     promoter        complement(5128..6454)
                     /label="UBI10"
     misc_feature    complement(6486..6613)
                     /vntifkey="21"
                     /label="RB short"
     misc_feature    complement(6637..8118)
                     /vntifkey="21"
                     /label="RK2 trfa (no Esp3I)"
     misc_feature    8129..8918
                     /vntifkey="21"
                     /label="pUC ori"
     Replication_ori 8164
                     /vntifkey="33"
                     /label="ORI"
                     /note=" RNaseH cleavage point "
     CDS             complement(8926..9783)
                     /vntifkey="4"
                     /label="AP r"
     Replication_ori complement(9981..10598)
                     /standard_name="oriV"
                     /vntifkey="33"
                     /label="oriV"
                     /note="shows similarity to GenBank Accession Number
                     M20134"
     misc_feature    10628..10775
                     /vntifkey="21"
                     /label="TDNA-LB"
                     /note="shows similarity to T-DNA left border: GenBank
                     Accession Number J01825"
ORIGIN
        1 TCTGTGAAGA CAAGCAAGAA TTCAAGCTTA GCGTTGTCAA TCAATTGGCA AGTCATAAAA
       61 TGCATTAAAA AATATTTTCA TACTCAACTA CAAATCCATG AGTATAACTA TAATTATAAA
      121 GCAATGATTA GAATCTGACA AGGATTCTGG AAAATTACAT AAAGGAAAGT TCATAAATGT
      181 CTAAAACACA AGAGGACATA CTTGTATTCA GTAACATTTG CAGCTTTTCT AGGTCTGAAA
      241 ATATATTTGT TGCCTAGTGA ATAAGCATAA TGGTACAACT ACAAGTGTTT TACTCCTCAT
      301 ATTAACTTCG GTCATTAGAG GCCACGATTT GACACATTTT TACTCAAAAC AAAATGTTTG
      361 CATATCTCTT ATAATTTCAA ATTCAACACA CAACAAATAA GAGAAAAAAC AAATAATATT
      421 AATTTGAGAA TGAACAAAAG GACCATATCA TTCATTAACT CTTCTCCATC CATTTCCATT
      481 TCACAGTTCG ATAGCGAAAA CCGAATAAAA AACACAGTAA ATTACAAGCA CAACAAATGG
      541 TACAAGAAAA ACAGTTTTCC CAATGCCATA ATACTCAAAC TCAGTAGGAT TCTGGTGTGT
      601 GCGCAATGAA ACTGATGCAT TGAACTTGAC GAACGTTGTC GAAACCGATG ATACGAACGA
      661 AAGCAAGCTC ACTTCTTCTT CTTAGCCTGT CCAGCCTTCT TGGTAGCAGC TGGCCTCTTG
      721 CCACCATCTC CTCCAAGCTG AGAAAGATCG ATTCTTGTCT CGTAAAGTCC GGTGATAGAC
      781 TGGTGGATAA GGGTAGCATC AAGAACCTCC TTGGTAGAGG TGTATCTTTT TCTATCGATG
      841 GTGGTATCGA AGTACTTGAA AGCAGCTGGA GCACCAAGGT TGGTAAGGGT GAAAAGGTGG
      901 ATGATGTTCT CAGCCTGCTC TCTGATTGGC TTATCTCTGT GCTTGTTGTA AGCAGAAAGA
      961 ACCTTATCAA GGTTAGCATC AGCAAGGATA ACTCTCTTAG AGAACTCAGA GATTTGCTCG
     1021 ATGATCTCAT CAAGGTAGTG CTTGTGCTGC TCAACGAAAA GCTGCTTCTG CTCGTTATCC
     1081 TCTGGAGATC CCTTCAACTT CTCGTAGTGA GAAGCAAGGT AAAGGAAGTT AACGTACTTA
     1141 GATGGAAGAG CAAGCTCGTT TCCCTTCTGA AGCTCTCCAG CAGAAGCAAG CATTCTCTTT
     1201 CTTCCGTTCT CAAGCTCGAA AAGAGAGTAC TTTGGCAACT TGATGATAAG ATCCTTCTTA
     1261 ACCTCCTTGT ATCCCTTAGC CTCAAGGAAA TCGATTGGGT TCTTCTCGAA AGAAGAACGC
     1321 TCCATGATGG TGATTCCAAG AAGCTCCTTA ACAGACTTCA ACTTCTTAGA CTTTCCCTTC
     1381 TCAACCTTAG CAACAACAAG AACAGAGTAA GCAACGGTTG GAGAATCGAA TCCTCCGTAC
     1441 TTCTTTGGGT CCCAATCCTT CTTTCTAGCG ATCAACTTAT CAGAGTTTCT CTTTGGAAGG
     1501 ATAGACTCCT TAGAGAATCC TCCGGTCTGA ACCTCGGTTT TCTTAACGAT GTTAACCTGT
     1561 GGCATAGAAA GAACCTTTCT AACGGTAGCG AAATCTCTTC CCTTATCCCA AACGATCTCT
     1621 CCTGTCTCTC CGTTTGTCTC GATAAGTGGT CTTTTTCTGA TCTCTCCGTT AGCAAGGGTG
     1681 ATCTCGGTCT TGAAGAAGTT CATGATGTTA GAGTAGAAGA AGTACTTAGC GGTAGCCTTT
     1741 CCGATCTCCT GCTCAGACTT AGCGATCATC TTTCTAACAT CGTAAACCTT GTAATCTCCG
     1801 TAAACGAACT CAGACTCCAA CTTTGGGTAC TTCTTGATAA GAGCGGTTCC AACAACAGCG
     1861 TTAAGGTAAG CATCGTGAGC GTGGTGGTAG TTGTTGATCT CTCTAACCTT GTAGAACTGG
     1921 AAATCCTTTC TGAAATCAGA AACCAACTTA GACTTCAAGG TGATAACCTT AACCTCTCTG
     1981 ATCAACTTAT CGTTCTCATC GTACTTGGTG TTCATACGAG AATCAAGGAT CTGAGCAACG
     2041 TGCTTGGTGA TCTGTCTGGT TTCAACAAGC TGTCTCTTGA TGAATCCAGC CTTATCAAGC
     2101 TCAGAAAGTC CTCCTCTCTC AGCCTTGGTA AGGTTATCGA ACTTTCTCTG GGTGATCAAC
     2161 TTAGCGTTAA GAAGCTGTCT CCAGTAGTTC TTCATCTTCT TAACAACCTC CTCAGATGGA
     2221 ACGTTATCAG ACTTTCCTCT GTTCTTATCA GAACGGGTAA GAACCTTGTT ATCGATAGAA
     2281 TCATCCTTCA AGAAAGACTG TGGAACGATG TGATCAACAT CGTAATCAGA AAGTCTGTTG
     2341 ATGTCAAGCT CCTGATCAAC GTACATATCT CTTCCGTTCT GAAGGTAGTA AAGGTACAAC
     2401 TTCTCGTTCT GAAGCTGGGT GTTCTCAACT GGGTGCTCCT TCAAGATTTG AGATCCAAGC
     2461 TCCTTGATTC CCTCCTCGAT TCTCTTCATT CTCTCACGAG AGTTCTTCTG TCCCTTCTGG
     2521 GTGGTCTGGT TCTCTCTAGC CATCTCGATA ACGATGTTCT CTGGCTTGTG TCTACCCATA
     2581 ACCTTAACAA GCTCATCAAC AACCTTAACG GTCTGAAGGA TTCCCTTCTT GATAGCTGGA
     2641 GATCCAGCAA GGTTAGCGAT GTGCTCGTGA AGAGAATCTC CCTGTCCAGA AACCTGAGCC
     2701 TTCTGGATGT CCTCCTTGAA GGTAAGAGAA TCATCGTGGA TAAGCTGCAT GAAGTTTCTG
     2761 TTAGCGAATC CATCAGACTT CAAGAAATCA AGGATGGTCT TTCCAGACTG CTTATCTCTG
     2821 ATTCCGTTGA TCAACTTACG AGAAAGTCTA CCCCATCCGG TGTATCTTCT TCTCTTCAAC
     2881 TGCTTCATAA CCTTATCATC GAAAAGGTGA GCGTAGGTCT TGAGTCTCTC CTCGATCATC
     2941 TCTCTATCCT CGAAAAGGGT AAGGGTAAGA ACGATGTCCT CAAGGATGTC CTCGTTCTCC
     3001 TCGTTATCAA GGAAATCCTT ATCCTTGATG ATCTTCAAAA GATCGTGGTA GGTTCCAAGA
     3061 GAAGCGTTGA ATCTATCCTC AACTCCAGAG ATTTCAACAG AATCGAAGCA CTCGATCTTC
     3121 TTGAAGTAAT CCTCCTTCAA CTGCTTAACG GTAACCTTTC TGTTGGTCTT GAAAAGAAGA
     3181 TCAACGATAG CCTTCTTCTG CTCTCCAGAA AGGAAAGCTG GCTTTCTCAT TCCCTCGGTA
     3241 ACGTACTTAA CCTTGGTAAG CTCGTTGTAA ACGGTGAAGT ACTCGTAAAG AAGAGAGTGC
     3301 TTTGGAAGAA CCTTCTCGTT TGGAAGGTTC TTATCGAAGT TGGTCATTCT CTCGATGAAA
     3361 GACTGAGCAG AAGCTCCCTT ATCAACAACC TGCACATCAA CAAATTTTGG TCATATATTA
     3421 GAAAAGTTAT AAATTAAAAT ATACACACTT ATAAACTACA GAAAAGCAAT TGCTATATAC
     3481 TACATTCTTT TATTTTGAAA AAAATATTTG AAATATTATA TTACTACTAA TTAATGATAA
     3541 TTATTATATA TATATCAAAG GTAGAAGCAG AAACTTACCT CCTCGAAGTT CCAAGGGGTG
     3601 ATTGTCTCCT CAGACTTTCT GGTCATCCAA GCGAAACGAG AGTTTCCTCT AGCAAGTGGT
     3661 CCAACGTAGT ATGGGATTCT GAAGGTAAGG ATCTTCTCGA TCTTCTCTCT GTTATCCTTC
     3721 AAGAATGGGT AGAAATCCTC CTGTCTACGA AGGATAGCGT GAAGCTCTCC AAGGTGGATC
     3781 TGGTGTGGGA TAGATCCGTT ATCGAAGGTT CTCTGCTTTC TAAGAAGATC CTCTCTGTTC
     3841 AACTTAACAA GAAGCTCCTC GGTTCCATCC ATCTTCTCAA GGATTGGCTT GATGAACTTG
     3901 TAGAACTCCT CCTGAGAAGC TCCTCCATCG ATGTATCCAG CGTATCCGTT CTTAGACTGA
     3961 TCGAAGAAGA TTTCCTTGTA CTTCTCTGGA AGCTGCTGTC TAACAAGAGC CTTCAAAAGG
     4021 GTAAGATCCT GGTGGTGCTC ATCGTATCTC TTGATCATAG AAGCAGAAAG TGGAGCCTTG
     4081 GTGATCTCGG TGTTAACTCT AAGGATGTCA GAAAGAAGGA TAGCATCAGA AAGGTTCTTA
     4141 GCAGCAAGGA AAAGATCAGC GTACTGATCT CCGATCTGAG CAAGAAGGTT ATCAAGATCA
     4201 TCATCGTAGG TATCCTTAGA AAGCTGCAAC TTAGCATCCT CAGCAAGATC GAAGTTAGAC
     4261 TTGAAGTTTG GGGTAAGTCC AAGAGAAAGA GCGATAAGGT TTCCGAAAAG TCCGTTCTTC
     4321 TTCTCTCCTG GAAGCTGAGC GATAAGGTTC TCAAGTCTAC GAGACTTAGA AAGTCTAGCA
     4381 GAAAGGATAG CCTTAGCATC AACTCCAGAA GCGTTGATTG GGTTCTCCTC GAAAAGCTGG
     4441 TTGTAGGTCT GAACAAGCTG GATGAACAAC TTATCAACAT CAGAGTTATC TGGGTTAAGA
     4501 TCTCCCTCGA TAAGGAAGTG TCCTCTGAAC TTGATCATGT GAGCAAGAGC AAGGTAGATA
     4561 AGTCTAAGAT CAGCCTTATC GGTAGAATCA ACCAACTTCT TTCTAAGGTG GTAGATGGTT
     4621 GGGTACTTCT CGTGGTAAGC AACCTCATCA ACGATGTTTC CGAAGATTGG GTGTCTCTCG
     4681 TGCTTCTTAT CCTCCTCAAC AAGGAAAGAC TCCTCAAGTC TGTGGAAGAA AGAATCATCA
     4741 ACCTTAGCCA TCTCGTTAGA GAAGATTTCC TGAAGGTAGC AGATTCTGTT CTTTCTTCTG
     4801 GTGTATCTTC TTCTAGCGGT TCTCTTCAAT CTGGTAGCCT CAGCGGTTTC TCCAGAATCG
     4861 AAAAGAAGAG CACCGATAAG GTTCTTCTTG ATAGAGTGTC TATCGGTGTT TCCAAGAACC
     4921 TTGAACTTCT TAGATGGAAC CTTGTACTCA TCGGTGATAA CAGCCCATCC AACAGAGTTG
     4981 GTTCCGATGT CAAGTCCGAT AGAGTACTTC TTATCCATAC CTCCAGCAGC TGGAACTCCG
     5041 TGGATTCCAA CCTTTCTCTT CTTCTTTGGA GCCATCTTAT CATCATCATC CTTGTAATCC
     5101 TTATCATCAT CATCCTTGTA ATCCATTCCT GTTAATCAGA AAAACTCAGA TTAATCGACA
     5161 AATTCGATCG CACAAACTAG AAACTAACAC CAGATCTAGA TAGAAATCAC AAATCGAAGA
     5221 GTAATTATTC GACAAAACTC AAATTATTTG AACAAATCGG ATGATATCTA TGAAACCCTA
     5281 ATCGAGAATT AAGATGATAT CTAACGATCA AACCCAGAAA ATCGTGTTCG ATCTAAGATT
     5341 AACAGAATCT AAACCAAAGA ACATATACGA AATTGGGATC GAACGAAAAC AAAATCGAAG
     5401 ATTTTGAGAG AATAAGGAAC ACAGAAATTT ACCTTGATCA CGGTAGAGAG AATTGAGAGA
     5461 AAGTTTTTAA GATTTTGAGA AATTGAAATC TGAATTGTGA AGAAGAAGAG CTCTTTGGGT
     5521 ATTGTTTTAT AGAAGAAGAA GAAGAAAAGA CGAGGACGAC TAGGTCACGA GAAAGCTAAG
     5581 GCGGTGAAGC AATAGCTAAT AATAAAATGA CACGTGTATT GAGCGTTGTT TACACGCAAA
     5641 GTTGTTTTTG GCTAATTGCC TTATTTTTAG GTTGAGGAAA AGTATTTGTG CTTTGAGTTG
     5701 ATAAACACGA CTCGTGTGTG CCGGCTGCAA CCACTTTGAC GCCGTTTATT ACTGACTCGT
     5761 CGACAACCAC AATTTCTAAC GGTCGTCATA AGATCCAGCC GTTGAGATTT AACGATCGTT
     5821 ACGATTTATA TTTTTTTAGC ATTATCGTTT TATTTTTTAA ATATACGGTG GAGCTGAAAA
     5881 TTGGCAATAA TTGAACCGTG GGTCCCACTG CATTGAAGCG TATTTCGTAT TTTCTAGAAT
     5941 TCTTCGTGCT TTATTTCTTT TCCTTTTTGT TTTTTTTTGC CATTTATCTA ATGCAAGTGG
     6001 GCTTATAAAA TCAGTGAATT TCTTGGAAAA GTAACTTCTT TATCGTATAA CATATTGTGA
     6061 AATTATCCAT TTCTTTTAAT TTTTTAGTGT TATTGGATAT TTTTGTATGA TTATTGATTT
     6121 GCATAGGATA ATGACTTTTG TATCAAGTTG GTGAACAAGT CTCGTTAAAA AAGGCAAGTG
     6181 GTTTGGTGAC TCGATTTATT CTTGTTATTT AATTCATATA TCAATGGATC TTATTTGGGG
     6241 CCTGGTCCAT ATTTAACACT CGTGTTCAGT CCAATGACCA ATAATATTTT TTCATTAATA
     6301 ACAATGTAAC AAGAATGATA CACAAAACAT TCTTTGAATA AGTTCGCTAT GAAGAAGGGA
     6361 ACTTATCCGG TCCTAGATCA TCAGTTCATA CAAACCTCCA TAGAGTTCAA CATCTTAAAC
     6421 AAGAATATCC TGATCCGTTG ACCTGCAGCT CGACCTCCAC TATTGTCTTC TGCACGAAGT
     6481 GGTTTAAACT ATCAGTGTTT GACAGGATAT ATTGGCGGGT AAACCTAAGA GAAAAGAGCG
     6541 TTTATTAGAA TAATCGGATA TTTAAAAGGG CGTGAAAAGG TTTATCCGTT CGTCCATTTG
     6601 TATGTGCATG CCAACCACAG GGTTCCCCAG ATCAGGCGCT GGCTGCTGAA CCCCCAGCCG
     6661 GAACTGACCC CACAAGGCCC TAGCGTTTGC AATGCACCAG GTCATCATTG ACCCAGGCGT
     6721 GTTCCACCAG GCCGCTGCCT CGCAACTCTT CGCAGGCTTC GCCGACCTGC TCGCGCCACT
     6781 TCTTCACGCG GGTGGAATCC GATCCGCACA TGAGGCGGAA GGTTTCCAGC TTGAGCGGGT
     6841 ACGGCTCCCG GTGCGAGCTG AAATAGTCGA ACATCCGTCG GGCCGTCGGC GACAGCTTGC
     6901 GGTACTTCTC CCATATGAAT TTCGTGTAGT GGTCGCCAGC AAACAGCACG ACGATTTCCT
     6961 CGTCGATCAG GACCTGGCAA CGGGACGTTT TCTTGCCACG GTCCAGGACG CGGAAGCGGT
     7021 GCAGCAGCGA CACCGATTCC AGGTGCCCAA CGCGGTCGGA CGTGAAGCCC ATCGCCGTCG
     7081 CCTGTAGGCG CGACAGGCAT TCCTCGGCCT TCGTGTAATA CCGGCCATTG ATCGACCAGC
     7141 CCAGGTCCTG GCAAAGCTCG TAGAACGTGA AGGTGATCGG CTCGCCGATA GGGGTGCGCT
     7201 TCGCGTACTC CAACACCTGC TGCCACACCA GTTCGTCATC GTCGGCCCGC AGCTCGACGC
     7261 CGGTGTAGGT GATCTTCACG TCCTTGTTGA CGTGGAAAAT GACCTTGTTT TGCAGCGCCT
     7321 CGCGCGGGAT TTTCTTGTTG CGCGTGGTGA ACAGGGCAGA GCGGGCCGTG TCGTTTGGCA
     7381 TCGCTCGCAT CGTGTCCGGC CACGGCGCAA TATCGAACAA GGAAAGCTGC ATTTCCTTGA
     7441 TCTGCTGCTT CGTGTGTTTC AGCAACGCGG CCTGCTTGGC CTCGCTGACC TGTTTTGCCA
     7501 GGTCCTCGCC GGCGGTTTTT CGCTTCTTGG TCGTCATAGT TCCTCGCGTG TCGATGGTCA
     7561 TCGACTTCGC CAAACCTGCC GCCTCCTGTT CAAGACGACG CGAACGCTCC ACGGCGGCCG
     7621 ATGGCGCGGG CAGGGCAGGG GGAGCCAGTT GCACGCTGTC GCGCTCGATC TTGGCCGTAG
     7681 CTTGCTGGAC CATCGAGCCG ACGGACTGGA AGGTTTCGCG GGGCGCACGC ATGACGGTGC
     7741 GGCTTGCGAT GGTTTCGGCA TCCTCGGCGG AAAACCCCGC GTCGATCAGT TCTTGCCTGT
     7801 ATGCCTTCCG GTCAAACGTC CGATTCATTC ACCCTCCTTG CGGGATTGCC CCGACTCACG
     7861 CCGGGGCAAT GTGCCCTTAT TCCTGATTTG ACCCGCCTGG TGCCTTGGTG TCCAGATAAT
     7921 CCACCTTATC GGCAATGAAG TCGGTCCCGT AGACCGTCTG GCCGTCCTTC TCGTACTTGG
     7981 TATTCCGAAT CTTGCCCTGC ACGAATACCA GCGACCCCTT GCCCAAATAC TTGCCGTGGG
     8041 CCTCGGCCTG AGAGCCAAAA CACTTGATGC GGAAGAAGTC GGTGCGCTCC TGCTTGTCGC
     8101 CGGCATCGTT GCGCCACATC TAGGATCTGC CAGGAACCGT AAAAAGGCCG CGTTGCTGGC
     8161 GTTTTTCCAT AGGCTCCGCC CCCCTGACGA GCATCACAAA AATCGACGCT CAAGTCAGAG
     8221 GTGGCGAAAC CCGACAGGAC TATAAAGATA CCAGGCGTTT CCCCCTGGAA GCTCCCTCGT
     8281 GCGCTCTCCT GTTCCGACCC TGCCGCTTAC CGGATACCTG TCCGCCTTTC TCCCTTCGGG
     8341 AAGCGTGGCG CTTTCTCATA GCTCACGCTG TAGGTATCTC AGTTCGGTGT AGGTCGTTCG
     8401 CTCCAAGCTG GGCTGTGTGC ACGAACCCCC CGTTCAGCCC GACCGCTGCG CCTTATCCGG
     8461 TAACTATCGT CTTGAGTCCA ACCCGGTAAG ACACGACTTA TCGCCACTGG CAGCAGCCAC
     8521 TGGTAACAGG ATTAGCAGAG CGAGGTATGT AGGCGGTGCT ACAGAGTTCT TGAAGTGGTG
     8581 GCCTAACTAC GGCTACACTA GAAGGACAGT ATTTGGTATC TGCGCTCTGC TGAAGCCAGT
     8641 TACCTTCGGA AAAAGAGTTG GTAGCTCTTG ATCCGGCAAA CAAACCACCG CTGGTAGCGG
     8701 TGGTTTTTTT GTTTGCAAGC AGCAGATTAC GCGCAGAAAA AAAGGATCTC AAGAAGATCC
     8761 TTTGATCTTT TCTACGGGGT CTGACGCTCA GTGGAACGAA AACTCACGTT AAGGGATTTT
     8821 GGTCATGAGA TTATCAAAAA GGATCTTCAC CTAGATCCTT TTAAATTAAA AATGAAGTTT
     8881 TAAATCAATC TAAAGTATAT ATGAGTAAAC TTGGTCTGAC AGTTACCAAT GCTTAATCAG
     8941 TGAGGCACCT ATCTCAGCGA TCTGTCTATT TCGTTCATCC ATAGTTGCCT GACTCCCCGT
     9001 CGTGTAGATA ACTACGATAC GGGAGGGCTT ACCATCTGGC CCCAGTGCTG CAATGATACC
     9061 GCGAGAACCA CGCTCACCGG CTCCAGATTT ATCAGCAATA AACCAGCCAG CCGGAAGGGC
     9121 CGAGCGCAGA AGTGGTCCTG CAACTTTATC CGCCTCCATC CAGTCTATTA ATTGTTGCCG
     9181 GGAAGCTAGA GTAAGTAGTT CGCCAGTTAA TAGTTTGCGC AACGTTGTTG CCATTGCTAC
     9241 AGGCATCGTG GTGTCACGCT CGTCGTTTGG TATGGCTTCA TTCAGCTCCG GTTCCCAACG
     9301 ATCAAGGCGA GTTACATGAT CCCCCATGTT GTGCAAAAAA GCGGTTAGCT CCTTCGGTCC
     9361 TCCGATCGTT GTCAGAAGTA AGTTGGCCGC AGTGTTATCA CTCATGGTTA TGGCAGCACT
     9421 GCATAATTCT CTTACTGTCA TGCCATCCGT AAGATGCTTT TCTGTGACTG GTGAGTACTC
     9481 AACCAAGTCA TTCTGAGAAT AGTGTATGCG GCGACCGAGT TGCTCTTGCC CGGCGTCAAT
     9541 ACGGGATAAT ACCGCGCCAC ATAGCAGAAC TTTAAAAGTG CTCATCATTG GAAAACGTTC
     9601 TTCGGGGCGA AAACTCTCAA GGATCTTACC GCTGTTGAGA TCCAGTTCGA TGTAACCCAC
     9661 TCGTGCACCC AACTGATCTT CAGCATCTTT TACTTTCACC AGCGTTTCTG GGTGAGCAAA
     9721 AACAGGAAGG CAAAATGCCG CAAAAAAGGG AATAAGGGCG ACACGGAAAT GTTGAATACT
     9781 CATACTCTTC CTTTTTCAAT ATTATTGAAG CATTTATCAG GGTTATTGTC TCATGAGCGG
     9841 ATACATATTT GAATGTATTT AGAAAAATAA ACAAATAGGG GTTCCGCGCA CGAATTGGCC
     9901 AGCGCTGCCA TTTTTGGGGT GAGGCCGTTC GCGGCCGAGG GGCGCAGCCC CTGGGGGGAT
     9961 GGGAGGCCCG CGTTAGCGGG CCGGGAGGGT TCGAGAAGGG GGGGCACCCC CCTTCGGCGT
    10021 GCGCGGTCAC GCGCACAGGG CGCAGCCCTG GTTAAAAACA AGGTTTATAA ATATTGGTTT
    10081 AAAAGCAGGT TAAAAGACAG GTTAGCGGTG GCCGAAAAAC GGGCGGAAAC CCTTGCAAAT
    10141 GCTGGATTTT CTGCCTGTGG ACAGCCCCTC AAATGTCAAT AGGTGCGCCC CTCATCTGTC
    10201 AGCACTCTGC CCCTCAAGTG TCAAGGATCG CGCCCCTCAT CTGTCAGTAG TCGCGCCCCT
    10261 CAAGTGTCAA TACCGCAGGG CACTTATCCC CAGGCTTGTC CACATCATCT GTGGGAAACT
    10321 CGCGTAAAAT CAGGCGTTTT CGCCGATTTG CGAGGCTGGC CAGCTCCACG TCGCCGGCCG
    10381 AAATCGAGCC TGCCCCTCAT CTGTCAACGC CGCGCCGGGT GAGTCGGCCC CTCAAGTGTC
    10441 AACGTCCGCC CCTCATCTGT CAGTGAGGGC CAAGTTTTCC GCGAGGTATC CACAACGCCG
    10501 GCGGCCGCGG TGTCTCGCAC ACGGCTTCGA CGGCGTTTCT GGCGCGTTTG CAGGGCCATA
    10561 GACGGCCGCC AGCCCAGCGG CGAGGGCAAC CAGCCCGGTG AGCGTCGCAA AGGAGATCCT
    10621 GATCTGACTG ATGGGCTGCC TGTATCGAGT GGTGATTTTG TGCCGAGCTG CCGGTCGGGG
    10681 AGCTGTTGGC TGGCTGGTGG CAGGATATAT TGTGGTGTAA ACAAATTGAC GCTTAGACAA
    10741 CTTAATAACA CATTGCGGAC GTTTTTAATG TACTGGGGTG GATGCAGTGG GCCCCAC
//
