# Supplementary material for: Optimization of T-DNA architecture for Cas9-mediated mutagenesis in Arabidopsis
Source: PLoS One. 2019 Jan 9;14(1):e0204778. doi: 10.1371/journal.pone.0204778 (PMC6326418; doi:10.1371/journal.pone.0204778)
Supplement: S1 File — Maps are in genbank format in a ZIP file. (ZIP) [file pone.0204778.s008.zip › Plasmid_maps/Level1/BCJJ345B_[YAO_Cas9-IV_E9]rev_1;2.gbk]

LOCUS       BCJJ345B_[YAO_Cas9-IV_E9]rev_1;2     10065 bp    DNA     circular UNA 3-SEP-2009
COMMENT     This file is created by Vector NTI
            http://www.invitrogen.com/
FEATURES             Location/Qualifiers
     Term.           complement(34..664)
                     /label="E9t"
     CDS             complement(join(669..3390,3578..5126))
                     /label="Cas9-3"
     promoter        complement(5127..5722)
                     /label="YAO"
     misc_feature    complement(5754..5881)
                     /vntifkey="21"
                     /label="RB short"
     misc_feature    complement(5905..7386)
                     /vntifkey="21"
                     /label="RK2 trfa (no Esp3I)"
     misc_feature    7397..8186
                     /vntifkey="21"
                     /label="pUC ori"
     Replication_ori 7432
                     /vntifkey="33"
                     /label="ORI"
                     /note=" RNaseH cleavage point "
     CDS             complement(8194..9051)
                     /vntifkey="4"
                     /label="AP r"
     Replication_ori complement(9249..9866)
                     /standard_name="oriV"
                     /vntifkey="33"
                     /label="oriV"
                     /note="shows similarity to GenBank Accession Number
                     M20134"
     misc_feature    9896..10043
                     /vntifkey="21"
                     /label="TDNA-LB"
                     /note="shows similarity to T-DNA left border: GenBank
                     Accession Number J01825"
ORIGIN
        1 TCTGTGAAGA CAAGCAAGAA TTCAAGCTTA GCGTTGTCAA TCAATTGGCA AGTCATAAAA
       61 TGCATTAAAA AATATTTTCA TACTCAACTA CAAATCCATG AGTATAACTA TAATTATAAA
      121 GCAATGATTA GAATCTGACA AGGATTCTGG AAAATTACAT AAAGGAAAGT TCATAAATGT
      181 CTAAAACACA AGAGGACATA CTTGTATTCA GTAACATTTG CAGCTTTTCT AGGTCTGAAA
      241 ATATATTTGT TGCCTAGTGA ATAAGCATAA TGGTACAACT ACAAGTGTTT TACTCCTCAT
      301 ATTAACTTCG GTCATTAGAG GCCACGATTT GACACATTTT TACTCAAAAC AAAATGTTTG
      361 CATATCTCTT ATAATTTCAA ATTCAACACA CAACAAATAA GAGAAAAAAC AAATAATATT
      421 AATTTGAGAA TGAACAAAAG GACCATATCA TTCATTAACT CTTCTCCATC CATTTCCATT
      481 TCACAGTTCG ATAGCGAAAA CCGAATAAAA AACACAGTAA ATTACAAGCA CAACAAATGG
      541 TACAAGAAAA ACAGTTTTCC CAATGCCATA ATACTCAAAC TCAGTAGGAT TCTGGTGTGT
      601 GCGCAATGAA ACTGATGCAT TGAACTTGAC GAACGTTGTC GAAACCGATG ATACGAACGA
      661 AAGCAAGCTC ACTTCTTCTT CTTAGCCTGT CCAGCCTTCT TGGTAGCAGC TGGCCTCTTG
      721 CCACCATCTC CTCCAAGCTG AGAAAGATCG ATTCTTGTCT CGTAAAGTCC GGTGATAGAC
      781 TGGTGGATAA GGGTAGCATC AAGAACCTCC TTGGTAGAGG TGTATCTTTT TCTATCGATG
      841 GTGGTATCGA AGTACTTGAA AGCAGCTGGA GCACCAAGGT TGGTAAGGGT GAAAAGGTGG
      901 ATGATGTTCT CAGCCTGCTC TCTGATTGGC TTATCTCTGT GCTTGTTGTA AGCAGAAAGA
      961 ACCTTATCAA GGTTAGCATC AGCAAGGATA ACTCTCTTAG AGAACTCAGA GATTTGCTCG
     1021 ATGATCTCAT CAAGGTAGTG CTTGTGCTGC TCAACGAAAA GCTGCTTCTG CTCGTTATCC
     1081 TCTGGAGATC CCTTCAACTT CTCGTAGTGA GAAGCAAGGT AAAGGAAGTT AACGTACTTA
     1141 GATGGAAGAG CAAGCTCGTT TCCCTTCTGA AGCTCTCCAG CAGAAGCAAG CATTCTCTTT
     1201 CTTCCGTTCT CAAGCTCGAA AAGAGAGTAC TTTGGCAACT TGATGATAAG ATCCTTCTTA
     1261 ACCTCCTTGT ATCCCTTAGC CTCAAGGAAA TCGATTGGGT TCTTCTCGAA AGAAGAACGC
     1321 TCCATGATGG TGATTCCAAG AAGCTCCTTA ACAGACTTCA ACTTCTTAGA CTTTCCCTTC
     1381 TCAACCTTAG CAACAACAAG AACAGAGTAA GCAACGGTTG GAGAATCGAA TCCTCCGTAC
     1441 TTCTTTGGGT CCCAATCCTT CTTTCTAGCG ATCAACTTAT CAGAGTTTCT CTTTGGAAGG
     1501 ATAGACTCCT TAGAGAATCC TCCGGTCTGA ACCTCGGTTT TCTTAACGAT GTTAACCTGT
     1561 GGCATAGAAA GAACCTTTCT AACGGTAGCG AAATCTCTTC CCTTATCCCA AACGATCTCT
     1621 CCTGTCTCTC CGTTTGTCTC GATAAGTGGT CTTTTTCTGA TCTCTCCGTT AGCAAGGGTG
     1681 ATCTCGGTCT TGAAGAAGTT CATGATGTTA GAGTAGAAGA AGTACTTAGC GGTAGCCTTT
     1741 CCGATCTCCT GCTCAGACTT AGCGATCATC TTTCTAACAT CGTAAACCTT GTAATCTCCG
     1801 TAAACGAACT CAGACTCCAA CTTTGGGTAC TTCTTGATAA GAGCGGTTCC AACAACAGCG
     1861 TTAAGGTAAG CATCGTGAGC GTGGTGGTAG TTGTTGATCT CTCTAACCTT GTAGAACTGG
     1921 AAATCCTTTC TGAAATCAGA AACCAACTTA GACTTCAAGG TGATAACCTT AACCTCTCTG
     1981 ATCAACTTAT CGTTCTCATC GTACTTGGTG TTCATACGAG AATCAAGGAT CTGAGCAACG
     2041 TGCTTGGTGA TCTGTCTGGT TTCAACAAGC TGTCTCTTGA TGAATCCAGC CTTATCAAGC
     2101 TCAGAAAGTC CTCCTCTCTC AGCCTTGGTA AGGTTATCGA ACTTTCTCTG GGTGATCAAC
     2161 TTAGCGTTAA GAAGCTGTCT CCAGTAGTTC TTCATCTTCT TAACAACCTC CTCAGATGGA
     2221 ACGTTATCAG ACTTTCCTCT GTTCTTATCA GAACGGGTAA GAACCTTGTT ATCGATAGAA
     2281 TCATCCTTCA AGAAAGACTG TGGAACGATG TGATCAACAT CGTAATCAGA AAGTCTGTTG
     2341 ATGTCAAGCT CCTGATCAAC GTACATATCT CTTCCGTTCT GAAGGTAGTA AAGGTACAAC
     2401 TTCTCGTTCT GAAGCTGGGT GTTCTCAACT GGGTGCTCCT TCAAGATTTG AGATCCAAGC
     2461 TCCTTGATTC CCTCCTCGAT TCTCTTCATT CTCTCACGAG AGTTCTTCTG TCCCTTCTGG
     2521 GTGGTCTGGT TCTCTCTAGC CATCTCGATA ACGATGTTCT CTGGCTTGTG TCTACCCATA
     2581 ACCTTAACAA GCTCATCAAC AACCTTAACG GTCTGAAGGA TTCCCTTCTT GATAGCTGGA
     2641 GATCCAGCAA GGTTAGCGAT GTGCTCGTGA AGAGAATCTC CCTGTCCAGA AACCTGAGCC
     2701 TTCTGGATGT CCTCCTTGAA GGTAAGAGAA TCATCGTGGA TAAGCTGCAT GAAGTTTCTG
     2761 TTAGCGAATC CATCAGACTT CAAGAAATCA AGGATGGTCT TTCCAGACTG CTTATCTCTG
     2821 ATTCCGTTGA TCAACTTACG AGAAAGTCTA CCCCATCCGG TGTATCTTCT TCTCTTCAAC
     2881 TGCTTCATAA CCTTATCATC GAAAAGGTGA GCGTAGGTCT TGAGTCTCTC CTCGATCATC
     2941 TCTCTATCCT CGAAAAGGGT AAGGGTAAGA ACGATGTCCT CAAGGATGTC CTCGTTCTCC
     3001 TCGTTATCAA GGAAATCCTT ATCCTTGATG ATCTTCAAAA GATCGTGGTA GGTTCCAAGA
     3061 GAAGCGTTGA ATCTATCCTC AACTCCAGAG ATTTCAACAG AATCGAAGCA CTCGATCTTC
     3121 TTGAAGTAAT CCTCCTTCAA CTGCTTAACG GTAACCTTTC TGTTGGTCTT GAAAAGAAGA
     3181 TCAACGATAG CCTTCTTCTG CTCTCCAGAA AGGAAAGCTG GCTTTCTCAT TCCCTCGGTA
     3241 ACGTACTTAA CCTTGGTAAG CTCGTTGTAA ACGGTGAAGT ACTCGTAAAG AAGAGAGTGC
     3301 TTTGGAAGAA CCTTCTCGTT TGGAAGGTTC TTATCGAAGT TGGTCATTCT CTCGATGAAA
     3361 GACTGAGCAG AAGCTCCCTT ATCAACAACC TGCACATCAA CAAATTTTGG TCATATATTA
     3421 GAAAAGTTAT AAATTAAAAT ATACACACTT ATAAACTACA GAAAAGCAAT TGCTATATAC
     3481 TACATTCTTT TATTTTGAAA AAAATATTTG AAATATTATA TTACTACTAA TTAATGATAA
     3541 TTATTATATA TATATCAAAG GTAGAAGCAG AAACTTACCT CCTCGAAGTT CCAAGGGGTG
     3601 ATTGTCTCCT CAGACTTTCT GGTCATCCAA GCGAAACGAG AGTTTCCTCT AGCAAGTGGT
     3661 CCAACGTAGT ATGGGATTCT GAAGGTAAGG ATCTTCTCGA TCTTCTCTCT GTTATCCTTC
     3721 AAGAATGGGT AGAAATCCTC CTGTCTACGA AGGATAGCGT GAAGCTCTCC AAGGTGGATC
     3781 TGGTGTGGGA TAGATCCGTT ATCGAAGGTT CTCTGCTTTC TAAGAAGATC CTCTCTGTTC
     3841 AACTTAACAA GAAGCTCCTC GGTTCCATCC ATCTTCTCAA GGATTGGCTT GATGAACTTG
     3901 TAGAACTCCT CCTGAGAAGC TCCTCCATCG ATGTATCCAG CGTATCCGTT CTTAGACTGA
     3961 TCGAAGAAGA TTTCCTTGTA CTTCTCTGGA AGCTGCTGTC TAACAAGAGC CTTCAAAAGG
     4021 GTAAGATCCT GGTGGTGCTC ATCGTATCTC TTGATCATAG AAGCAGAAAG TGGAGCCTTG
     4081 GTGATCTCGG TGTTAACTCT AAGGATGTCA GAAAGAAGGA TAGCATCAGA AAGGTTCTTA
     4141 GCAGCAAGGA AAAGATCAGC GTACTGATCT CCGATCTGAG CAAGAAGGTT ATCAAGATCA
     4201 TCATCGTAGG TATCCTTAGA AAGCTGCAAC TTAGCATCCT CAGCAAGATC GAAGTTAGAC
     4261 TTGAAGTTTG GGGTAAGTCC AAGAGAAAGA GCGATAAGGT TTCCGAAAAG TCCGTTCTTC
     4321 TTCTCTCCTG GAAGCTGAGC GATAAGGTTC TCAAGTCTAC GAGACTTAGA AAGTCTAGCA
     4381 GAAAGGATAG CCTTAGCATC AACTCCAGAA GCGTTGATTG GGTTCTCCTC GAAAAGCTGG
     4441 TTGTAGGTCT GAACAAGCTG GATGAACAAC TTATCAACAT CAGAGTTATC TGGGTTAAGA
     4501 TCTCCCTCGA TAAGGAAGTG TCCTCTGAAC TTGATCATGT GAGCAAGAGC AAGGTAGATA
     4561 AGTCTAAGAT CAGCCTTATC GGTAGAATCA ACCAACTTCT TTCTAAGGTG GTAGATGGTT
     4621 GGGTACTTCT CGTGGTAAGC AACCTCATCA ACGATGTTTC CGAAGATTGG GTGTCTCTCG
     4681 TGCTTCTTAT CCTCCTCAAC AAGGAAAGAC TCCTCAAGTC TGTGGAAGAA AGAATCATCA
     4741 ACCTTAGCCA TCTCGTTAGA GAAGATTTCC TGAAGGTAGC AGATTCTGTT CTTTCTTCTG
     4801 GTGTATCTTC TTCTAGCGGT TCTCTTCAAT CTGGTAGCCT CAGCGGTTTC TCCAGAATCG
     4861 AAAAGAAGAG CACCGATAAG GTTCTTCTTG ATAGAGTGTC TATCGGTGTT TCCAAGAACC
     4921 TTGAACTTCT TAGATGGAAC CTTGTACTCA TCGGTGATAA CAGCCCATCC AACAGAGTTG
     4981 GTTCCGATGT CAAGTCCGAT AGAGTACTTC TTATCCATAC CTCCAGCAGC TGGAACTCCG
     5041 TGGATTCCAA CCTTTCTCTT CTTCTTTGGA GCCATCTTAT CATCATCATC CTTGTAATCC
     5101 TTATCATCAT CATCCTTGTA ATCCATTTct tctctctctc actccctctt agggtttaac
     5161 gattttacac tttgactcgt ctaggtttag cctcagggtt tagtggcgac ggaagaagct
     5221 ggaaaacgat tttgtttatt tggtcggaaa gtttacaact ttaaaccttc cactaggttt
     5281 tcttcaggaa tcgggtctac cgggttgacc cggactaacc aagcccatga cttacctggt
     5341 ctatggtttg agcccattaa ctatttcgtt cttttaaagc agaaacttgg gcctttaatt
     5401 tgtagagccg aaAactaacc ggaccgtcaa tttaagtttg gttcaatccg atttctgaat
     5461 ttttggttct gatttctgaa gagtagtacg taaaccgaat tgggagattc tcttatttca
     5521 gtaacagttt aatacagttt ttgtttagtg ttttcaattt cggtattttt tacaaactcg
     5581 aatcggatga ttccggttta ataaaatcaa atgagttcgg tttagctgaa tttaaaactg
     5641 tttttaatct tatagtatac cgaaccggac catccatcta atttcaattg tctaccaaaa
     5701 ccgaccgacc agtctttgtc gaCTCCACTA TTGTCTTCTG CACGAAGTGG TTTAAACTAT
     5761 CAGTGTTTGA CAGGATATAT TGGCGGGTAA ACCTAAGAGA AAAGAGCGTT TATTAGAATA
     5821 ATCGGATATT TAAAAGGGCG TGAAAAGGTT TATCCGTTCG TCCATTTGTA TGTGCATGCC
     5881 AACCACAGGG TTCCCCAGAT CAGGCGCTGG CTGCTGAACC CCCAGCCGGA ACTGACCCCA
     5941 CAAGGCCCTA GCGTTTGCAA TGCACCAGGT CATCATTGAC CCAGGCGTGT TCCACCAGGC
     6001 CGCTGCCTCG CAACTCTTCG CAGGCTTCGC CGACCTGCTC GCGCCACTTC TTCACGCGGG
     6061 TGGAATCCGA TCCGCACATG AGGCGGAAGG TTTCCAGCTT GAGCGGGTAC GGCTCCCGGT
     6121 GCGAGCTGAA ATAGTCGAAC ATCCGTCGGG CCGTCGGCGA CAGCTTGCGG TACTTCTCCC
     6181 ATATGAATTT CGTGTAGTGG TCGCCAGCAA ACAGCACGAC GATTTCCTCG TCGATCAGGA
     6241 CCTGGCAACG GGACGTTTTC TTGCCACGGT CCAGGACGCG GAAGCGGTGC AGCAGCGACA
     6301 CCGATTCCAG GTGCCCAACG CGGTCGGACG TGAAGCCCAT CGCCGTCGCC TGTAGGCGCG
     6361 ACAGGCATTC CTCGGCCTTC GTGTAATACC GGCCATTGAT CGACCAGCCC AGGTCCTGGC
     6421 AAAGCTCGTA GAACGTGAAG GTGATCGGCT CGCCGATAGG GGTGCGCTTC GCGTACTCCA
     6481 ACACCTGCTG CCACACCAGT TCGTCATCGT CGGCCCGCAG CTCGACGCCG GTGTAGGTGA
     6541 TCTTCACGTC CTTGTTGACG TGGAAAATGA CCTTGTTTTG CAGCGCCTCG CGCGGGATTT
     6601 TCTTGTTGCG CGTGGTGAAC AGGGCAGAGC GGGCCGTGTC GTTTGGCATC GCTCGCATCG
     6661 TGTCCGGCCA CGGCGCAATA TCGAACAAGG AAAGCTGCAT TTCCTTGATC TGCTGCTTCG
     6721 TGTGTTTCAG CAACGCGGCC TGCTTGGCCT CGCTGACCTG TTTTGCCAGG TCCTCGCCGG
     6781 CGGTTTTTCG CTTCTTGGTC GTCATAGTTC CTCGCGTGTC GATGGTCATC GACTTCGCCA
     6841 AACCTGCCGC CTCCTGTTCA AGACGACGCG AACGCTCCAC GGCGGCCGAT GGCGCGGGCA
     6901 GGGCAGGGGG AGCCAGTTGC ACGCTGTCGC GCTCGATCTT GGCCGTAGCT TGCTGGACCA
     6961 TCGAGCCGAC GGACTGGAAG GTTTCGCGGG GCGCACGCAT GACGGTGCGG CTTGCGATGG
     7021 TTTCGGCATC CTCGGCGGAA AACCCCGCGT CGATCAGTTC TTGCCTGTAT GCCTTCCGGT
     7081 CAAACGTCCG ATTCATTCAC CCTCCTTGCG GGATTGCCCC GACTCACGCC GGGGCAATGT
     7141 GCCCTTATTC CTGATTTGAC CCGCCTGGTG CCTTGGTGTC CAGATAATCC ACCTTATCGG
     7201 CAATGAAGTC GGTCCCGTAG ACCGTCTGGC CGTCCTTCTC GTACTTGGTA TTCCGAATCT
     7261 TGCCCTGCAC GAATACCAGC GACCCCTTGC CCAAATACTT GCCGTGGGCC TCGGCCTGAG
     7321 AGCCAAAACA CTTGATGCGG AAGAAGTCGG TGCGCTCCTG CTTGTCGCCG GCATCGTTGC
     7381 GCCACATCTA GGATCTGCCA GGAACCGTAA AAAGGCCGCG TTGCTGGCGT TTTTCCATAG
     7441 GCTCCGCCCC CCTGACGAGC ATCACAAAAA TCGACGCTCA AGTCAGAGGT GGCGAAACCC
     7501 GACAGGACTA TAAAGATACC AGGCGTTTCC CCCTGGAAGC TCCCTCGTGC GCTCTCCTGT
     7561 TCCGACCCTG CCGCTTACCG GATACCTGTC CGCCTTTCTC CCTTCGGGAA GCGTGGCGCT
     7621 TTCTCATAGC TCACGCTGTA GGTATCTCAG TTCGGTGTAG GTCGTTCGCT CCAAGCTGGG
     7681 CTGTGTGCAC GAACCCCCCG TTCAGCCCGA CCGCTGCGCC TTATCCGGTA ACTATCGTCT
     7741 TGAGTCCAAC CCGGTAAGAC ACGACTTATC GCCACTGGCA GCAGCCACTG GTAACAGGAT
     7801 TAGCAGAGCG AGGTATGTAG GCGGTGCTAC AGAGTTCTTG AAGTGGTGGC CTAACTACGG
     7861 CTACACTAGA AGGACAGTAT TTGGTATCTG CGCTCTGCTG AAGCCAGTTA CCTTCGGAAA
     7921 AAGAGTTGGT AGCTCTTGAT CCGGCAAACA AACCACCGCT GGTAGCGGTG GTTTTTTTGT
     7981 TTGCAAGCAG CAGATTACGC GCAGAAAAAA AGGATCTCAA GAAGATCCTT TGATCTTTTC
     8041 TACGGGGTCT GACGCTCAGT GGAACGAAAA CTCACGTTAA GGGATTTTGG TCATGAGATT
     8101 ATCAAAAAGG ATCTTCACCT AGATCCTTTT AAATTAAAAA TGAAGTTTTA AATCAATCTA
     8161 AAGTATATAT GAGTAAACTT GGTCTGACAG TTACCAATGC TTAATCAGTG AGGCACCTAT
     8221 CTCAGCGATC TGTCTATTTC GTTCATCCAT AGTTGCCTGA CTCCCCGTCG TGTAGATAAC
     8281 TACGATACGG GAGGGCTTAC CATCTGGCCC CAGTGCTGCA ATGATACCGC GAGAACCACG
     8341 CTCACCGGCT CCAGATTTAT CAGCAATAAA CCAGCCAGCC GGAAGGGCCG AGCGCAGAAG
     8401 TGGTCCTGCA ACTTTATCCG CCTCCATCCA GTCTATTAAT TGTTGCCGGG AAGCTAGAGT
     8461 AAGTAGTTCG CCAGTTAATA GTTTGCGCAA CGTTGTTGCC ATTGCTACAG GCATCGTGGT
     8521 GTCACGCTCG TCGTTTGGTA TGGCTTCATT CAGCTCCGGT TCCCAACGAT CAAGGCGAGT
     8581 TACATGATCC CCCATGTTGT GCAAAAAAGC GGTTAGCTCC TTCGGTCCTC CGATCGTTGT
     8641 CAGAAGTAAG TTGGCCGCAG TGTTATCACT CATGGTTATG GCAGCACTGC ATAATTCTCT
     8701 TACTGTCATG CCATCCGTAA GATGCTTTTC TGTGACTGGT GAGTACTCAA CCAAGTCATT
     8761 CTGAGAATAG TGTATGCGGC GACCGAGTTG CTCTTGCCCG GCGTCAATAC GGGATAATAC
     8821 CGCGCCACAT AGCAGAACTT TAAAAGTGCT CATCATTGGA AAACGTTCTT CGGGGCGAAA
     8881 ACTCTCAAGG ATCTTACCGC TGTTGAGATC CAGTTCGATG TAACCCACTC GTGCACCCAA
     8941 CTGATCTTCA GCATCTTTTA CTTTCACCAG CGTTTCTGGG TGAGCAAAAA CAGGAAGGCA
     9001 AAATGCCGCA AAAAAGGGAA TAAGGGCGAC ACGGAAATGT TGAATACTCA TACTCTTCCT
     9061 TTTTCAATAT TATTGAAGCA TTTATCAGGG TTATTGTCTC ATGAGCGGAT ACATATTTGA
     9121 ATGTATTTAG AAAAATAAAC AAATAGGGGT TCCGCGCACG AATTGGCCAG CGCTGCCATT
     9181 TTTGGGGTGA GGCCGTTCGC GGCCGAGGGG CGCAGCCCCT GGGGGGATGG GAGGCCCGCG
     9241 TTAGCGGGCC GGGAGGGTTC GAGAAGGGGG GGCACCCCCC TTCGGCGTGC GCGGTCACGC
     9301 GCACAGGGCG CAGCCCTGGT TAAAAACAAG GTTTATAAAT ATTGGTTTAA AAGCAGGTTA
     9361 AAAGACAGGT TAGCGGTGGC CGAAAAACGG GCGGAAACCC TTGCAAATGC TGGATTTTCT
     9421 GCCTGTGGAC AGCCCCTCAA ATGTCAATAG GTGCGCCCCT CATCTGTCAG CACTCTGCCC
     9481 CTCAAGTGTC AAGGATCGCG CCCCTCATCT GTCAGTAGTC GCGCCCCTCA AGTGTCAATA
     9541 CCGCAGGGCA CTTATCCCCA GGCTTGTCCA CATCATCTGT GGGAAACTCG CGTAAAATCA
     9601 GGCGTTTTCG CCGATTTGCG AGGCTGGCCA GCTCCACGTC GCCGGCCGAA ATCGAGCCTG
     9661 CCCCTCATCT GTCAACGCCG CGCCGGGTGA GTCGGCCCCT CAAGTGTCAA CGTCCGCCCC
     9721 TCATCTGTCA GTGAGGGCCA AGTTTTCCGC GAGGTATCCA CAACGCCGGC GGCCGCGGTG
     9781 TCTCGCACAC GGCTTCGACG GCGTTTCTGG CGCGTTTGCA GGGCCATAGA CGGCCGCCAG
     9841 CCCAGCGGCG AGGGCAACCA GCCCGGTGAG CGTCGCAAAG GAGATCCTGA TCTGACTGAT
     9901 GGGCTGCCTG TATCGAGTGG TGATTTTGTG CCGAGCTGCC GGTCGGGGAG CTGTTGGCTG
     9961 GCTGGTGGCA GGATATATTG TGGTGTAAAC AAATTGACGC TTAGACAACT TAATAACACA
    10021 TTGCGGACGT TTTTAATGTA CTGGGGTGGA TGCAGTGGGC CCCAC
//
