# Supplementary material for: Optimization of T-DNA architecture for Cas9-mediated mutagenesis in Arabidopsis
Source: PLoS One. 2019 Jan 9;14(1):e0204778. doi: 10.1371/journal.pone.0204778 (PMC6326418; doi:10.1371/journal.pone.0204778)
Supplement: S1 File — Maps are in genbank format in a ZIP file. (ZIP) [file pone.0204778.s008.zip › Plasmid_maps/Level1/BCJJ358C_[RPS5a_Cas9z_E9]rev_1;2.gbk]

LOCUS       BCJJ358C_[RPS5a_Cas9z_E9]rev_1;2     10972 bp    DNA     circular UNA 3-SEP-2009
COMMENT     This file is created by Vector NTI
            http://www.invitrogen.com/
FEATURES             Location/Qualifiers
     Term.           complement(33..664)
                     /label=E9t
     CDS             complement(669..4940)
                     /label=Cas9z
     promoter        complement(4942..6629)
                     /label=RPS5a
     misc_feature    complement(6661..6788)
                     /vntifkey="21"
                     /label="RB short"
     misc_feature    complement(6812..8293)
                     /vntifkey="21"
                     /label="RK2 trfa (no Esp3I)"
     misc_feature    8304..9093
                     /vntifkey="21"
                     /label="pUC ori"
     Replication_ori 8339
                     /vntifkey="33"
                     /label=ORI
                     /note=" RNaseH cleavage point "
     CDS             complement(9101..9958)
                     /vntifkey="4"
                     /label="AP r"
     Replication_ori complement(10156..10773)
                     /standard_name="oriV"
                     /vntifkey="33"
                     /label=oriV
                     /note="shows similarity to GenBank Accession Number
                     M20134"
     misc_feature    10803..10950
                     /vntifkey="21"
                     /label=TDNA-LB
                     /note="shows similarity to T-DNA left border: GenBank
                     Accession Number J01825"
ORIGIN
        1 TCTGTGAAGA CAAGCAAGAA TTCAAGCTTA GCGTTGTCAA TCAATTGGCA AGTCATAAAA
       61 TGCATTAAAA AATATTTTCA TACTCAACTA CAAATCCATG AGTATAACTA TAATTATAAA
      121 GCAATGATTA GAATCTGACA AGGATTCTGG AAAATTACAT AAAGGAAAGT TCATAAATGT
      181 CTAAAACACA AGAGGACATA CTTGTATTCA GTAACATTTG CAGCTTTTCT AGGTCTGAAA
      241 ATATATTTGT TGCCTAGTGA ATAAGCATAA TGGTACAACT ACAAGTGTTT TACTCCTCAT
      301 ATTAACTTCG GTCATTAGAG GCCACGATTT GACACATTTT TACTCAAAAC AAAATGTTTG
      361 CATATCTCTT ATAATTTCAA ATTCAACACA CAACAAATAA GAGAAAAAAC AAATAATATT
      421 AATTTGAGAA TGAACAAAAG GACCATATCA TTCATTAACT CTTCTCCATC CATTTCCATT
      481 TCACAGTTCG ATAGCGAAAA CCGAATAAAA AACACAGTAA ATTACAAGCA CAACAAATGG
      541 TACAAGAAAA ACAGTTTTCC CAATGCCATA ATACTCAAAC TCAGTAGGAT TCTGGTGTGT
      601 GCGCAATGAA ACTGATGCAT TGAACTTGAC GAACGTTGTC GAAACCGATG ATACGAACGA
      661 AAGCAAGCTT ACTTTTTCTT TTTTGCCTGG CCGGCCTTTT TCGTGGCCGC CGGCCTTTTG
      721 TCGCCTCCCA GCTGAGACAG GTCGATCCGT GTCTCGTACA GGCCGGTGAT GCTCTGGTGG
      781 ATCAGGGTGG CGTCCAGCAC CTCTTTGGTG CTGGTGTACC TCTTCCGGTC GATGGTGGTG
      841 TCAAAGTACT TGAAGGCGGC AGGGGCTCCC AGATTGGTCA GGGTAAACAG GTGGATGATA
      901 TTCTCGGCCT GCTCTCTGAT GGGCTTATCC CGGTGCTTGT TGTAGGCGGA CAGCACTTTG
      961 TCCAGATTAG CGTCGGCCAG GATCACTCTC TTGGAGAACT CGCTGATCTG CTCGATGATC
     1021 TCGTCCAGGT AGTGCTTGTG CTGTTCCACA AACAGCTGTT TCTGCTCATT ATCCTCGGGG
     1081 GAGCCCTTCA GCTTCTCATA GTGGCTGGCC AGGTACAGGA AGTTCACATA TTTGGAGGGC
     1141 AGGGCCAGTT CGTTTCCCTT CTGCAGTTCG CCGGCAGAGG CCAGCATTCT CTTCCGGCCG
     1201 TTTTCCAGCT CGAACAGGGA GTACTTAGGC AGCTTGATGA TCAGGTCCTT TTTCACTTCT
     1261 TTGTAGCCCT TGGCTTCCAG AAAGTCGATG GGATTCTTCT CGAAGCTGCT TCTTTCCATG
     1321 ATGGTGATCC CCAGCAGCTC TTTCACACTC TTCAGTTTCT TGGACTTGCC CTTTTCCACT
     1381 TTGGCCACCA CCAGCACAGA ATAGGCCACG GTGGGGCTGT CGAAGCCGCC GTACTTCTTA
     1441 GGGTCCCAGT CCTTCTTTCT GGCGATCAGC TTATCGCTGT TCCTCTTGGG CAGGATAGAC
     1501 TCTTTGCTGA AGCCGCCTGT CTGCACCTCG GTCTTTTTCA CGATATTCAC TTGGGGCATG
     1561 CTCAGCACTT TCCGCACGGT GGCAAAATCC CGGCCCTTAT CCCACACGAT CTCCCCGGTT
     1621 TCGCCGTTTG TCTCGATCAG AGGCCGCTTC CGGATCTCGC CGTTGGCCAG GGTAATCTCG
     1681 GTCTTGAAAA AGTTCATGAT GTTGCTGTAG AAGAAGTACT TGGCGGTAGC CTTGCCGATT
     1741 TCCTGCTCGC TCTTGGCGAT CATCTTCCGC ACGTCGTACA CCTTGTAGTC GCCGTACACG
     1801 AACTCGCTTT CCAGCTTAGG GTACTTTTTG ATCAGGGCGG TTCCCACGAC GGCGTTCAGG
     1861 TAGGCGTCGT GGGCGTGGTG GTAGTTGTTG ATCTCGCGCA CTTTGTAAAA CTGGAAATCC
     1921 TTCCGGAAAT CGGACACCAG CTTGGACTTC AGGGTGATCA CTTTCACTTC CCGGATCAGC
     1981 TTGTCATTCT CGTCGTACTT AGTGTTCATC CGGGAGTCCA GGATCTGTGC CACGTGCTTT
     2041 GTGATCTGCC GGGTTTCCAC CAGCTGTCTC TTGATGAAGC CGGCCTTATC CAGTTCGCTC
     2101 AGGCCGCCTC TCTCGGCCTT GGTCAGATTG TCGAACTTTC TCTGGGTAAT CAGCTTGGCG
     2161 TTCAGCAGCT GCCGCCAGTA GTTCTTCATC TTCTTCACGA CCTCTTCGGA GGGCACGTTG
     2221 TCGCTCTTGC CCCGGTTCTT GTCGCTTCTG GTCAGCACCT TGTTGTCGAT GGAGTCGTCC
     2281 TTCAGAAAGC TCTGAGGCAC GATATGGTCC ACATCGTAGT CGGACAGCCG GTTGATGTCC
     2341 AGTTCCTGGT CCACGTACAT ATCCCGCCCA TTCTGCAGGT AGTACAGGTA CAGCTTCTCG
     2401 TTCTGCAGCT GGGTGTTTTC CACGGGGTGT TCTTTCAGGA TCTGGCTGCC CAGCTCTTTG
     2461 ATGCCCTCTT CGATCCGCTT CATTCTCTCG CGGCTGTTCT TCTGTCCCTT CTGGGTGGTC
     2521 TGGTTCTCTC TGGCCATTTC GATCACGATG TTCTCGGGCT TGTGCCGGCC CATCACTTTC
     2581 ACGAGCTCGT CCACCACCTT CACTGTCTGC AGGATGCCCT TCTTAATGGC GGGGCTGCCG
     2641 GCCAGATTGG CAATGTGCTC GTGCAGGCTA TCGCCCTGGC CGGACACCTG GGCTTTCTGG
     2701 ATGTCCTCTT TAAAGGTCAG GCTGTCGTCG TGGATCAGCT GCATGAAGTT TCTGTTGGCG
     2761 AAGCCGTCGG ACTTCAGGAA ATCCAGGATT GTCTTGCCGG ACTGCTTGTC CCGGATGCCG
     2821 TTGATCAGCT TCCGGCTCAG CCTGCCCCAG CCGGTGTATC TCCGCCGCTT CAGCTGCTTC
     2881 ATCACTTTGT CGTCGAACAG GTGGGCATAG GTTTTCAGCC GTTCCTCGAT CATCTCTCTG
     2941 TCCTCAAACA GTGTCAGGGT CAGCACGATA TCTTCCAGAA TGTCCTCGTT TTCCTCATTG
     3001 TCCAGGAAGT CCTTGTCCTT GATAATTTTC AGCAGATCGT GGTATGTGCC CAGGGAGGCG
     3061 TTGAACCGAT CTTCCACGCC GGAGATTTCC ACGGAGTCGA AGCACTCGAT TTTCTTGAAG
     3121 TAGTCCTCTT TCAGCTGCTT CACGGTCACT TTCCGGTTGG TCTTGAACAG CAGGTCCACG
     3181 ATGGCCTTTT TCTGCTCGCC GCTCAGGAAG GCGGGCTTTC TCATTCCCTC GGTCACGTAT
     3241 TTCACTTTGG TCAGCTCGTT ATACACGGTG AAGTACTCGT ACAGCAGGCT GTGCTTGGGC
     3301 AGCACCTTCT CGTTGGGCAG GTTCTTATCG AAGTTGGTCA TCCGCTCGAT GAAGCTCTGG
     3361 GCGGAAGCGC CCTTGTCCAC CACTTCCTCG AAGTTCCAGG GGGTGATGGT TTCCTCGCTC
     3421 TTTCTGGTCA TCCAGGCGAA TCTGCTGTTT CCCCTGGCCA GAGGGCCCAC GTAGTAGGGG
     3481 ATGCGGAAGG TCAGGATCTT CTCGATCTTT TCCCGGTTGT CCTTCAGGAA TGGGTAAAAA
     3541 TCTTCCTGCC GCCGCAGAAT GGCGTGCAGC TCTCCCAGGT GGATCTGGTG GGGGATGCTG
     3601 CCGTTGTCGA AGGTCCGCTG CTTCCGCAGC AGGTCCTCTC TGTTCAGCTT CACGAGCAGT
     3661 TCCTCGGTGC CGTCCATCTT TTCCAGGATG GGCTTGATGA ACTTGTAGAA CTCTTCCTGG
     3721 CTGGCTCCGC CGTCAATGTA GCCGGCGTAG CCGTTCTTGC TCTGGTCGAA GAAAATCTCT
     3781 TTGTACTTCT CAGGCAGCTG CTGCCGCACG AGAGCTTTCA GCAGGGTCAG GTCCTGGTGG
     3841 TGCTCGTCGT ATCTCTTGAT CATAGAGGCG CTCAGGGGGG CCTTGGTGAT CTCGGTGTTC
     3901 ACTCTCAGGA TGTCGCTCAG CAGGATGGCG TCGGACAGGT TCTTGGCGGC CAGAAACAGG
     3961 TCGGCGTACT GGTCGCCGAT CTGGGCCAGC AGGTTGTCCA GGTCGTCGTC GTAGGTGTCC
     4021 TTGCTCAGCT GCAGTTTGGC ATCCTCGGCC AGGTCGAAGT TGCTCTTGAA GTTGGGGGTC
     4081 AGGCCCAGGC TCAGGGCAAT CAGGTTTCCG AACAGGCCAT TCTTCTTCTC GCCGGGCAGC
     4141 TGGGCGATCA GATTTTCCAG CCGTCTGCTC TTGCTCAGTC TGGCAGACAG GATGGCCTTG
     4201 GCGTCCACGC CGCTGGCGTT GATGGGGTTT TCCTCGAACA GCTGGTTGTA GGTCTGCACC
     4261 AGCTGGATGA ACAGCTTGTC CACGTCGCTG TTGTCGGGGT TCAGGTCGCC CTCGATCAGG
     4321 AAGTGGCCCC GGAACTTGAT CATGTGGGCC AGGGCCAGAT AGATCAGCCG CAGGTCGGCC
     4381 TTGTCGGTGC TGTCCACCAG TTTCTTTCTC AGGTGGTAGA TGGTGGGGTA CTTCTCGTGG
     4441 TAGGCCACCT CGTCCACGAT GTTGCCGAAG ATGGGGTGCC GCTCGTGCTT CTTATCCTCT
     4501 TCCACCAGGA AGGACTCTTC CAGTCTGTGG AAGAAGCTGT CGTCCACCTT GGCCATCTCG
     4561 TTGCTGAAGA TCTCTTGCAG ATAGCAGATC CGGTTCTTCC GTCTGGTGTA TCTTCTTCTG
     4621 GCGGTTCTCT TCAGCCGGGT GGCCTCGGCT GTTTCGCCGC TGTCGAACAG CAGGGCTCCG
     4681 ATCAGGTTCT TCTTGATGCT GTGCCGGTCG GTGTTGCCCA GCACCTTGAA TTTCTTGCTG
     4741 GGCACCTTGT ACTCGTCGGT GATCACGGCC CAGCCCACAG AGTTGGTGCC GATGTCCAGG
     4801 CCGATGCTGT ACTTCTTGTC GGCTGCTGGG ACTCCGTGGA TACCGACCTT CCGCTTCTTC
     4861 TTTGGGGCCA TCTTATCGTC ATCGTCTTTG TAATCAATAT CATGATCCTT GTAGTCTCCG
     4921 TCGTGGTCCT TATAGTCCAT Tggctgtggt gagagaaaca gagcgtgagc tcaaatacac
     4981 aagtacgaaa tcagagttat gagagaggat ttggagaaag aagatcacct gaagatcgtt
     5041 tgcgtcgcgc gaatgagaga gacggcagag aaaacgagaa gctttaagag gacgaacaaa
     5101 aaccctaatg tcactccttt tatatagatg agaaatttag ggtttgggct ctaatggagc
     5161 tgtctacatg ggctttcatt tctttatcca gtaaagaacc ggtttaacag gttccctggt
     5221 ttatacgtgg ttttagccgg ttaacttacg gaatattatt tttatcttaa gttacacaaa
     5281 ttacatcatt aatagtaaaa caaaatttta tggtgcaatt taagttttta tgatgagtga
     5341 aattcgaata atatacaaat attttactgt ttaggtttcc ctaaacctac ttttagatat
     5401 gtaaattaaa catttttttt tttttggtta gaaccaagtc agtgatcata gaactcaaaa
     5461 agctggtgtt tcaattggta caagcatttt tattgcaaga tataaaaatt cagaaggaca
     5521 tatccttgat gtatgtacat gaaggaaccg attttgactc caagctacaa agaagaagaa
     5581 gaatgatata caaagaaaac tgcatatcct caccatgaaa ttgaaagCTA GAGGAAGGGG
     5641 AATAACAGAT ACTCTGCGTA GAAGAGATTC CATATAAACC GATAATATCC TGAGATAGCT
     5701 TCctgcaata atcaaatgtt tctacactcc gttagatata cactccattg atgttccgtg
     5761 ataacgagtt tatgtttgta caaaagtatt ttacCTTGGT GTAGTTTGCT TTTTCTAGTA
     5821 CCCATGTcta ccaaagatca acaacaaaga tattagagat taatgaattt ggcagtgtca
     5881 aatgcagaaa ctaaagcata tagttatgaa gttcttgtgc attatctcaa aagtatgtaa
     5941 gagatataag agtatctcat aatgctttac CTGGAAAATT AAGCCTGAAG CCAAGATCAC
     6001 ATGTGCAGGA ATCATCAAGC TACCTCTAAA AACctgttca ttgttaaagg ataagagggt
     6061 tggtcttttc aaagctgcat actgaggaaa gtaacaatat cgcaacaaaa ataaattggt
     6121 ggcgatagtt tatcaagctt ctacatgcag taatggtgtt cgtgctttaa ttaaccgaaa
     6181 tagttaagac ggaaatagat gaattcacCT GAGGCATGTA GAAAGCTAGT GATATGGCTG
     6241 AAACATAATT TACTAGCAGA AGTCCAGAAC CGAGGAATGC AATGTTTCTC ACTCCAAGTT
     6301 TTGTTGCCAG GGTTGATATT TGGAACctat tcaagatcaa tcaaaggcat gattaactaa
     6361 acatgcttga acaaacacat aaagacaata tatcaaacgg agctggttaa acattgtctt
     6421 tgactgtcaa atggattgag ccaaagagcg gaaagaaaat ggttatgcgt gcagttactt
     6481 acTTTCGATC TCCTTCAACA TCAGGAAGGT CCTTTGTAAT AGCAATGACC AGTGCAAACA
     6541 GTGTCACAAA AGATGTGATG AACGCCACAG GTGCActgca aatagcgaat caaaagttga
     6601 gtaatatatc tactcacgat tatggggagC TCCACTATTG TCTTCTGCAC GAAGTGGTTT
     6661 AAACTATCAG TGTTTGACAG GATATATTGG CGGGTAAACC TAAGAGAAAA GAGCGTTTAT
     6721 TAGAATAATC GGATATTTAA AAGGGCGTGA AAAGGTTTAT CCGTTCGTCC ATTTGTATGT
     6781 GCATGCCAAC CACAGGGTTC CCCAGATCAG GCGCTGGCTG CTGAACCCCC AGCCGGAACT
     6841 GACCCCACAA GGCCCTAGCG TTTGCAATGC ACCAGGTCAT CATTGACCCA GGCGTGTTCC
     6901 ACCAGGCCGC TGCCTCGCAA CTCTTCGCAG GCTTCGCCGA CCTGCTCGCG CCACTTCTTC
     6961 ACGCGGGTGG AATCCGATCC GCACATGAGG CGGAAGGTTT CCAGCTTGAG CGGGTACGGC
     7021 TCCCGGTGCG AGCTGAAATA GTCGAACATC CGTCGGGCCG TCGGCGACAG CTTGCGGTAC
     7081 TTCTCCCATA TGAATTTCGT GTAGTGGTCG CCAGCAAACA GCACGACGAT TTCCTCGTCG
     7141 ATCAGGACCT GGCAACGGGA CGTTTTCTTG CCACGGTCCA GGACGCGGAA GCGGTGCAGC
     7201 AGCGACACCG ATTCCAGGTG CCCAACGCGG TCGGACGTGA AGCCCATCGC CGTCGCCTGT
     7261 AGGCGCGACA GGCATTCCTC GGCCTTCGTG TAATACCGGC CATTGATCGA CCAGCCCAGG
     7321 TCCTGGCAAA GCTCGTAGAA CGTGAAGGTG ATCGGCTCGC CGATAGGGGT GCGCTTCGCG
     7381 TACTCCAACA CCTGCTGCCA CACCAGTTCG TCATCGTCGG CCCGCAGCTC GACGCCGGTG
     7441 TAGGTGATCT TCACGTCCTT GTTGACGTGG AAAATGACCT TGTTTTGCAG CGCCTCGCGC
     7501 GGGATTTTCT TGTTGCGCGT GGTGAACAGG GCAGAGCGGG CCGTGTCGTT TGGCATCGCT
     7561 CGCATCGTGT CCGGCCACGG CGCAATATCG AACAAGGAAA GCTGCATTTC CTTGATCTGC
     7621 TGCTTCGTGT GTTTCAGCAA CGCGGCCTGC TTGGCCTCGC TGACCTGTTT TGCCAGGTCC
     7681 TCGCCGGCGG TTTTTCGCTT CTTGGTCGTC ATAGTTCCTC GCGTGTCGAT GGTCATCGAC
     7741 TTCGCCAAAC CTGCCGCCTC CTGTTCAAGA CGACGCGAAC GCTCCACGGC GGCCGATGGC
     7801 GCGGGCAGGG CAGGGGGAGC CAGTTGCACG CTGTCGCGCT CGATCTTGGC CGTAGCTTGC
     7861 TGGACCATCG AGCCGACGGA CTGGAAGGTT TCGCGGGGCG CACGCATGAC GGTGCGGCTT
     7921 GCGATGGTTT CGGCATCCTC GGCGGAAAAC CCCGCGTCGA TCAGTTCTTG CCTGTATGCC
     7981 TTCCGGTCAA ACGTCCGATT CATTCACCCT CCTTGCGGGA TTGCCCCGAC TCACGCCGGG
     8041 GCAATGTGCC CTTATTCCTG ATTTGACCCG CCTGGTGCCT TGGTGTCCAG ATAATCCACC
     8101 TTATCGGCAA TGAAGTCGGT CCCGTAGACC GTCTGGCCGT CCTTCTCGTA CTTGGTATTC
     8161 CGAATCTTGC CCTGCACGAA TACCAGCGAC CCCTTGCCCA AATACTTGCC GTGGGCCTCG
     8221 GCCTGAGAGC CAAAACACTT GATGCGGAAG AAGTCGGTGC GCTCCTGCTT GTCGCCGGCA
     8281 TCGTTGCGCC ACATCTAGGA TCTGCCAGGA ACCGTAAAAA GGCCGCGTTG CTGGCGTTTT
     8341 TCCATAGGCT CCGCCCCCCT GACGAGCATC ACAAAAATCG ACGCTCAAGT CAGAGGTGGC
     8401 GAAACCCGAC AGGACTATAA AGATACCAGG CGTTTCCCCC TGGAAGCTCC CTCGTGCGCT
     8461 CTCCTGTTCC GACCCTGCCG CTTACCGGAT ACCTGTCCGC CTTTCTCCCT TCGGGAAGCG
     8521 TGGCGCTTTC TCATAGCTCA CGCTGTAGGT ATCTCAGTTC GGTGTAGGTC GTTCGCTCCA
     8581 AGCTGGGCTG TGTGCACGAA CCCCCCGTTC AGCCCGACCG CTGCGCCTTA TCCGGTAACT
     8641 ATCGTCTTGA GTCCAACCCG GTAAGACACG ACTTATCGCC ACTGGCAGCA GCCACTGGTA
     8701 ACAGGATTAG CAGAGCGAGG TATGTAGGCG GTGCTACAGA GTTCTTGAAG TGGTGGCCTA
     8761 ACTACGGCTA CACTAGAAGG ACAGTATTTG GTATCTGCGC TCTGCTGAAG CCAGTTACCT
     8821 TCGGAAAAAG AGTTGGTAGC TCTTGATCCG GCAAACAAAC CACCGCTGGT AGCGGTGGTT
     8881 TTTTTGTTTG CAAGCAGCAG ATTACGCGCA GAAAAAAAGG ATCTCAAGAA GATCCTTTGA
     8941 TCTTTTCTAC GGGGTCTGAC GCTCAGTGGA ACGAAAACTC ACGTTAAGGG ATTTTGGTCA
     9001 TGAGATTATC AAAAAGGATC TTCACCTAGA TCCTTTTAAA TTAAAAATGA AGTTTTAAAT
     9061 CAATCTAAAG TATATATGAG TAAACTTGGT CTGACAGTTA CCAATGCTTA ATCAGTGAGG
     9121 CACCTATCTC AGCGATCTGT CTATTTCGTT CATCCATAGT TGCCTGACTC CCCGTCGTGT
     9181 AGATAACTAC GATACGGGAG GGCTTACCAT CTGGCCCCAG TGCTGCAATG ATACCGCGAG
     9241 AACCACGCTC ACCGGCTCCA GATTTATCAG CAATAAACCA GCCAGCCGGA AGGGCCGAGC
     9301 GCAGAAGTGG TCCTGCAACT TTATCCGCCT CCATCCAGTC TATTAATTGT TGCCGGGAAG
     9361 CTAGAGTAAG TAGTTCGCCA GTTAATAGTT TGCGCAACGT TGTTGCCATT GCTACAGGCA
     9421 TCGTGGTGTC ACGCTCGTCG TTTGGTATGG CTTCATTCAG CTCCGGTTCC CAACGATCAA
     9481 GGCGAGTTAC ATGATCCCCC ATGTTGTGCA AAAAAGCGGT TAGCTCCTTC GGTCCTCCGA
     9541 TCGTTGTCAG AAGTAAGTTG GCCGCAGTGT TATCACTCAT GGTTATGGCA GCACTGCATA
     9601 ATTCTCTTAC TGTCATGCCA TCCGTAAGAT GCTTTTCTGT GACTGGTGAG TACTCAACCA
     9661 AGTCATTCTG AGAATAGTGT ATGCGGCGAC CGAGTTGCTC TTGCCCGGCG TCAATACGGG
     9721 ATAATACCGC GCCACATAGC AGAACTTTAA AAGTGCTCAT CATTGGAAAA CGTTCTTCGG
     9781 GGCGAAAACT CTCAAGGATC TTACCGCTGT TGAGATCCAG TTCGATGTAA CCCACTCGTG
     9841 CACCCAACTG ATCTTCAGCA TCTTTTACTT TCACCAGCGT TTCTGGGTGA GCAAAAACAG
     9901 GAAGGCAAAA TGCCGCAAAA AAGGGAATAA GGGCGACACG GAAATGTTGA ATACTCATAC
     9961 TCTTCCTTTT TCAATATTAT TGAAGCATTT ATCAGGGTTA TTGTCTCATG AGCGGATACA
    10021 TATTTGAATG TATTTAGAAA AATAAACAAA TAGGGGTTCC GCGCACGAAT TGGCCAGCGC
    10081 TGCCATTTTT GGGGTGAGGC CGTTCGCGGC CGAGGGGCGC AGCCCCTGGG GGGATGGGAG
    10141 GCCCGCGTTA GCGGGCCGGG AGGGTTCGAG AAGGGGGGGC ACCCCCCTTC GGCGTGCGCG
    10201 GTCACGCGCA CAGGGCGCAG CCCTGGTTAA AAACAAGGTT TATAAATATT GGTTTAAAAG
    10261 CAGGTTAAAA GACAGGTTAG CGGTGGCCGA AAAACGGGCG GAAACCCTTG CAAATGCTGG
    10321 ATTTTCTGCC TGTGGACAGC CCCTCAAATG TCAATAGGTG CGCCCCTCAT CTGTCAGCAC
    10381 TCTGCCCCTC AAGTGTCAAG GATCGCGCCC CTCATCTGTC AGTAGTCGCG CCCCTCAAGT
    10441 GTCAATACCG CAGGGCACTT ATCCCCAGGC TTGTCCACAT CATCTGTGGG AAACTCGCGT
    10501 AAAATCAGGC GTTTTCGCCG ATTTGCGAGG CTGGCCAGCT CCACGTCGCC GGCCGAAATC
    10561 GAGCCTGCCC CTCATCTGTC AACGCCGCGC CGGGTGAGTC GGCCCCTCAA GTGTCAACGT
    10621 CCGCCCCTCA TCTGTCAGTG AGGGCCAAGT TTTCCGCGAG GTATCCACAA CGCCGGCGGC
    10681 CGCGGTGTCT CGCACACGGC TTCGACGGCG TTTCTGGCGC GTTTGCAGGG CCATAGACGG
    10741 CCGCCAGCCC AGCGGCGAGG GCAACCAGCC CGGTGAGCGT CGCAAAGGAG ATCCTGATCT
    10801 GACTGATGGG CTGCCTGTAT CGAGTGGTGA TTTTGTGCCG AGCTGCCGGT CGGGGAGCTG
    10861 TTGGCTGGCT GGTGGCAGGA TATATTGTGG TGTAAACAAA TTGACGCTTA GACAACTTAA
    10921 TAACACATTG CGGACGTTTT TAATGTACTG GGGTGGATGC AGTGGGCCCC AC
//
