# Supplementary material for: Optimization of T-DNA architecture for Cas9-mediated mutagenesis in Arabidopsis
Source: PLoS One. 2019 Jan 9;14(1):e0204778. doi: 10.1371/journal.pone.0204778 (PMC6326418; doi:10.1371/journal.pone.0204778)
Supplement: S1 File — Maps are in genbank format in a ZIP file. (ZIP) [file pone.0204778.s008.zip › Plasmid_maps/Level1/LBJJ382_sgRNA-EF_U6t_192_1;3.gbk]

LOCUS       LBJJ382_sgRNA-EF_U6t_192_1;3      4880 bp    DNA     circular UNA 09-Dec-2014
DEFINITION  
FEATURES             Location/Qualifiers
     misc_feature    34..238
                     /feature_type="Promoter U6"
                     /label="pU6-26"
     gRNA            240..259
                     /label="gRNA-ADH1"
     misc_feature    260..345
                     /feature_type="gRNA backbone"
                     /label="EFgRNA backbone"
     Term.           346..537
                     /label="U6-26t"
     Misc._feature   complement(569..696)
                     /label="RB short"
     Origin          complement(720..2201)
                     /label="RK2"
     Origin          2212..3001
                     /label="pUC Ori"
     CDS             complement(3009..3866)
                     /label="AmpR"
     origin          complement(4064..4681)
                     /label="OriV"
     Misc._feature   4711..4858
                     /label="LB"
ORIGIN
        1 TCTGTGAAGA CAAACTAGAA TTCGAGCTCG GAGCATCTTC ATTCTTAAGA TATGAAGATA
       61 ATCTTCAAAA GGCCCCTGGG AATCTGAAAG AAGAGAAGCA GGCCCATTTA TATGGGAAAG
      121 AACAATAGTA TTTCTTATAT AGGCCCATTT AAGTTGAAAA CAATCTTCAA AAGTCCCACA
      181 TCGCTTAGAT AAGAAAACGA AGCTGAGTTT ATATACAGCT AGAGTCGAAG TAGTGATTGC
      241 GTATCTTCGG CCATGAAGCG TTTAAGAGCT ATGCTGGAAA CAGCATAGCA AGTTTAAATA
      301 AGGCTAGTCC GTTATCAACT TGAAAAAGTG GCACCGAGTC GGTGCTTTTT TTTGCAAAAT
      361 TTTCCAGATC GATTTCTTCT TCCTCTGTTC TTCGGCGTTC AATTTCTGGG GTTTTCTCTT
      421 CGTTTTCTGT AACTGAAACC TAAAATTTGA CCTAAAAAAA ATCTCAAATA ATATGATTCA
      481 GTGGTTTTGT ACTTTTCAGT TAGTTGAGTT TTGCAGTTCC GATGAGATAA ACCAATACGC
      541 TTTACTTGTC TTCTGCACGA AGTGGTTTAA ACTATCAGTG TTTGACAGGA TATATTGGCG
      601 GGTAAACCTA AGAGAAAAGA GCGTTTATTA GAATAATCGG ATATTTAAAA GGGCGTGAAA
      661 AGGTTTATCC GTTCGTCCAT TTGTATGTGC ATGCCAACCA CAGGGTTCCC CAGATCAGGC
      721 GCTGGCTGCT GAACCCCCAG CCGGAACTGA CCCCACAAGG CCCTAGCGTT TGCAATGCAC
      781 CAGGTCATCA TTGACCCAGG CGTGTTCCAC CAGGCCGCTG CCTCGCAACT CTTCGCAGGC
      841 TTCGCCGACC TGCTCGCGCC ACTTCTTCAC GCGGGTGGAA TCCGATCCGC ACATGAGGCG
      901 GAAGGTTTCC AGCTTGAGCG GGTACGGCTC CCGGTGCGAG CTGAAATAGT CGAACATCCG
      961 TCGGGCCGTC GGCGACAGCT TGCGGTACTT CTCCCATATG AATTTCGTGT AGTGGTCGCC
     1021 AGCAAACAGC ACGACGATTT CCTCGTCGAT CAGGACCTGG CAACGGGACG TTTTCTTGCC
     1081 ACGGTCCAGG ACGCGGAAGC GGTGCAGCAG CGACACCGAT TCCAGGTGCC CAACGCGGTC
     1141 GGACGTGAAG CCCATCGCCG TCGCCTGTAG GCGCGACAGG CATTCCTCGG CCTTCGTGTA
     1201 ATACCGGCCA TTGATCGACC AGCCCAGGTC CTGGCAAAGC TCGTAGAACG TGAAGGTGAT
     1261 CGGCTCGCCG ATAGGGGTGC GCTTCGCGTA CTCCAACACC TGCTGCCACA CCAGTTCGTC
     1321 ATCGTCGGCC CGCAGCTCGA CGCCGGTGTA GGTGATCTTC ACGTCCTTGT TGACGTGGAA
     1381 AATGACCTTG TTTTGCAGCG CCTCGCGCGG GATTTTCTTG TTGCGCGTGG TGAACAGGGC
     1441 AGAGCGGGCC GTGTCGTTTG GCATCGCTCG CATCGTGTCC GGCCACGGCG CAATATCGAA
     1501 CAAGGAAAGC TGCATTTCCT TGATCTGCTG CTTCGTGTGT TTCAGCAACG CGGCCTGCTT
     1561 GGCCTCGCTG ACCTGTTTTG CCAGGTCCTC GCCGGCGGTT TTTCGCTTCT TGGTCGTCAT
     1621 AGTTCCTCGC GTGTCGATGG TCATCGACTT CGCCAAACCT GCCGCCTCCT GTTCAAGACG
     1681 ACGCGAACGC TCCACGGCGG CCGATGGCGC GGGCAGGGCA GGGGGAGCCA GTTGCACGCT
     1741 GTCGCGCTCG ATCTTGGCCG TAGCTTGCTG GACCATCGAG CCGACGGACT GGAAGGTTTC
     1801 GCGGGGCGCA CGCATGACGG TGCGGCTTGC GATGGTTTCG GCATCCTCGG CGGAAAACCC
     1861 CGCGTCGATC AGTTCTTGCC TGTATGCCTT CCGGTCAAAC GTCCGATTCA TTCACCCTCC
     1921 TTGCGGGATT GCCCCGACTC ACGCCGGGGC AATGTGCCCT TATTCCTGAT TTGACCCGCC
     1981 TGGTGCCTTG GTGTCCAGAT AATCCACCTT ATCGGCAATG AAGTCGGTCC CGTAGACCGT
     2041 CTGGCCGTCC TTCTCGTACT TGGTATTCCG AATCTTGCCC TGCACGAATA CCAGCGACCC
     2101 CTTGCCCAAA TACTTGCCGT GGGCCTCGGC CTGAGAGCCA AAACACTTGA TGCGGAAGAA
     2161 GTCGGTGCGC TCCTGCTTGT CGCCGGCATC GTTGCGCCAC ATCTAGGATC TGCCAGGAAC
     2221 CGTAAAAAGG CCGCGTTGCT GGCGTTTTTC CATAGGCTCC GCCCCCCTGA CGAGCATCAC
     2281 AAAAATCGAC GCTCAAGTCA GAGGTGGCGA AACCCGACAG GACTATAAAG ATACCAGGCG
     2341 TTTCCCCCTG GAAGCTCCCT CGTGCGCTCT CCTGTTCCGA CCCTGCCGCT TACCGGATAC
     2401 CTGTCCGCCT TTCTCCCTTC GGGAAGCGTG GCGCTTTCTC ATAGCTCACG CTGTAGGTAT
     2461 CTCAGTTCGG TGTAGGTCGT TCGCTCCAAG CTGGGCTGTG TGCACGAACC CCCCGTTCAG
     2521 CCCGACCGCT GCGCCTTATC CGGTAACTAT CGTCTTGAGT CCAACCCGGT AAGACACGAC
     2581 TTATCGCCAC TGGCAGCAGC CACTGGTAAC AGGATTAGCA GAGCGAGGTA TGTAGGCGGT
     2641 GCTACAGAGT TCTTGAAGTG GTGGCCTAAC TACGGCTACA CTAGAAGAAC AGTATTTGGT
     2701 ATCTGCGCTC TGCTGAAGCC AGTTACCTTC GGAAAAAGAG TTGGTAGCTC TTGATCCGGC
     2761 AAACAAACCA CCGCTGGTAG CGGTGGTTTT TTTGTTTGCA AGCAGCAGAT TACGCGCAGA
     2821 AAAAAAGGAT CTCAAGAAGA TCCTTTGATC TTTTCTACGG GGTCTGACGC TCAGTGGAAC
     2881 GAAAACTCAC GTTAAGGGAT TTTGGTCATG AGATTATCAA AAAGGATCTT CACCTAGATC
     2941 CTTTTAAATT AAAAATGAAG TTTTAAATCA ATCTAAAGTA TATATGAGTA AACTTGGTCT
     3001 GACAGTTACC AATGCTTAAT CAGTGAGGCA CCTATCTCAG CGATCTGTCT ATTTCGTTCA
     3061 TCCATAGTTG CCTGACTCCC CGTCGTGTAG ATAACTACGA TACGGGAGGG CTTACCATCT
     3121 GGCCCCAGTG CTGCAATGAT ACCGCGAGAA CCACGCTCAC CGGCTCCAGA TTTATCAGCA
     3181 ATAAACCAGC CAGCCGGAAG GGCCGAGCGC AGAAGTGGTC CTGCAACTTT ATCCGCCTCC
     3241 ATCCAGTCTA TTAATTGTTG CCGGGAAGCT AGAGTAAGTA GTTCGCCAGT TAATAGTTTG
     3301 CGCAACGTTG TTGCCATTGC TACAGGCATC GTGGTGTCAC GCTCGTCGTT TGGTATGGCT
     3361 TCATTCAGCT CCGGTTCCCA ACGATCAAGG CGAGTTACAT GATCCCCCAT GTTGTGCAAA
     3421 AAAGCGGTTA GCTCCTTCGG TCCTCCGATC GTTGTCAGAA GTAAGTTGGC CGCAGTGTTA
     3481 TCACTCATGG TTATGGCAGC ACTGCATAAT TCTCTTACTG TCATGCCATC CGTAAGATGC
     3541 TTTTCTGTGA CTGGTGAGTA CTCAACCAAG TCATTCTGAG AATAGTGTAT GCGGCGACCG
     3601 AGTTGCTCTT GCCCGGCGTC AATACGGGAT AATACCGCGC CACATAGCAG AACTTTAAAA
     3661 GTGCTCATCA TTGGAAAACG TTCTTCGGGG CGAAAACTCT CAAGGATCTT ACCGCTGTTG
     3721 AGATCCAGTT CGATGTAACC CACTCGTGCA CCCAACTGAT CTTCAGCATC TTTTACTTTC
     3781 ACCAGCGTTT CTGGGTGAGC AAAAACAGGA AGGCAAAATG CCGCAAAAAA GGGAATAAGG
     3841 GCGACACGGA AATGTTGAAT ACTCATACTC TTCCTTTTTC AATATTATTG AAGCATTTAT
     3901 CAAGGTTATT GTCTCATGAG CGGATACATA TTTGAATGTA TTTAGAAAAA TAAACAAATA
     3961 GGGGTTCCGC GCACGAATTG GCCAGCGCTG CCATTTTTGG GGTGAGGCCG TTCGCGGCCG
     4021 AGGGGCGCAG CCCCTGGGGG GATGGGAGGC CCGCGTTAGC GGGCCGGGAG GGTTCGAGAA
     4081 GGGGGGGCAC CCCCCTTCGG CGTGCGCGGT CACGCGCACA GGGCGCAGCC CTGGTTAAAA
     4141 ACAAGGTTTA TAAATATTGG TTTAAAAGCA GGTTAAAAGA CAGGTTAGCG GTGGCCGAAA
     4201 AACGGGCGGA AACCCTTGCA AATGCTGGAT TTTCTGCCTG TGGACAGCCC CTCAAATGTC
     4261 AATAGGTGCG CCCCTCATCT GTCAGCACTC TGCCCCTCAA GTGTCAAGGA TCGCGCCCCT
     4321 CATCTGTCAG TAGTCGCGCC CCTCAAGTGT CAATACCGCA GGGCACTTAT CCCCAGGCTT
     4381 GTCCACATCA TCTGTGGGAA ACTCGCGTAA AATCAGGCGT TTTCGCCGAT TTGCGAGGCT
     4441 GGCCAGCTCC ACGTCGCCGG CCGAAATCGA GCCTGCCCCT CATCTGTCAA CGCCGCGCCG
     4501 GGTGAGTCGG CCCCTCAAGT GTCAACGTCC GCCCCTCATC TGTCAGTGAG GGCCAAGTTT
     4561 TCCGCGAGGT ATCCACAACG CCGGCGGCCG CGGTGTCTCG CACACGGCTT CGACGGCGTT
     4621 TCTGGCGCGT TTGCAGGGCC ATAGACGGCC GCCAGCCCAG CGGCGAGGGC AACCAGCCCG
     4681 GTGAGCGTCG CAAAGGAGAT CCTGATCTGA CTGATGGGCT GCCTGTATCG AGTGGTGATT
     4741 TTGTGCCGAG CTGCCGGTCG GGGAGCTGTT GGCTGGCTGG TGGCAGGATA TATTGTGGTG
     4801 TAAACAAATT GACGCTTAGA CAACTTAATA ACACATTGCG GACGTTTTTA ATGTACTGGG
     4861 GTGGATGCAG TGGGCCCCAC
//
