# Supplementary material for: Optimization of T-DNA architecture for Cas9-mediated mutagenesis in Arabidopsis
Source: PLoS One. 2019 Jan 9;14(1):e0204778. doi: 10.1371/journal.pone.0204778 (PMC6326418; doi:10.1371/journal.pone.0204778)
Supplement: S1 File — Maps are in genbank format in a ZIP file. (ZIP) [file pone.0204778.s008.zip › Plasmid_maps/Level1/pICSL11017_BAR_1;1.gbk]

LOCUS       pICSL11017_BAR_1;1      5536 bp    DNA     circular UNA 3-SEP-2009
COMMENT     This file is created by Vector NTI
            http://www.invitrogen.com/
FEATURES             Location/Qualifiers
     Misc._feature   30..33
                     /label="GGAG 4bp overhang"
     promoter        34..300
                     /label="nos (nopaline synthase) promoter (Agrobacterium
                     tumefaciens)"
     CDS             343..894
                     /label="Bar (Bar (phosphinothricin N-acetyltransferase))"
     Term.           895..1193
                     /label="Nos (nopaline synthase) terminator (Agrobacterium
                     tumefaciens)"
     Misc._feature   1194..1197
                     /label="CGCT 4bp overhang"
     Misc._feature   complement(1225..1352)
                     /vntifkey="21"
                     /label="RB short"
     Misc._feature   complement(1376..2857)
                     /vntifkey="21"
                     /label="RK2 trfa (no Esp3I)"
     Misc._feature   2868..3657
                     /vntifkey="21"
                     /label="pUC ori"
     Replication_ori 2903
                     /vntifkey="33"
                     /label=ORI
                     /note=" RNaseH cleavage point "
     CDS             complement(3665..4522)
                     /vntifkey="4"
                     /label="AP r"
     Replication_ori complement(4720..5337)
                     /standard_name="oriV"
                     /vntifkey="33"
                     /label=oriV
                     /note="shows similarity to GenBank Accession Number
                     M20134"
     Misc._feature   5367..5514
                     /vntifkey="21"
                     /label=TDNA-LB
                     /note="shows similarity to T-DNA left border: GenBank
                     Accession Number J01825"
ORIGIN
        1 TCTGTGAAGA CAATGCCGAA TTCGGATCCG GAGCGGAGAA TTAAGGGAGT CACGTTATGA
       61 CCCCCGCCGA TGACGCGGGA CAAGCCGTTT TACGTTTGGA ACTGACAGAA CCGCAACGTT
      121 GAAGGAGCCA CTCAGCCGCG GGTTTCTGGA GTTTAATGAG CTAAGCACAT ACGTCAGAAA
      181 CCATTATTGC GCGTTCAAAA GTCGCCTAAG GTCACTATCA GCTAGCAAAT ATTTCTTGTC
      241 AAAATGCTCC ACTGACGTTC CATAAATTCC CCTCGGTATC CAATTAGAGT CTCATATTCA
      301 CTCTCAATCC AAATAATCTG CACCGGATCT GGATCGTTTC GCATGTCTCC TGAAAGAAGG
      361 CCTGCTGATA TTAGAAGGGC TACTGAGGCT GATATGCCTG CTGTGTGCAC TATTGTGAAT
      421 CATTACATTG AGACTTCTAC TGTGAATTTC AGGACTGAGC CTCAAGAACC ACAAGAGTGG
      481 ACTGATGATC TTGTGAGGCT TAGAGAGAGG TATCCTTGGC TTGTTGCTGA AGTGGATGGT
      541 GAAGTGGCTG GTATTGCTTA TGCTGGTCCT TGGAAGGCTA GGAATGCTTA CGATTGGACT
      601 GCTGAGTCTA CTGTTTACGT GTCTCCTAGG CATCAAAGAA CTGGTCTTGG ATCTACTCTT
      661 TACACTCATC TTTTGAAGTC TTTGGAGGCT CAGGGTTTCA AGTCTGTGGT TGCTGTGATT
      721 GGACTTCCTA ATGATCCTTC TGTGAGGATG CATGAGGCTC TTGGTTATGC TCCTAGGGGA
      781 ATGCTTAGAG CTGCTGGTTT CAAACATGGA AATTGGCATG ATGTGGGATT CTGGCAGCTT
      841 GATTTCTCTC TTCCTGTTCC TCCTAGACCT GTTCTTCCTG TGACTGAGAT TTGAGCGGGA
      901 CTCTGGATCT AGAGTCAAGC AGATCGTTCA AACATTTGGC AATAAAGTTT CTTAAGATTG
      961 AATCCTGTTG CCGGTCTTGC GATGATTATC ATATAATTTC TGTTGAATTA CGTTAAGCAT
     1021 GTAATAATTA ACATGTAATG CATGACGTTA TTTATGAGAT GGGTTTTTAT GATTAGAGTC
     1081 CCGCAATTAT ACATTTAATA CGCGATAGAA AACAAAATAT AGCGCGCAAA CTAGGATAAA
     1141 TTATCGCGCG CGGTGTCATC TATGTTACTA GATCGACGCT TGCTGAATTG GAGCGCTGCA
     1201 ATTGTCTTCT GCACGAAGTG GTTTAAACTA TCAGTGTTTG ACAGGATATA TTGGCGGGTA
     1261 AACCTAAGAG AAAAGAGCGT TTATTAGAAT AATCGGATAT TTAAAAGGGC GTGAAAAGGT
     1321 TTATCCGTTC GTCCATTTGT ATGTGCATGC CAACCACAGG GTTCCCCAGA TCAGGCGCTG
     1381 GCTGCTGAAC CCCCAGCCGG AACTGACCCC ACAAGGCCCT AGCGTTTGCA ATGCACCAGG
     1441 TCATCATTGA CCCAGGCGTG TTCCACCAGG CCGCTGCCTC GCAACTCTTC GCAGGCTTCG
     1501 CCGACCTGCT CGCGCCACTT CTTCACGCGG GTGGAATCCG ATCCGCACAT GAGGCGGAAG
     1561 GTTTCCAGCT TGAGCGGGTA CGGCTCCCGG TGCGAGCTGA AATAGTCGAA CATCCGTCGG
     1621 GCCGTCGGCG ACAGCTTGCG GTACTTCTCC CATATGAATT TCGTGTAGTG GTCGCCAGCA
     1681 AACAGCACGA CGATTTCCTC GTCGATCAGG ACCTGGCAAC GGGACGTTTT CTTGCCACGG
     1741 TCCAGGACGC GGAAGCGGTG CAGCAGCGAC ACCGATTCCA GGTGCCCAAC GCGGTCGGAC
     1801 GTGAAGCCCA TCGCCGTCGC CTGTAGGCGC GACAGGCATT CCTCGGCCTT CGTGTAATAC
     1861 CGGCCATTGA TCGACCAGCC CAGGTCCTGG CAAAGCTCGT AGAACGTGAA GGTGATCGGC
     1921 TCGCCGATAG GGGTGCGCTT CGCGTACTCC AACACCTGCT GCCACACCAG TTCGTCATCG
     1981 TCGGCCCGCA GCTCGACGCC GGTGTAGGTG ATCTTCACGT CCTTGTTGAC GTGGAAAATG
     2041 ACCTTGTTTT GCAGCGCCTC GCGCGGGATT TTCTTGTTGC GCGTGGTGAA CAGGGCAGAG
     2101 CGGGCCGTGT CGTTTGGCAT CGCTCGCATC GTGTCCGGCC ACGGCGCAAT ATCGAACAAG
     2161 GAAAGCTGCA TTTCCTTGAT CTGCTGCTTC GTGTGTTTCA GCAACGCGGC CTGCTTGGCC
     2221 TCGCTGACCT GTTTTGCCAG GTCCTCGCCG GCGGTTTTTC GCTTCTTGGT CGTCATAGTT
     2281 CCTCGCGTGT CGATGGTCAT CGACTTCGCC AAACCTGCCG CCTCCTGTTC AAGACGACGC
     2341 GAACGCTCCA CGGCGGCCGA TGGCGCGGGC AGGGCAGGGG GAGCCAGTTG CACGCTGTCG
     2401 CGCTCGATCT TGGCCGTAGC TTGCTGGACC ATCGAGCCGA CGGACTGGAA GGTTTCGCGG
     2461 GGCGCACGCA TGACGGTGCG GCTTGCGATG GTTTCGGCAT CCTCGGCGGA AAACCCCGCG
     2521 TCGATCAGTT CTTGCCTGTA TGCCTTCCGG TCAAACGTCC GATTCATTCA CCCTCCTTGC
     2581 GGGATTGCCC CGACTCACGC CGGGGCAATG TGCCCTTATT CCTGATTTGA CCCGCCTGGT
     2641 GCCTTGGTGT CCAGATAATC CACCTTATCG GCAATGAAGT CGGTCCCGTA GACCGTCTGG
     2701 CCGTCCTTCT CGTACTTGGT ATTCCGAATC TTGCCCTGCA CGAATACCAG CGACCCCTTG
     2761 CCCAAATACT TGCCGTGGGC CTCGGCCTGA GAGCCAAAAC ACTTGATGCG GAAGAAGTCG
     2821 GTGCGCTCCT GCTTGTCGCC GGCATCGTTG CGCCACATCT AGGATCTGCC AGGAACCGTA
     2881 AAAAGGCCGC GTTGCTGGCG TTTTTCCATA GGCTCCGCCC CCCTGACGAG CATCACAAAA
     2941 ATCGACGCTC AAGTCAGAGG TGGCGAAACC CGACAGGACT ATAAAGATAC CAGGCGTTTC
     3001 CCCCTGGAAG CTCCCTCGTG CGCTCTCCTG TTCCGACCCT GCCGCTTACC GGATACCTGT
     3061 CCGCCTTTCT CCCTTCGGGA AGCGTGGCGC TTTCTCATAG CTCACGCTGT AGGTATCTCA
     3121 GTTCGGTGTA GGTCGTTCGC TCCAAGCTGG GCTGTGTGCA CGAACCCCCC GTTCAGCCCG
     3181 ACCGCTGCGC CTTATCCGGT AACTATCGTC TTGAGTCCAA CCCGGTAAGA CACGACTTAT
     3241 CGCCACTGGC AGCAGCCACT GGTAACAGGA TTAGCAGAGC GAGGTATGTA GGCGGTGCTA
     3301 CAGAGTTCTT GAAGTGGTGG CCTAACTACG GCTACACTAG AAGGACAGTA TTTGGTATCT
     3361 GCGCTCTGCT GAAGCCAGTT ACCTTCGGAA AAAGAGTTGG TAGCTCTTGA TCCGGCAAAC
     3421 AAACCACCGC TGGTAGCGGT GGTTTTTTTG TTTGCAAGCA GCAGATTACG CGCAGAAAAA
     3481 AAGGATCTCA AGAAGATCCT TTGATCTTTT CTACGGGGTC TGACGCTCAG TGGAACGAAA
     3541 ACTCACGTTA AGGGATTTTG GTCATGAGAT TATCAAAAAG GATCTTCACC TAGATCCTTT
     3601 TAAATTAAAA ATGAAGTTTT AAATCAATCT AAAGTATATA TGAGTAAACT TGGTCTGACA
     3661 GTTACCAATG CTTAATCAGT GAGGCACCTA TCTCAGCGAT CTGTCTATTT CGTTCATCCA
     3721 TAGTTGCCTG ACTCCCCGTC GTGTAGATAA CTACGATACG GGAGGGCTTA CCATCTGGCC
     3781 CCAGTGCTGC AATGATACCG CGAGAACCAC GCTCACCGGC TCCAGATTTA TCAGCAATAA
     3841 ACCAGCCAGC CGGAAGGGCC GAGCGCAGAA GTGGTCCTGC AACTTTATCC GCCTCCATCC
     3901 AGTCTATTAA TTGTTGCCGG GAAGCTAGAG TAAGTAGTTC GCCAGTTAAT AGTTTGCGCA
     3961 ACGTTGTTGC CATTGCTACA GGCATCGTGG TGTCACGCTC GTCGTTTGGT ATGGCTTCAT
     4021 TCAGCTCCGG TTCCCAACGA TCAAGGCGAG TTACATGATC CCCCATGTTG TGCAAAAAAG
     4081 CGGTTAGCTC CTTCGGTCCT CCGATCGTTG TCAGAAGTAA GTTGGCCGCA GTGTTATCAC
     4141 TCATGGTTAT GGCAGCACTG CATAATTCTC TTACTGTCAT GCCATCCGTA AGATGCTTTT
     4201 CTGTGACTGG TGAGTACTCA ACCAAGTCAT TCTGAGAATA GTGTATGCGG CGACCGAGTT
     4261 GCTCTTGCCC GGCGTCAATA CGGGATAATA CCGCGCCACA TAGCAGAACT TTAAAAGTGC
     4321 TCATCATTGG AAAACGTTCT TCGGGGCGAA AACTCTCAAG GATCTTACCG CTGTTGAGAT
     4381 CCAGTTCGAT GTAACCCACT CGTGCACCCA ACTGATCTTC AGCATCTTTT ACTTTCACCA
     4441 GCGTTTCTGG GTGAGCAAAA ACAGGAAGGC AAAATGCCGC AAAAAAGGGA ATAAGGGCGA
     4501 CACGGAAATG TTGAATACTC ATACTCTTCC TTTTTCAATA TTATTGAAGC ATTTATCAGG
     4561 GTTATTGTCT CATGAGCGGA TACATATTTG AATGTATTTA GAAAAATAAA CAAATAGGGG
     4621 TTCCGCGCAC GAATTGGCCA GCGCTGCCAT TTTTGGGGTG AGGCCGTTCG CGGCCGAGGG
     4681 GCGCAGCCCC TGGGGGGATG GGAGGCCCGC GTTAGCGGGC CGGGAGGGTT CGAGAAGGGG
     4741 GGGCACCCCC CTTCGGCGTG CGCGGTCACG CGCACAGGGC GCAGCCCTGG TTAAAAACAA
     4801 GGTTTATAAA TATTGGTTTA AAAGCAGGTT AAAAGACAGG TTAGCGGTGG CCGAAAAACG
     4861 GGCGGAAACC CTTGCAAATG CTGGATTTTC TGCCTGTGGA CAGCCCCTCA AATGTCAATA
     4921 GGTGCGCCCC TCATCTGTCA GCACTCTGCC CCTCAAGTGT CAAGGATCGC GCCCCTCATC
     4981 TGTCAGTAGT CGCGCCCCTC AAGTGTCAAT ACCGCAGGGC ACTTATCCCC AGGCTTGTCC
     5041 ACATCATCTG TGGGAAACTC GCGTAAAATC AGGCGTTTTC GCCGATTTGC GAGGCTGGCC
     5101 AGCTCCACGT CGCCGGCCGA AATCGAGCCT GCCCCTCATC TGTCAACGCC GCGCCGGGTG
     5161 AGTCGGCCCC TCAAGTGTCA ACGTCCGCCC CTCATCTGTC AGTGAGGGCC AAGTTTTCCG
     5221 CGAGGTATCC ACAACGCCGG CGGCCGCGGT GTCTCGCACA CGGCTTCGAC GGCGTTTCTG
     5281 GCGCGTTTGC AGGGCCATAG ACGGCCGCCA GCCCAGCGGC GAGGGCAACC AGCCCGGTGA
     5341 GCGTCGCAAA GGAGATCCTG ATCTGACTGA TGGGCTGCCT GTATCGAGTG GTGATTTTGT
     5401 GCCGAGCTGC CGGTCGGGGA GCTGTTGGCT GGCTGGTGGC AGGATATATT GTGGTGTAAA
     5461 CAAATTGACG CTTAGACAAC TTAATAACAC ATTGCGGACG TTTTTAATGT ACTGGGGTGG
     5521 ATGCAGTGGG CCCCAC
//
