# Supplementary material for: Optimization of T-DNA architecture for Cas9-mediated mutagenesis in Arabidopsis
Source: PLoS One. 2019 Jan 9;14(1):e0204778. doi: 10.1371/journal.pone.0204778 (PMC6326418; doi:10.1371/journal.pone.0204778)
Supplement: S1 File — Maps are in genbank format in a ZIP file. (ZIP) [file pone.0204778.s008.zip › Plasmid_maps/Level2/BCJJ160A_SLJ24915_ECenh_ECp_Cas9p_E9_ADH1_OD.gbk]

LOCUS       BCJJ160A_SLJ24915_ECenh_ECp_Cas9p_E9_ADH1_OD     12508 bp    DNA     circular UNA 18-FEB-2013
COMMENT     This file is created by Vector NTI
            http://www.invitrogen.com/
FEATURES             Location/Qualifiers
     promoter        22..288
                     /label="Nos p."
     CDS             331..882
                     /label=BAR
     primer          complement(682..702)
                     /label=BC_B54
     Term.           883..1181
                     /label="Nos term."
     primer          1107..1127
                     /label=BC_B1
     enhancer        1206..1958
                     /label=EC1.2_enh
     Seq.            1211..2289
                     /label=B1
     Seq.            complement(1612..2660)
                     /label=B32r
     primer          1931..1954
                     /label=BC_B72
     promoter        1963..2510
                     /label=EC1.1p
     CDS             2511..6650
                     /label=Cas9_2
     primer          2547..2566
                     /label=BC_B32
     Seq.            2621..3693
                     /label=B32
     primer          complement(2695..2714)
                     /label=BC_B32rev
     primer          3366..3385
                     /label=BC_B33
     Seq.            3438..4485
                     /label=B33
     primer          4098..4117
                     /label=BC_B34
     Seq.            4172..5221
                     /label=B34
     primer          4894..4913
                     /label=BC_B35
     Seq.            4946..6074
                     /label=B35
     primer          5764..5783
                     /label=BC_B36
     Seq.            5832..6854
                     /label=B36
     Seq.            complement(6524..7737)
                     /label=L2r
     Term.           6655..7286
                     /label="E9 term."
     promoter        7310..7515
                     /label="U6-26 p."
     sgRNA           7516..7535
                     /label=gRNA
     misc_feature    7536..7628
                     /feature_type="gRNA backbone"
                     /label="EF backbone"
     Misc._feature   complement(7674..7799)
                     /label=RB
     primer          complement(7760..7779)
                     /label=L2r
     primer          complement(7792..7817)
                     /label=L1f
     Misc._feature   complement(7800..7828)
                     /label=Overdrive
     primer          complement(10656..10683)
                     /label=L0r
     CDS             10728..11519
                     /vntifkey="4"
                     /label=NPTII
     misc_feature    11682..12296
                     /feature_type="Misc. 2"
                     /vntifkey="21"
                     /label="rep - pMB1"
     misc_feature    complement(12281)
                     /feature_type="Misc. 2"
                     /vntifkey="33"
                     /label=ORI
                     /note="RNaseH cleavage point"
     Misc._feature   complement(12348..12498)
                     /vntifkey="21"
                     /label=LB
     primer          12413..12436
                     /label=L1rev
     primer          12431..12451
                     /label=L2f
ORIGIN
        1 GTGCCGAATT CGGATCCGGA GCGGAGAATT AAGGGAGTCA CGTTATGACC CCCGCCGATG
       61 ACGCGGGACA AGCCGTTTTA CGTTTGGAAC TGACAGAACC GCAACGTTGA AGGAGCCACT
      121 CAGCCGCGGG TTTCTGGAGT TTAATGAGCT AAGCACATAC GTCAGAAACC ATTATTGCGC
      181 GTTCAAAAGT CGCCTAAGGT CACTATCAGC TAGCAAATAT TTCTTGTCAA AATGCTCCAC
      241 TGACGTTCCA TAAATTCCCC TCGGTATCCA ATTAGAGTCT CATATTCACT CTCAATCCAA
      301 ATAATCTGCA CCGGATCTGG ATCGTTTCGC ATGTCTCCTG AAAGAAGGCC TGCTGATATT
      361 AGAAGGGCTA CTGAGGCTGA TATGCCTGCT GTGTGCACTA TTGTGAATCA TTACATTGAG
      421 ACTTCTACTG TGAATTTCAG GACTGAGCCT CAAGAACCAC AAGAGTGGAC TGATGATCTT
      481 GTGAGGCTTA GAGAGAGGTA TCCTTGGCTT GTTGCTGAAG TGGATGGTGA AGTGGCTGGT
      541 ATTGCTTATG CTGGTCCTTG GAAGGCTAGG AATGCTTACG ATTGGACTGC TGAGTCTACT
      601 GTTTACGTGT CTCCTAGGCA TCAAAGAACT GGTCTTGGAT CTACTCTTTA CACTCATCTT
      661 TTGAAGTCTT TGGAGGCTCA GGGTTTCAAG TCTGTGGTTG CTGTGATTGG ACTTCCTAAT
      721 GATCCTTCTG TGAGGATGCA TGAGGCTCTT GGTTATGCTC CTAGGGGAAT GCTTAGAGCT
      781 GCTGGTTTCA AACATGGAAA TTGGCATGAT GTGGGATTCT GGCAGCTTGA TTTCTCTCTT
      841 CCTGTTCCTC CTAGACCTGT TCTTCCTGTG ACTGAGATTT GAGCGGGACT CTGGATCTAG
      901 AGTCAAGCAG ATCGTTCAAA CATTTGGCAA TAAAGTTTCT TAAGATTGAA TCCTGTTGCC
      961 GGTCTTGCGA TGATTATCAT ATAATTTCTG TTGAATTACG TTAAGCATGT AATAATTAAC
     1021 ATGTAATGCA TGACGTTATT TATGAGATGG GTTTTTATGA TTAGAGTCCC GCAATTATAC
     1081 ATTTAATACG CGATAGAAAA CAAAATATAG CGCGCAAACT AGGATAAATT ATCGCGCGCG
     1141 GTGTCATCTA TGTTACTAGA TCGACGCTTG CTGAATTGGA GCGCTGCAAG AATTCAAGCT
     1201 TGGAGGAATA AAAGCATTTG CGTTTGGTTT ATCATTGCGT TTATACAAGG ACAGAGATCC
     1261 ACTGAGCTGG AATAGCTTAA AACCATTATC AGAACAAAAT AAACCATTTT TTGTTAAGAA
     1321 TCAGAGCATA GTAAACAACA GAAACAACCT AAGAGAGGTA ACTTGTCCAA GAAGATAGCT
     1381 AATTATATCT ATTTTATAAA AGTTATCATA GTTTGTAAGT CACAAAAGAT GCAAATAACA
     1441 GAGAAACTAG GAGACTTGAG AATATACATT CTTGTATATT TGTATTCGAG ATTGTGAAAA
     1501 TTTGACCATA AGTTTAAATT CTTAAAAAGA TATATCTGAT CTAGGTGATG GTTATAGACT
     1561 GTAATTTTAC CACATGTTTA ATGATGGATA GTGACACACA TGACACATCG ACAACACTAT
     1621 AGCATCTTAT TTAGATTACA ACATGAAATT TTTCTGTAAT ACATGTCTTT GTACATAATT
     1681 TAAAAGTAAT TCCTAAGAAA TATATTTATA CAAGGAGTTT AAAGAAAACA TAGCATAAAG
     1741 TTCAATGAGT AGTAAAAACC ATATACAGTA TATAGCATAA AGTTCAATGA GTTTATTACA
     1801 AAAGCATTGG TTCACTTTCT GTAACACGAC GTTAAACCTT CGTCTCCAAT AGGAGCGCTA
     1861 CTGATTCAAC ATGCCAATAT ATACTAAATA CGTTTCTACA GTCAAATGCT TTAACGTTTC
     1921 ATGATTAAGT GACTATTTAC CGTCAATCCT TTCCCATTTA CTAACGCCTA TCATGAATTA
     1981 GCTCTACTAA ATCTAGCAAC CTTTCAAATT TGCAGTATTG CAGGTGTCTC TGTGTCTTTA
     2041 AAATAGTTGC CTTATGATTT CTTCGGTTTC AAGATGATCA AATAGTTATA GATTTCATGC
     2101 TCACACATGC TCATTAGATG TGTACATACT TTACTTACCC AAATCTATTT TCTCGCAAAG
     2161 ATTTTGATGG TAAAGCTGAT TTGGTTCTAT TGAACTAAAT CAAACGAGTT TCAGACTGAG
     2221 TGATTCTAAT CCGGCCCATT AGCCCCTAAA CAGACCCACT AATTACGCAG CTTTTAATAG
     2281 AGTAATTACA CCTAGTTTAC CCACTAAACC ACTAAGCACT AATTATCTCA CAATCTAATG
     2341 AGCTTCCCTC GTAATTACTT GGGCTTTCAC TCTACCATTT ATTTGTAACA GTCAAGTCTC
     2401 TACTGTCTCT ATATAAACTC TCTAAAGTTA ACACACAATT CTCATCACAA ACAAATCAAC
     2461 CAAAGCAACT TCTACTCTTT CTTCTTTCGA CCTTATCAAT CTGTTGAGAA ATGGATAAGA
     2521 AGTACTCTAT CGGACTCGAT ATCGGAACTA ACTCTGTGGG ATGGGCTGTG ATCACCGATG
     2581 AGTACAAGGT GCCATCTAAG AAGTTCAAGG TTCTCGGAAA CACCGATAGG CACTCTATCA
     2641 AGAAAAACCT TATCGGTGCT CTCCTCTTCG ATTCTGGTGA AACTGCTGAG GCTACCAGAC
     2701 TCAAGAGAAC CGCTAGAAGA AGGTACACCA GAAGAAAGAA CAGGATCTGC TACCTCCAAG
     2761 AGATCTTCTC TAACGAGATG GCTAAAGTGG ATGATTCATT CTTCCACAGG CTCGAAGAGT
     2821 CATTCCTCGT GGAAGAAGAT AAGAAGCACG AGAGGCACCC TATCTTCGGA AACATCGTTG
     2881 ATGAGGTGGC ATACCACGAG AAGTACCCTA CTATCTACCA CCTCAGAAAG AAGCTCGTTG
     2941 ATTCTACTGA TAAGGCTGAT CTCAGGCTCA TCTACCTCGC TCTCGCTCAC ATGATCAAGT
     3001 TCAGAGGACA CTTCCTCATC GAGGGTGATC TCAACCCTGA TAACTCTGAT GTGGATAAGT
     3061 TGTTCATCCA GCTCGTGCAG ACCTACAACC AGCTTTTCGA AGAGAACCCT ATCAACGCTT
     3121 CAGGTGTGGA TGCTAAGGCT ATCCTCTCTG CTAGGCTCTC TAAGTCAAGA AGGCTTGAGA
     3181 ACCTCATTGC TCAGCTCCCT GGTGAGAAGA AGAACGGACT TTTCGGAAAC TTGATCGCTC
     3241 TCTCTCTCGG ACTCACCCCT AACTTCAAGT CTAACTTCGA TCTCGCTGAG GATGCAAAGC
     3301 TCCAGCTCTC AAAGGATACC TACGATGATG ATCTCGATAA CCTCCTCGCT CAGATCGGAG
     3361 ATCAGTACGC TGATTTGTTC CTCGCTGCTA AGAACCTCTC TGATGCTATC CTCCTCAGTG
     3421 ATATCCTCAG AGTGAACACC GAGATCACCA AGGCTCCACT CTCAGCTTCT ATGATCAAGA
     3481 GATACGATGA GCACCACCAG GATCTCACAC TTCTCAAGGC TCTTGTTAGA CAGCAGCTCC
     3541 CAGAGAAGTA CAAAGAGATT TTCTTCGATC AGTCTAAGAA CGGATACGCT GGTTACATCG
     3601 ATGGTGGTGC ATCTCAAGAA GAGTTCTACA AGTTCATCAA GCCTATCCTC GAGAAGATGG
     3661 ATGGAACCGA GGAACTCCTC GTGAAGCTCA ATAGAGAGGA TCTTCTCAGA AAGCAGAGGA
     3721 CCTTCGATAA CGGATCTATC CCTCATCAGA TCCACCTCGG AGAGTTGCAC GCTATCCTTA
     3781 GAAGGCAAGA GGATTTCTAC CCATTCCTCA AGGATAACAG GGAAAAGATT GAGAAGATTC
     3841 TCACCTTCAG AATCCCTTAC TACGTGGGAC CTCTCGCTAG AGGAAACTCA AGATTCGCTT
     3901 GGATGACCAG AAAGTCTGAG GAAACCATCA CCCCTTGGAA CTTCGAAGAG GTGGTGGATA
     3961 AGGGTGCTAG TGCTCAGTCT TTCATCGAGA GGATGACCAA CTTCGATAAG AACCTTCCAA
     4021 ACGAGAAGGT GCTCCCTAAG CACTCTTTGC TCTACGAGTA CTTCACCGTG TACAACGAGT
     4081 TGACCAAGGT TAAGTACGTG ACCGAGGGAA TGAGGAAGCC TGCTTTTTTG TCAGGTGAGC
     4141 AAAAGAAGGC TATCGTTGAT CTCTTGTTCA AGACCAACAG AAAGGTGACC GTGAAGCAGC
     4201 TCAAAGAGGA TTACTTCAAG AAAATCGAGT GCTTCGATTC AGTTGAGATT TCTGGTGTTG
     4261 AGGATAGGTT CAACGCATCT CTCGGAACCT ACCACGATCT CCTCAAGATC ATTAAGGATA
     4321 AGGATTTCTT GGATAACGAG GAAAACGAGG ATATCTTGGA GGATATCGTT CTTACCCTCA
     4381 CCCTCTTTGA AGATAGAGAG ATGATTGAAG AAAGGCTCAA GACCTACGCT CATCTCTTCG
     4441 ATGATAAGGT GATGAAGCAG TTGAAGAGAA GAAGATACAC TGGTTGGGGA AGGCTCTCAA
     4501 GAAAGCTCAT TAACGGAATC AGGGATAAGC AGTCTGGAAA GACAATCCTT GATTTCCTCA
     4561 AGTCTGATGG ATTCGCTAAC AGAAACTTCA TGCAGCTCAT CCACGATGAT TCTCTCACCT
     4621 TTAAAGAGGA TATCCAGAAG GCTCAGGTTT CAGGACAGGG TGATAGTCTC CATGAGCATA
     4681 TCGCTAACCT CGCTGGATCT CCTGCAATCA AGAAGGGAAT CCTCCAGACT GTGAAGGTTG
     4741 TGGATGAGTT GGTGAAGGTG ATGGGAAGGC ATAAGCCTGA GAACATCGTG ATCGAAATGG
     4801 CTAGAGAGAA CCAGACCACT CAGAAGGGAC AGAAGAACTC TAGGGAAAGG ATGAAGAGGA
     4861 TCGAGGAAGG TATCAAAGAG CTTGGATCTC AGATCCTCAA AGAGCACCCT GTTGAGAACA
     4921 CTCAGCTCCA GAATGAGAAG CTCTACCTCT ACTACCTCCA GAACGGAAGG GATATGTATG
     4981 TGGATCAAGA GTTGGATATC AACAGGCTCT CTGATTACGA TGTTGATCAT ATCGTGCCAC
     5041 AGTCATTCTT GAAGGATGAT TCTATCGATA ACAAGGTGCT CACCAGGTCT GATAAGAACA
     5101 GGGGTAAGAG TGATAACGTG CCAAGTGAAG AGGTTGTGAA GAAAATGAAG AACTATTGGA
     5161 GGCAGCTCCT CAACGCTAAG CTCATCACTC AGAGAAAGTT CGATAACTTG ACTAAGGCTG
     5221 AGAGGGGAGG ACTCTCTGAA TTGGATAAGG CAGGATTCAT CAAGAGGCAG CTTGTGGAAA
     5281 CCAGGCAGAT CACTAAGCAC GTTGCACAGA TCCTCGATTC TAGGATGAAC ACCAAGTACG
     5341 ATGAGAACGA TAAGTTGATC AGGGAAGTGA AGGTTATCAC CCTCAAGTCA AAGCTCGTGT
     5401 CTGATTTCAG AAAGGATTTC CAATTCTACA AGGTGAGGGA AATCAACAAC TACCACCACG
     5461 CTCACGATGC TTACCTTAAC GCTGTTGTTG GAACCGCTCT CATCAAGAAG TATCCTAAGC
     5521 TCGAGTCAGA GTTCGTGTAC GGTGATTACA AGGTGTACGA TGTGAGGAAG ATGATCGCTA
     5581 AGTCTGAGCA AGAGATCGGA AAGGCTACCG CTAAGTATTT CTTCTACTCT AACATCATGA
     5641 ATTTCTTCAA GACCGAGATT ACCCTCGCTA ACGGTGAGAT CAGAAAGAGG CCACTCATCG
     5701 AGACAAACGG TGAAACAGGT GAGATCGTGT GGGATAAGGG AAGGGATTTC GCTACCGTTA
     5761 GAAAGGTGCT CTCTATGCCA CAGGTGAACA TCGTTAAGAA AACCGAGGTG CAGACCGGTG
     5821 GATTCTCTAA AGAGTCTATC CTCCCTAAGA GGAACTCTGA TAAGCTCATT GCTAGGAAGA
     5881 AGGATTGGGA CCCTAAGAAA TACGGTGGTT TCGATTCTCC TACCGTGGCT TACTCTGTTC
     5941 TCGTTGTGGC TAAGGTTGAG AAGGGAAAGA GTAAGAAGCT CAAGTCTGTT AAGGAACTTC
     6001 TCGGAATCAC TATCATGGAA AGGTCATCTT TCGAGAAGAA CCCAATCGAT TTCCTCGAGG
     6061 CTAAGGGATA CAAAGAGGTT AAGAAGGATC TCATCATCAA GCTCCCAAAG TACTCACTCT
     6121 TCGAACTCGA GAACGGTAGA AAGAGGATGC TCGCTTCTGC TGGTGAGCTT CAAAAGGGAA
     6181 ACGAGCTTGC TCTCCCATCT AAGTACGTTA ACTTTCTTTA CCTCGCTTCT CACTACGAGA
     6241 AGTTGAAGGG ATCTCCAGAA GATAACGAGC AGAAGCAACT TTTCGTTGAG CAGCACAAGC
     6301 ACTACTTGGA TGAGATCATC GAGCAGATCT CTGAGTTCTC TAAAAGGGTG ATCCTCGCTG
     6361 ATGCAAACCT CGATAAGGTG TTGTCTGCTT ACAACAAGCA CAGAGATAAG CCTATCAGGG
     6421 AACAGGCAGA GAACATCATC CATCTCTTCA CCCTTACCAA CCTCGGTGCT CCTGCTGCTT
     6481 TCAAGTACTT CGATACAACC ATCGATAGGA AGAGATACAC CTCTACCAAA GAAGTGCTCG
     6541 ATGCTACCCT CATCCATCAG TCTATCACTG GACTCTACGA GACTAGGATC GATCTCTCAC
     6601 AGCTCGGTGG TGATTCAAGG GCTGATCCTA AGAAGAAGAG GAAGGTTTGA GCTTGCTTTC
     6661 GTTCGTATCA TCGGTTTCGA CAACGTTCGT CAAGTTCAAT GCATCAGTTT CATTGCGCAC
     6721 ACACCAGAAT CCTACTGAGT TTGAGTATTA TGGCATTGGG AAAACTGTTT TTCTTGTACC
     6781 ATTTGTTGTG CTTGTAATTT ACTGTGTTTT TTATTCGGTT TTCGCTATCG AACTGTGAAA
     6841 TGGAAATGGA TGGAGAAGAG TTAATGAATG ATATGGTCCT TTTGTTCATT CTCAAATTAA
     6901 TATTATTTGT TTTTTCTCTT ATTTGTTGTG TGTTGAATTT GAAATTATAA GAGATATGCA
     6961 AACATTTTGT TTTGAGTAAA AATGTGTCAA ATCGTGGCCT CTAATGACCG AAGTTAATAT
     7021 GAGGAGTAAA ACACTTGTAG TTGTACCATT ATGCTTATTC ACTAGGCAAC AAATATATTT
     7081 TCAGACCTAG AAAAGCTGCA AATGTTACTG AATACAAGTA TGTCCTCTTG TGTTTTAGAC
     7141 ATTTATGAAC TTTCCTTTAT GTAATTTTCC AGAATCCTTG TCAGATTCTA ATCATTGCTT
     7201 TATAATTATA GTTATACTCA TGGATTTGTA GTTGAGTATG AAAATATTTT TTAATGCATT
     7261 TTATGACTTG CCAATTGATT GACAACGCTA CTAGAATTCG AGCTCGGAGC ATCTTCATTC
     7321 TTAAGATATG AAGATAATCT TCAAAAGGCC CCTGGGAATC TGAAAGAAGA GAAGCAGGCC
     7381 CATTTATATG GGAAAGAACA ATAGTATTTC TTATATAGGC CCATTTAAGT TGAAAACAAT
     7441 CTTCAAAAGT CCCACATCGC TTAGATAAGA AAACGAAGCT GAGTTTATAT ACAGCTAGAG
     7501 TCGAAGTAGT GATTGCGTAT CTTCGGCCAT GAAGCGTTTA AGAGCTATGC TGGAAACAGC
     7561 ATAGCAAGTT TAAATAAGGC TAGTCCGTTA TCAACTTGAA AAAGTGGCAC CGAGTCGGTG
     7621 CTTTTTTTCG CTTTACGAGG ATGCACATGT GACCGAGGGA CACGAAGTGA TCCGTTTAAA
     7681 CTATCAGTGT TTGACAGGAT ATATTGGCGG GTAAACCTAA GAGAAAAGAG CGTTTATTAG
     7741 AATAATCGGA TATTTAAAAG GGCGTGAAAA GGTTTATCCG TTCGTCCATT TGTATGTGCA
     7801 TGCCAACCAC AGGGTTCCCC TCGGGAGTCA GCCGTGCGGC TGCATGAAAT CCTGGCCGGT
     7861 TTGTCTGATG CCAAGCTGGC GGCCTGGCCG GCCAGCTTGG CCGCTGAAGA AACCGAGCGC
     7921 CGCCGTCTAA AAAGGTGATG TGTATTTGAG TAAAACAGCT TGCGTCATGC GGTCGCTGCG
     7981 TATATGATGC GATGAGTAAA TAAACAAATA CGCAAGGGGA ACGCATGAAG GTTATCGCTG
     8041 TACTTAACCA GAAAGGCGGG TCAGGCAAGA CGACCATCGC AACCCATCTA GCCCGCGCCC
     8101 TGCAACTCGC CGGGGCCGAT GTTCTGTTAG TCGATTCCGA TCCCCAGGGC AGTGCCCGCG
     8161 ATTGGGCGGC CGTGCGGGAA GATCAACCGC TAACCGTTGT CGGCATCGAC CGCCCGACGA
     8221 TTGACCGCGA CGTGAAGGCC ATCGGCCGGC GCGACTTCGT AGTGATCGAC GGAGCGCCCC
     8281 AGGCGGCGGA CTTGGCTGTG TCCGCGATCA AGGCAGCCGA CTTCGTGCTG ATTCCGGTGC
     8341 AGCCAAGCCC TTACGACATA TGGGCCACCG CCGACCTGGT GGAGCTGGTT AAGCAGCGCA
     8401 TTGAGGTCAC GGATGGAAGG CTACAAGCGG CCTTTGTCGT GTCGCGGGCG ATCAAAGGCA
     8461 CGCGCATCGG CGGTGAGGTT GCCGAGGCGC TGGCCGGGTA CGAGCTGCCC ATTCTTGAGT
     8521 CCCGTATCAC GCAGCGCGTG AGCTACCCAG GCACTGCCGC CGCCGGCACA ACCGTTCTTG
     8581 AATCAGAACC CGAGGGCGAC GCTGCCCGCG AGGTCCAGGC GCTGGCCGCT GAAATTAAAT
     8641 CAAAACTCAT TTGAGTTAAT GAGGTAAAGA GAAAATGAGC AAAAGCACAA ACACGCTAAG
     8701 TGCCGGCCGT CCGAGCGCAC GCAGCAGCAA GGCTGCAACG TTGGCCAGCC TGGCAGACAC
     8761 GCCAGCCATG AAGCGGGTCA ACTTTCAGTT GCCGGCGGAG GATCACACCA AGCTGAAGAT
     8821 GTACGCGGTA CGCCAAGGCA AGACCATTAC CGAGCTGCTA TCTGAATACA TCGCGCAGCT
     8881 ACCAGAGTAA ATGAGCAAAT GAATAAATGA GTAGATGAAT TTTAGCGGCT AAAGGAGGCG
     8941 GCATGGAAAA TCAAGAACAA CCAGGCACCG ACGCCGTGGA ATGCCCCATG TGTGGAGGAA
     9001 CGGGCGGTTG GCCAGGCGTA AGCGGCTGGG TTGTCTGCCG GCCCTGCAAT GGCACTGGAA
     9061 CCCCCAAGCC CGAGGAATCG GCGTGACGGT CGCAAACCAT CCGGCCCGGT ACAAATCGGC
     9121 GCGGCGCTGG GTGATGACCT GGTGGAGAAG TTGAAGGCCG CGCAGGCCGC CCAGCGGCAA
     9181 CGCATCGAGG CAGAAGCACG CCCCGGTGAA TCGTGGCAAG CGGCCGCTGA TCGAATCCGC
     9241 AAAGAATCCC GGCAACCGCC GGCAGCCGGT GCGCCGTCGA TTAGGAAGCC GCCCAAGGGC
     9301 GACGAGCAAC CAGATTTTTT CGTTCCGATG CTCTATGACG TGGGCACCCG CGATAGTCGC
     9361 AGCATCATGG ACGTGGCCGT TTTCCGTCTG TCGAAGCGTG ACCGACGAGC TGGCGAGGTG
     9421 ATCCGCTACG AGCTTCCAGA CGGGCACGTA GAGGTTTCCG CAGGGCCGGC CGGCATGGCC
     9481 AGTGTGTGGG ATTACGACCT GGTACTGATG GCGGTTTCCC ATCTAACCGA ATCCATGAAC
     9541 CGATACCGGG AAGGGAAGGG AGACAAGCCC GGCCGCGTGT TCCGTCCACA CGTTGCGGAC
     9601 GTACTCAAGT TCTGCCGGCG AGCCGATGGC GGAAAGCAGA AAGACGACCT GGTAGAAACC
     9661 TGCATTCGGT TAAACACCAC GCACGTTGCC ATGCAGCGTA CGAAGAAGGC CAAGAACGGC
     9721 CGCCTGGTGA CGGTATCCGA GGGTGAAGCC TTGATTAGCC GCTACAAGAT CGTAAAGAGC
     9781 GAAACCGGGC GGCCGGAGTA CATCGAGATC GAGCTAGCTG ATTGGATGTA CCGCGAGATC
     9841 ACAGAAGGCA AGAACCCGGA CGTGCTGACG GTTCACCCCG ATTACTTTTT GATCGATCCC
     9901 GGCATCGGCC GTTTTCTCTA CCGCCTGGCA CGCCGCGCCG CAGGCAAGGC AGAAGCCAGA
     9961 TGGTTGTTCA AGACGATCTA CGAACGCAGT GGCAGCGCCG GAGAGTTCAA GAAGTTCTGT
    10021 TTCACCGTGC GCAAGCTGAT CGGGTCAAAT GACCTGCCGG AGTACGATTT GAAGGAGGAG
    10081 GCGGGGCAGG CTGGCCCGAT CCTAGTCATG CGCTACCGCA ACCTGATCGA GGGCGAAGCA
    10141 TCCGCCGGTT CCTAATGTAC GGAGCAGATG CTAGGGCAAA TTGCCCTAGC AGGGGAAAAA
    10201 GGTCGAAAAA GCTTCTTTCC TGTGGATAGC ACGTACATTG GGAACCCAAA GCCGTACATT
    10261 GGGAACCGGA ACCCGTACAT TGGGAACCCA AAGCCGTACA TTGGGAACCG GTCACACATG
    10321 TAAGTGACTG ATATAAAAGA GAAAAAAGGC GATTTTTCCG CCTAAAACTC TTTAAAACTT
    10381 ATTAAAACTC TTAAAACCCG CCTGGCCTGT GCATAACTGT CTGGCCAGCG CACAGCCGAA
    10441 CAGCTGCAAA AAGCGCCTAC CCTTCGGTCG CTGCGCTCCC TACGCCCCGC CGCTTCGCGT
    10501 CGGCCTATCG CGGCCGCTGG CCGCTCAAAA ATGGCTGGCC TACGGCCAGG CAATCTACCA
    10561 GGGCGCGGAC AAGCCGCGCC GTCGCCACTC GACCGCCGGC GCCCACATCA AGGCTCCGAG
    10621 TGCGCGGAAC CCCTATTTGT TTATTTTTCT AAATACATTC AAATATGTAT CCGCTCATGA
    10681 GACAATAACC CTGATAAATG CTTCAATAAT ATTGAAAAAG GAAGAGTATG GCTAAAATGA
    10741 GAATATCACC GGAATTGAAA AAACTGATCG AAAAATACCG CTGCGTAAAA GATACGGAAG
    10801 GAATGTCTCC TGCTAAGGTA TATAAGCTGG TGGGAGAAAA TGAAAACCTA TATTTAAAAA
    10861 TGACGGACAG CCGGTATAAA GGGACCACCT ATGATGTGGA ACGGGAAAAG GACATGATGC
    10921 TATGGCTGGA AGGAAAGCTG CCTGTTCCAA AGGTCCTGCA CTTTGAACGG CATGATGGCT
    10981 GGAGCAATCT GCTCATGAGT GAGGCCGATG GCGTCCTTTG CTCGGAAGAG TATGAAGATG
    11041 AACAAAGCCC TGAAAAGATT ATCGAGCTGT ATGCGGAGTG CATCAGGCTC TTTCACTCCA
    11101 TCGACATATC GGATTGTCCC TATACGAATA GCTTAGACAG CCGCTTAGCC GAATTGGATT
    11161 ACTTACTGAA TAACGATCTG GCCGATGTGG ATTGCGAAAA CTGGGAAGAG GACACTCCAT
    11221 TTAAAGATCC GCGCGAGCTG TATGATTTTT TAAAGACGGA AAAGCCCGAA GAGGAACTTG
    11281 TCTTTTCCCA CGGCGACCTG GGAGACAGCA ACATCTTTGT GAAAGATGGC AAAGTAAGTG
    11341 GCTTTATTGA TCTTGGGAGA AGCGGCAGGG CGGACAAGTG GTATGACATT GCCTTCTGCG
    11401 TCCGGTCGCT CAGGGAGGAT ATCGGGGAAG AACAGTATGT CGAGCTATTT TTTGACTTAC
    11461 TGGGGATCAA GCCTGATTGG GAGAAAATAA AATATTATAT TTTACTGGAT GAATTGTTTT
    11521 AGCTGTCAGA CCAAGTTTAC TCATATATAC TTTAGATTGA TTTAAAACTT CATTTTTAAT
    11581 TTAAAAGGAT CTAGGTGAAG ATCCTTTTTG ATAATCTCAT GACCAAAATC CCTTAACGTG
    11641 AGTTTTCGTT CCACTGAGCG TCAGACCCCG TAGAAAAGAT CAAAGGATCT TCTTGAGATC
    11701 CTTTTTTTCT GCGCGTAATC TGCTGCTTGC AAACAAAAAA ACCACCGCTA CCAGCGGTGG
    11761 TTTGTTTGCC GGATCAAGAG CTACCAACTC TTTTTCCGAA GGTAACTGGC TTCAGCAGAG
    11821 CGCAGATACC AAATACTGTT CTTCTAGTGT AGCCGTAGTT AGGCCACCAC TTCAAGAACT
    11881 CTGTAGCACC GCCTACATAC CTCGCTCTGC TAATCCTGTT ACCAGTGGCT GCTGCCAGTG
    11941 GCGATAAGTC GTGTCTTACC GGGTTGGACT CAAGACGATA GTTACCGGAT AAGGCGCAGC
    12001 GGTCGGGCTG AACGGGGGGT TCGTGCACAC AGCCCAGCTT GGAGCGAACG ACCTACACCG
    12061 AACTGAGATA CCTACAGCGT GAGCTATGAG AAAGCGCCAC GCTTCCCGAA GGGAGAAAGG
    12121 CGGACAGGTA TCCGGTAAGC GGCAGGGTCG GAACAGGAGA GCGCACGAGG GAGCTTCCAG
    12181 GGGGAAACGC CTGGTATCTT TATAGTCCTG TCGGGTTTCG CCACCTCTGA CTTGAGCGTC
    12241 GATTTTTGTG ATGCTCGTCA GGGGGGCGGA GCCTATGGAA AAACGCCAGC AACGCGGCCT
    12301 TTTTACGGTT CCTGCTCGGA TCTGTTGGAC CGGACAGTAG TCATGGTTGA TGGGCTGCCT
    12361 GTATCGAGTG GTGATTTTGT GCCGAGCTGC CGGTCGGGGA GCTGTTGGCT GGCTGGTGGC
    12421 AGGATATATT GTGGTGTAAA CAAATTGACG CTTAGACAAC TTAATAACAC ATTGCGGACG
    12481 TTTTTAATGT ACTGGGGTTG AACACTCT
//
