# Supplementary material for: Optimization of T-DNA architecture for Cas9-mediated mutagenesis in Arabidopsis
Source: PLoS One. 2019 Jan 9;14(1):e0204778. doi: 10.1371/journal.pone.0204778 (PMC6326418; doi:10.1371/journal.pone.0204778)
Supplement: S1 File — Maps are in genbank format in a ZIP file. (ZIP) [file pone.0204778.s008.zip › Plasmid_maps/Level2/BCJJ161B_SLJ24916_ECp_Cas9p_E9_ADH1_OD.gbk]

LOCUS       BCJJ161B_SLJ24916_ECp_Cas9p_E9_ADH1_OD     12213 bp    DNA     circular UNA 18-FEB-2013
COMMENT     This file is created by Vector NTI
            http://www.invitrogen.com/
FEATURES             Location/Qualifiers
     promoter        22..288
                     /label="Nos p."
     CDS             331..882
                     /label=BAR
     primer          complement(682..702)
                     /label=BC_B54
     Term.           883..1181
                     /label="Nos term."
     primer          1107..1127
                     /label=BC_B1
     Seq.            1150..2212
                     /label=B1
     promoter        1202..2215
                     /label="EC1.2 p."
     Seq.            complement(1449..2365)
                     /label=B32rev
     primer          2041..2064
                     /label=BC_B72
     CDS             2216..6355
                     /label=Cas9_2
     primer          2252..2271
                     /label=BC_B32
     Seq.            2324..3383
                     /label=B32
     primer          complement(2400..2419)
                     /label=BC_B32rev
     primer          3071..3090
                     /label=BC_B33
     Seq.            3143..4250
                     /label=B33
     primer          3803..3822
                     /label=BC_B34
     Seq.            3876..4807
                     /label=B34
     primer          4599..4618
                     /label=BC_B35
     Seq.            4702..5664
                     /label=B35
     primer          5469..5488
                     /label=BC_B36
     Seq.            5517..6499
                     /label=B36
     Seq.            complement(6288..7380)
                     /label=L2r
     Term.           6360..6991
                     /label="E9 term."
     promoter        7015..7220
                     /label="U6-26 p."
     sgRNA           7221..7240
                     /label=gRNA
     misc_feature    7241..7333
                     /feature_type="gRNA backbone"
                     /label="EF backbone"
     Misc._feature   complement(7379..7504)
                     /label=RB
     primer          complement(7465..7484)
                     /label=L2r
     primer          complement(7497..7522)
                     /label=L1f
     Misc._feature   complement(7505..7533)
                     /label=Overdrive
     primer          complement(10361..10388)
                     /label=L0r
     CDS             10433..11224
                     /vntifkey="4"
                     /label=NPTII
     misc_feature    11387..12001
                     /feature_type="Misc. 2"
                     /vntifkey="21"
                     /label="rep - pMB1"
     misc_feature    complement(11986)
                     /feature_type="Misc. 2"
                     /vntifkey="33"
                     /label=ORI
                     /note="RNaseH cleavage point"
     Misc._feature   complement(12053..12203)
                     /vntifkey="21"
                     /label=LB
     primer          12118..12141
                     /label=L1rev
     primer          12136..12156
                     /label=L2f
ORIGIN
        1 GTGCCGAATT CGGATCCGGA GCGGAGAATT AAGGGAGTCA CGTTATGACC CCCGCCGATG
       61 ACGCGGGACA AGCCGTTTTA CGTTTGGAAC TGACAGAACC GCAACGTTGA AGGAGCCACT
      121 CAGCCGCGGG TTTCTGGAGT TTAATGAGCT AAGCACATAC GTCAGAAACC ATTATTGCGC
      181 GTTCAAAAGT CGCCTAAGGT CACTATCAGC TAGCAAATAT TTCTTGTCAA AATGCTCCAC
      241 TGACGTTCCA TAAATTCCCC TCGGTATCCA ATTAGAGTCT CATATTCACT CTCAATCCAA
      301 ATAATCTGCA CCGGATCTGG ATCGTTTCGC ATGTCTCCTG AAAGAAGGCC TGCTGATATT
      361 AGAAGGGCTA CTGAGGCTGA TATGCCTGCT GTGTGCACTA TTGTGAATCA TTACATTGAG
      421 ACTTCTACTG TGAATTTCAG GACTGAGCCT CAAGAACCAC AAGAGTGGAC TGATGATCTT
      481 GTGAGGCTTA GAGAGAGGTA TCCTTGGCTT GTTGCTGAAG TGGATGGTGA AGTGGCTGGT
      541 ATTGCTTATG CTGGTCCTTG GAAGGCTAGG AATGCTTACG ATTGGACTGC TGAGTCTACT
      601 GTTTACGTGT CTCCTAGGCA TCAAAGAACT GGTCTTGGAT CTACTCTTTA CACTCATCTT
      661 TTGAAGTCTT TGGAGGCTCA GGGTTTCAAG TCTGTGGTTG CTGTGATTGG ACTTCCTAAT
      721 GATCCTTCTG TGAGGATGCA TGAGGCTCTT GGTTATGCTC CTAGGGGAAT GCTTAGAGCT
      781 GCTGGTTTCA AACATGGAAA TTGGCATGAT GTGGGATTCT GGCAGCTTGA TTTCTCTCTT
      841 CCTGTTCCTC CTAGACCTGT TCTTCCTGTG ACTGAGATTT GAGCGGGACT CTGGATCTAG
      901 AGTCAAGCAG ATCGTTCAAA CATTTGGCAA TAAAGTTTCT TAAGATTGAA TCCTGTTGCC
      961 GGTCTTGCGA TGATTATCAT ATAATTTCTG TTGAATTACG TTAAGCATGT AATAATTAAC
     1021 ATGTAATGCA TGACGTTATT TATGAGATGG GTTTTTATGA TTAGAGTCCC GCAATTATAC
     1081 ATTTAATACG CGATAGAAAA CAAAATATAG CGCGCAAACT AGGATAAATT ATCGCGCGCG
     1141 GTGTCATCTA TGTTACTAGA TCGACGCTTG CTGAATTGGA GCGCTGCAAG AATTCAAGCT
     1201 TGGAGACTTT GATAAATGTT CCTCGCTGAC GTAAGgAGAC ATTAGTAATG GTTATAATAT
     1261 ATAGCTTTCT ATGAATGTAT GGTGAGAAAA TGTCTGTTCA CTGATTTTGA GTTTGGAATA
     1321 AAAGCATTTG CGTTTGGTTT ATCATTGCGT TTATACAAGG ACAGAGATCC ACTGAGCTGG
     1381 AATAGCTTAA AACCATTATC AGAACAAAAT AAACCATTTT TTGTTAAGAA TCAGAGCATA
     1441 GTAAACAACA GAAACAACCT AAGAGAGGTA ACTTGTCCAA GAAGATAGCT AATTATATCT
     1501 ATTTTATAAA AGTTATCATA GTTTGTAAGT CACAAAAGAT GCAAATAACA GAGAAACTAG
     1561 GAGACTTGAG AATATACATT CTTGTATATT TGTATTCGAG ATTGTGAAAA TTTGACCATA
     1621 AGTTTAAATT CTTAAAAAGA TATATCTGAT CTAGATGATG GTTATAGACT GTAATTTTAC
     1681 CACATGTTTA ATGATGGATA GTGACACACA TGACACATCG ACAACACTAT AGCATCTTAT
     1741 TTAGATTACA ACATGAAATT TTTCTGTAAT ACATGTCTTT GTACATAATT TAAAAGTAAT
     1801 TCCTAAGAAA TATATTTATA CAAGGAGTTT AAAGAAAACA TAGCATAAAG TTCAATGAGT
     1861 AGTAAAAACC ATATACAGTA TATAGCATAA AGTTCAATGA GTTTATTACA AAAGCATTGG
     1921 TTCACTTTCT GTAACACGAC GTTAAACCTT CGTCTCCAAT AGGAGCGCTA CTGATTCAAC
     1981 ATGCCAATAT ATACTAAATA CGTTTCTACA GTCAAATGCT TTAACGTTTC ATGATTAAGT
     2041 GACTATTTAC CGTCAATCCT TTCCCATTCC TCCCACTAAT CCAACTTTTT AATTACTCTT
     2101 AAATCACCAC TAAGCTTCGA ATCCATCCAA AACCACAATA TAAAAACAGA ACTCTCGTAA
     2161 CTCAATCATC GCAAAACAAA ACAAAACAAA ACAAAAACCC CAAAAAGAAA GAATAATGGA
     2221 TAAGAAGTAC TCTATCGGAC TCGATATCGG AACTAACTCT GTGGGATGGG CTGTGATCAC
     2281 CGATGAGTAC AAGGTGCCAT CTAAGAAGTT CAAGGTTCTC GGAAACACCG ATAGGCACTC
     2341 TATCAAGAAA AACCTTATCG GTGCTCTCCT CTTCGATTCT GGTGAAACTG CTGAGGCTAC
     2401 CAGACTCAAG AGAACCGCTA GAAGAAGGTA CACCAGAAGA AAGAACAGGA TCTGCTACCT
     2461 CCAAGAGATC TTCTCTAACG AGATGGCTAA AGTGGATGAT TCATTCTTCC ACAGGCTCGA
     2521 AGAGTCATTC CTCGTGGAAG AAGATAAGAA GCACGAGAGG CACCCTATCT TCGGAAACAT
     2581 CGTTGATGAG GTGGCATACC ACGAGAAGTA CCCTACTATC TACCACCTCA GAAAGAAGCT
     2641 CGTTGATTCT ACTGATAAGG CTGATCTCAG GCTCATCTAC CTCGCTCTCG CTCACATGAT
     2701 CAAGTTCAGA GGACACTTCC TCATCGAGGG TGATCTCAAC CCTGATAACT CTGATGTGGA
     2761 TAAGTTGTTC ATCCAGCTCG TGCAGACCTA CAACCAGCTT TTCGAAGAGA ACCCTATCAA
     2821 CGCTTCAGGT GTGGATGCTA AGGCTATCCT CTCTGCTAGG CTCTCTAAGT CAAGAAGGCT
     2881 TGAGAACCTC ATTGCTCAGC TCCCTGGTGA GAAGAAGAAC GGACTTTTCG GAAACTTGAT
     2941 CGCTCTCTCT CTCGGACTCA CCCCTAACTT CAAGTCTAAC TTCGATCTCG CTGAGGATGC
     3001 AAAGCTCCAG CTCTCAAAGG ATACCTACGA TGATGATCTC GATAACCTCC TCGCTCAGAT
     3061 CGGAGATCAG TACGCTGATT TGTTCCTCGC TGCTAAGAAC CTCTCTGATG CTATCCTCCT
     3121 CAGTGATATC CTCAGAGTGA ACACCGAGAT CACCAAGGCT CCACTCTCAG CTTCTATGAT
     3181 CAAGAGATAC GATGAGCACC ACCAGGATCT CACACTTCTC AAGGCTCTTG TTAGACAGCA
     3241 GCTCCCAGAG AAGTACAAAG AGATTTTCTT CGATCAGTCT AAGAACGGAT ACGCTGGTTA
     3301 CATCGATGGT GGTGCATCTC AAGAAGAGTT CTACAAGTTC ATCAAGCCTA TCCTCGAGAA
     3361 GATGGATGGA ACCGAGGAAC TCCTCGTGAA GCTCAATAGA GAGGATCTTC TCAGAAAGCA
     3421 GAGGACCTTC GATAACGGAT CTATCCCTCA TCAGATCCAC CTCGGAGAGT TGCACGCTAT
     3481 CCTTAGAAGG CAAGAGGATT TCTACCCATT CCTCAAGGAT AACAGGGAAA AGATTGAGAA
     3541 GATTCTCACC TTCAGAATCC CTTACTACGT GGGACCTCTC GCTAGAGGAA ACTCAAGATT
     3601 CGCTTGGATG ACCAGAAAGT CTGAGGAAAC CATCACCCCT TGGAACTTCG AAGAGGTGGT
     3661 GGATAAGGGT GCTAGTGCTC AGTCTTTCAT CGAGAGGATG ACCAACTTCG ATAAGAACCT
     3721 TCCAAACGAG AAGGTGCTCC CTAAGCACTC TTTGCTCTAC GAGTACTTCA CCGTGTACAA
     3781 CGAGTTGACC AAGGTTAAGT ACGTGACCGA GGGAATGAGG AAGCCTGCTT TTTTGTCAGG
     3841 TGAGCAAAAG AAGGCTATCG TTGATCTCTT GTTCAAGACC AACAGAAAGG TGACCGTGAA
     3901 GCAGCTCAAA GAGGATTACT TCAAGAAAAT CGAGTGCTTC GATTCAGTTG AGATTTCTGG
     3961 TGTTGAGGAT AGGTTCAACG CATCTCTCGG AACCTACCAC GATCTCCTCA AGATCATTAA
     4021 GGATAAGGAT TTCTTGGATA ACGAGGAAAA CGAGGATATC TTGGAGGATA TCGTTCTTAC
     4081 CCTCACCCTC TTTGAAGATA GAGAGATGAT TGAAGAAAGG CTCAAGACCT ACGCTCATCT
     4141 CTTCGATGAT AAGGTGATGA AGCAGTTGAA GAGAAGAAGA TACACTGGTT GGGGAAGGCT
     4201 CTCAAGAAAG CTCATTAACG GAATCAGGGA TAAGCAGTCT GGAAAGACAA TCCTTGATTT
     4261 CCTCAAGTCT GATGGATTCG CTAACAGAAA CTTCATGCAG CTCATCCACG ATGATTCTCT
     4321 CACCTTTAAA GAGGATATCC AGAAGGCTCA GGTTTCAGGA CAGGGTGATA GTCTCCATGA
     4381 GCATATCGCT AACCTCGCTG GATCTCCTGC AATCAAGAAG GGAATCCTCC AGACTGTGAA
     4441 GGTTGTGGAT GAGTTGGTGA AGGTGATGGG AAGGCATAAG CCTGAGAACA TCGTGATCGA
     4501 AATGGCTAGA GAGAACCAGA CCACTCAGAA GGGACAGAAG AACTCTAGGG AAAGGATGAA
     4561 GAGGATCGAG GAAGGTATCA AAGAGCTTGG ATCTCAGATC CTCAAAGAGC ACCCTGTTGA
     4621 GAACACTCAG CTCCAGAATG AGAAGCTCTA CCTCTACTAC CTCCAGAACG GAAGGGATAT
     4681 GTATGTGGAT CAAGAGTTGG ATATCAACAG GCTCTCTGAT TACGATGTTG ATCATATCGT
     4741 GCCACAGTCA TTCTTGAAGG ATGATTCTAT CGATAACAAG GTGCTCACCA GGTCTGATAA
     4801 GAACAGGGGT AAGAGTGATA ACGTGCCAAG TGAAGAGGTT GTGAAGAAAA TGAAGAACTA
     4861 TTGGAGGCAG CTCCTCAACG CTAAGCTCAT CACTCAGAGA AAGTTCGATA ACTTGACTAA
     4921 GGCTGAGAGG GGAGGACTCT CTGAATTGGA TAAGGCAGGA TTCATCAAGA GGCAGCTTGT
     4981 GGAAACCAGG CAGATCACTA AGCACGTTGC ACAGATCCTC GATTCTAGGA TGAACACCAA
     5041 GTACGATGAG AACGATAAGT TGATCAGGGA AGTGAAGGTT ATCACCCTCA AGTCAAAGCT
     5101 CGTGTCTGAT TTCAGAAAGG ATTTCCAATT CTACAAGGTG AGGGAAATCA ACAACTACCA
     5161 CCACGCTCAC GATGCTTACC TTAACGCTGT TGTTGGAACC GCTCTCATCA AGAAGTATCC
     5221 TAAGCTCGAG TCAGAGTTCG TGTACGGTGA TTACAAGGTG TACGATGTGA GGAAGATGAT
     5281 CGCTAAGTCT GAGCAAGAGA TCGGAAAGGC TACCGCTAAG TATTTCTTCT ACTCTAACAT
     5341 CATGAATTTC TTCAAGACCG AGATTACCCT CGCTAACGGT GAGATCAGAA AGAGGCCACT
     5401 CATCGAGACA AACGGTGAAA CAGGTGAGAT CGTGTGGGAT AAGGGAAGGG ATTTCGCTAC
     5461 CGTTAGAAAG GTGCTCTCTA TGCCACAGGT GAACATCGTT AAGAAAACCG AGGTGCAGAC
     5521 CGGTGGATTC TCTAAAGAGT CTATCCTCCC TAAGAGGAAC TCTGATAAGC TCATTGCTAG
     5581 GAAGAAGGAT TGGGACCCTA AGAAATACGG TGGTTTCGAT TCTCCTACCG TGGCTTACTC
     5641 TGTTCTCGTT GTGGCTAAGG TTGAGAAGGG AAAGAGTAAG AAGCTCAAGT CTGTTAAGGA
     5701 ACTTCTCGGA ATCACTATCA TGGAAAGGTC ATCTTTCGAG AAGAACCCAA TCGATTTCCT
     5761 CGAGGCTAAG GGATACAAAG AGGTTAAGAA GGATCTCATC ATCAAGCTCC CAAAGTACTC
     5821 ACTCTTCGAA CTCGAGAACG GTAGAAAGAG GATGCTCGCT TCTGCTGGTG AGCTTCAAAA
     5881 GGGAAACGAG CTTGCTCTCC CATCTAAGTA CGTTAACTTT CTTTACCTCG CTTCTCACTA
     5941 CGAGAAGTTG AAGGGATCTC CAGAAGATAA CGAGCAGAAG CAACTTTTCG TTGAGCAGCA
     6001 CAAGCACTAC TTGGATGAGA TCATCGAGCA GATCTCTGAG TTCTCTAAAA GGGTGATCCT
     6061 CGCTGATGCA AACCTCGATA AGGTGTTGTC TGCTTACAAC AAGCACAGAG ATAAGCCTAT
     6121 CAGGGAACAG GCAGAGAACA TCATCCATCT CTTCACCCTT ACCAACCTCG GTGCTCCTGC
     6181 TGCTTTCAAG TACTTCGATA CAACCATCGA TAGGAAGAGA TACACCTCTA CCAAAGAAGT
     6241 GCTCGATGCT ACCCTCATCC ATCAGTCTAT CACTGGACTC TACGAGACTA GGATCGATCT
     6301 CTCACAGCTC GGTGGTGATT CAAGGGCTGA TCCTAAGAAG AAGAGGAAGG TTTGAGCTTG
     6361 CTTTCGTTCG TATCATCGGT TTCGACAACG TTCGTCAAGT TCAATGCATC AGTTTCATTG
     6421 CGCACACACC AGAATCCTAC TGAGTTTGAG TATTATGGCA TTGGGAAAAC TGTTTTTCTT
     6481 GTACCATTTG TTGTGCTTGT AATTTACTGT GTTTTTTATT CGGTTTTCGC TATCGAACTG
     6541 TGAAATGGAA ATGGATGGAG AAGAGTTAAT GAATGATATG GTCCTTTTGT TCATTCTCAA
     6601 ATTAATATTA TTTGTTTTTT CTCTTATTTG TTGTGTGTTG AATTTGAAAT TATAAGAGAT
     6661 ATGCAAACAT TTTGTTTTGA GTAAAAATGT GTCAAATCGT GGCCTCTAAT GACCGAAGTT
     6721 AATATGAGGA GTAAAACACT TGTAGTTGTA CCATTATGCT TATTCACTAG GCAACAAATA
     6781 TATTTTCAGA CCTAGAAAAG CTGCAAATGT TACTGAATAC AAGTATGTCC TCTTGTGTTT
     6841 TAGACATTTA TGAACTTTCC TTTATGTAAT TTTCCAGAAT CCTTGTCAGA TTCTAATCAT
     6901 TGCTTTATAA TTATAGTTAT ACTCATGGAT TTGTAGTTGA GTATGAAAAT ATTTTTTAAT
     6961 GCATTTTATG ACTTGCCAAT TGATTGACAA CGCTACTAGA ATTCGAGCTC GGAGCATCTT
     7021 CATTCTTAAG ATATGAAGAT AATCTTCAAA AGGCCCCTGG GAATCTGAAA GAAGAGAAGC
     7081 AGGCCCATTT ATATGGGAAA GAACAATAGT ATTTCTTATA TAGGCCCATT TAAGTTGAAA
     7141 ACAATCTTCA AAAGTCCCAC ATCGCTTAGA TAAGAAAACG AAGCTGAGTT TATATACAGC
     7201 TAGAGTCGAA GTAGTGATTG CGTATCTTCG GCCATGAAGC GTTTAAGAGC TATGCTGGAA
     7261 ACAGCATAGC AAGTTTAAAT AAGGCTAGTC CGTTATCAAC TTGAAAAAGT GGCACCGAGT
     7321 CGGTGCTTTT TTTCGCTTTA CGAGGATGCA CATGTGACCG AGGGACACGA AGTGATCCGT
     7381 TTAAACTATC AGTGTTTGAC AGGATATATT GGCGGGTAAA CCTAAGAGAA AAGAGCGTTT
     7441 ATTAGAATAA TCGGATATTT AAAAGGGCGT GAAAAGGTTT ATCCGTTCGT CCATTTGTAT
     7501 GTGCATGCCA ACCACAGGGT TCCCCTCGGG AGTCAGCCGT GCGGCTGCAT GAAATCCTGG
     7561 CCGGTTTGTC TGATGCCAAG CTGGCGGCCT GGCCGGCCAG CTTGGCCGCT GAAGAAACCG
     7621 AGCGCCGCCG TCTAAAAAGG TGATGTGTAT TTGAGTAAAA CAGCTTGCGT CATGCGGTCG
     7681 CTGCGTATAT GATGCGATGA GTAAATAAAC AAATACGCAA GGGGAACGCA TGAAGGTTAT
     7741 CGCTGTACTT AACCAGAAAG GCGGGTCAGG CAAGACGACC ATCGCAACCC ATCTAGCCCG
     7801 CGCCCTGCAA CTCGCCGGGG CCGATGTTCT GTTAGTCGAT TCCGATCCCC AGGGCAGTGC
     7861 CCGCGATTGG GCGGCCGTGC GGGAAGATCA ACCGCTAACC GTTGTCGGCA TCGACCGCCC
     7921 GACGATTGAC CGCGACGTGA AGGCCATCGG CCGGCGCGAC TTCGTAGTGA TCGACGGAGC
     7981 GCCCCAGGCG GCGGACTTGG CTGTGTCCGC GATCAAGGCA GCCGACTTCG TGCTGATTCC
     8041 GGTGCAGCCA AGCCCTTACG ACATATGGGC CACCGCCGAC CTGGTGGAGC TGGTTAAGCA
     8101 GCGCATTGAG GTCACGGATG GAAGGCTACA AGCGGCCTTT GTCGTGTCGC GGGCGATCAA
     8161 AGGCACGCGC ATCGGCGGTG AGGTTGCCGA GGCGCTGGCC GGGTACGAGC TGCCCATTCT
     8221 TGAGTCCCGT ATCACGCAGC GCGTGAGCTA CCCAGGCACT GCCGCCGCCG GCACAACCGT
     8281 TCTTGAATCA GAACCCGAGG GCGACGCTGC CCGCGAGGTC CAGGCGCTGG CCGCTGAAAT
     8341 TAAATCAAAA CTCATTTGAG TTAATGAGGT AAAGAGAAAA TGAGCAAAAG CACAAACACG
     8401 CTAAGTGCCG GCCGTCCGAG CGCACGCAGC AGCAAGGCTG CAACGTTGGC CAGCCTGGCA
     8461 GACACGCCAG CCATGAAGCG GGTCAACTTT CAGTTGCCGG CGGAGGATCA CACCAAGCTG
     8521 AAGATGTACG CGGTACGCCA AGGCAAGACC ATTACCGAGC TGCTATCTGA ATACATCGCG
     8581 CAGCTACCAG AGTAAATGAG CAAATGAATA AATGAGTAGA TGAATTTTAG CGGCTAAAGG
     8641 AGGCGGCATG GAAAATCAAG AACAACCAGG CACCGACGCC GTGGAATGCC CCATGTGTGG
     8701 AGGAACGGGC GGTTGGCCAG GCGTAAGCGG CTGGGTTGTC TGCCGGCCCT GCAATGGCAC
     8761 TGGAACCCCC AAGCCCGAGG AATCGGCGTG ACGGTCGCAA ACCATCCGGC CCGGTACAAA
     8821 TCGGCGCGGC GCTGGGTGAT GACCTGGTGG AGAAGTTGAA GGCCGCGCAG GCCGCCCAGC
     8881 GGCAACGCAT CGAGGCAGAA GCACGCCCCG GTGAATCGTG GCAAGCGGCC GCTGATCGAA
     8941 TCCGCAAAGA ATCCCGGCAA CCGCCGGCAG CCGGTGCGCC GTCGATTAGG AAGCCGCCCA
     9001 AGGGCGACGA GCAACCAGAT TTTTTCGTTC CGATGCTCTA TGACGTGGGC ACCCGCGATA
     9061 GTCGCAGCAT CATGGACGTG GCCGTTTTCC GTCTGTCGAA GCGTGACCGA CGAGCTGGCG
     9121 AGGTGATCCG CTACGAGCTT CCAGACGGGC ACGTAGAGGT TTCCGCAGGG CCGGCCGGCA
     9181 TGGCCAGTGT GTGGGATTAC GACCTGGTAC TGATGGCGGT TTCCCATCTA ACCGAATCCA
     9241 TGAACCGATA CCGGGAAGGG AAGGGAGACA AGCCCGGCCG CGTGTTCCGT CCACACGTTG
     9301 CGGACGTACT CAAGTTCTGC CGGCGAGCCG ATGGCGGAAA GCAGAAAGAC GACCTGGTAG
     9361 AAACCTGCAT TCGGTTAAAC ACCACGCACG TTGCCATGCA GCGTACGAAG AAGGCCAAGA
     9421 ACGGCCGCCT GGTGACGGTA TCCGAGGGTG AAGCCTTGAT TAGCCGCTAC AAGATCGTAA
     9481 AGAGCGAAAC CGGGCGGCCG GAGTACATCG AGATCGAGCT AGCTGATTGG ATGTACCGCG
     9541 AGATCACAGA AGGCAAGAAC CCGGACGTGC TGACGGTTCA CCCCGATTAC TTTTTGATCG
     9601 ATCCCGGCAT CGGCCGTTTT CTCTACCGCC TGGCACGCCG CGCCGCAGGC AAGGCAGAAG
     9661 CCAGATGGTT GTTCAAGACG ATCTACGAAC GCAGTGGCAG CGCCGGAGAG TTCAAGAAGT
     9721 TCTGTTTCAC CGTGCGCAAG CTGATCGGGT CAAATGACCT GCCGGAGTAC GATTTGAAGG
     9781 AGGAGGCGGG GCAGGCTGGC CCGATCCTAG TCATGCGCTA CCGCAACCTG ATCGAGGGCG
     9841 AAGCATCCGC CGGTTCCTAA TGTACGGAGC AGATGCTAGG GCAAATTGCC CTAGCAGGGG
     9901 AAAAAGGTCG AAAAAGCTTC TTTCCTGTGG ATAGCACGTA CATTGGGAAC CCAAAGCCGT
     9961 ACATTGGGAA CCGGAACCCG TACATTGGGA ACCCAAAGCC GTACATTGGG AACCGGTCAC
    10021 ACATGTAAGT GACTGATATA AAAGAGAAAA AAGGCGATTT TTCCGCCTAA AACTCTTTAA
    10081 AACTTATTAA AACTCTTAAA ACCCGCCTGG CCTGTGCATA ACTGTCTGGC CAGCGCACAG
    10141 CCGAACAGCT GCAAAAAGCG CCTACCCTTC GGTCGCTGCG CTCCCTACGC CCCGCCGCTT
    10201 CGCGTCGGCC TATCGCGGCC GCTGGCCGCT CAAAAATGGC TGGCCTACGG CCAGGCAATC
    10261 TACCAGGGCG CGGACAAGCC GCGCCGTCGC CACTCGACCG CCGGCGCCCA CATCAAGGCT
    10321 CCGAGTGCGC GGAACCCCTA TTTGTTTATT TTTCTAAATA CATTCAAATA TGTATCCGCT
    10381 CATGAGACAA TAACCCTGAT AAATGCTTCA ATAATATTGA AAAAGGAAGA GTATGGCTAA
    10441 AATGAGAATA TCACCGGAAT TGAAAAAACT GATCGAAAAA TACCGCTGCG TAAAAGATAC
    10501 GGAAGGAATG TCTCCTGCTA AGGTATATAA GCTGGTGGGA GAAAATGAAA ACCTATATTT
    10561 AAAAATGACG GACAGCCGGT ATAAAGGGAC CACCTATGAT GTGGAACGGG AAAAGGACAT
    10621 GATGCTATGG CTGGAAGGAA AGCTGCCTGT TCCAAAGGTC CTGCACTTTG AACGGCATGA
    10681 TGGCTGGAGC AATCTGCTCA TGAGTGAGGC CGATGGCGTC CTTTGCTCGG AAGAGTATGA
    10741 AGATGAACAA AGCCCTGAAA AGATTATCGA GCTGTATGCG GAGTGCATCA GGCTCTTTCA
    10801 CTCCATCGAC ATATCGGATT GTCCCTATAC GAATAGCTTA GACAGCCGCT TAGCCGAATT
    10861 GGATTACTTA CTGAATAACG ATCTGGCCGA TGTGGATTGC GAAAACTGGG AAGAGGACAC
    10921 TCCATTTAAA GATCCGCGCG AGCTGTATGA TTTTTTAAAG ACGGAAAAGC CCGAAGAGGA
    10981 ACTTGTCTTT TCCCACGGCG ACCTGGGAGA CAGCAACATC TTTGTGAAAG ATGGCAAAGT
    11041 AAGTGGCTTT ATTGATCTTG GGAGAAGCGG CAGGGCGGAC AAGTGGTATG ACATTGCCTT
    11101 CTGCGTCCGG TCGCTCAGGG AGGATATCGG GGAAGAACAG TATGTCGAGC TATTTTTTGA
    11161 CTTACTGGGG ATCAAGCCTG ATTGGGAGAA AATAAAATAT TATATTTTAC TGGATGAATT
    11221 GTTTTAGCTG TCAGACCAAG TTTACTCATA TATACTTTAG ATTGATTTAA AACTTCATTT
    11281 TTAATTTAAA AGGATCTAGG TGAAGATCCT TTTTGATAAT CTCATGACCA AAATCCCTTA
    11341 ACGTGAGTTT TCGTTCCACT GAGCGTCAGA CCCCGTAGAA AAGATCAAAG GATCTTCTTG
    11401 AGATCCTTTT TTTCTGCGCG TAATCTGCTG CTTGCAAACA AAAAAACCAC CGCTACCAGC
    11461 GGTGGTTTGT TTGCCGGATC AAGAGCTACC AACTCTTTTT CCGAAGGTAA CTGGCTTCAG
    11521 CAGAGCGCAG ATACCAAATA CTGTTCTTCT AGTGTAGCCG TAGTTAGGCC ACCACTTCAA
    11581 GAACTCTGTA GCACCGCCTA CATACCTCGC TCTGCTAATC CTGTTACCAG TGGCTGCTGC
    11641 CAGTGGCGAT AAGTCGTGTC TTACCGGGTT GGACTCAAGA CGATAGTTAC CGGATAAGGC
    11701 GCAGCGGTCG GGCTGAACGG GGGGTTCGTG CACACAGCCC AGCTTGGAGC GAACGACCTA
    11761 CACCGAACTG AGATACCTAC AGCGTGAGCT ATGAGAAAGC GCCACGCTTC CCGAAGGGAG
    11821 AAAGGCGGAC AGGTATCCGG TAAGCGGCAG GGTCGGAACA GGAGAGCGCA CGAGGGAGCT
    11881 TCCAGGGGGA AACGCCTGGT ATCTTTATAG TCCTGTCGGG TTTCGCCACC TCTGACTTGA
    11941 GCGTCGATTT TTGTGATGCT CGTCAGGGGG GCGGAGCCTA TGGAAAAACG CCAGCAACGC
    12001 GGCCTTTTTA CGGTTCCTGC TCGGATCTGT TGGACCGGAC AGTAGTCATG GTTGATGGGC
    12061 TGCCTGTATC GAGTGGTGAT TTTGTGCCGA GCTGCCGGTC GGGGAGCTGT TGGCTGGCTG
    12121 GTGGCAGGAT ATATTGTGGT GTAAACAAAT TGACGCTTAG ACAACTTAAT AACACATTGC
    12181 GGACGTTTTT AATGTACTGG GGTTGAACAC TCT
//
