# Supplementary material for: Optimization of T-DNA architecture for Cas9-mediated mutagenesis in Arabidopsis
Source: PLoS One. 2019 Jan 9;14(1):e0204778. doi: 10.1371/journal.pone.0204778 (PMC6326418; doi:10.1371/journal.pone.0204778)
Supplement: S1 File — Maps are in genbank format in a ZIP file. (ZIP) [file pone.0204778.s008.zip › Plasmid_maps/Level2/BCJJ162A_SLJ24917_MGE1p_Cas9p_E9_ADH1.gbk]

LOCUS       BCJJ162A_SLJ24917_MGE1p_Cas9p_E9_ADH1     12756 bp    DNA     circular UNA 18-FEB-2013
COMMENT     This file is created by Vector NTI
            http://www.invitrogen.com/
FEATURES             Location/Qualifiers
     promoter        22..288
                     /label="Nos p."
     CDS             331..882
                     /label=BAR
     Term.           883..1181
                     /label="Nos term."
     primer          1107..1127
                     /label=BC_B1
     Seq.            1176..2289
                     /label=B1
     promoter        1202..2758
                     /label=MGE1p
     Seq.            complement(1870..2910)
                     /label=B32r
     CDS             2759..6898
                     /label=Cas9_2
     primer          2795..2814
                     /label=BC_B32
     Seq.            2856..3852
                     /label=B32
     primer          complement(2943..2962)
                     /label=BC_B32rev
     primer          3614..3633
                     /label=BC_B33
     Seq.            3662..4721
                     /label=B33
     primer          4346..4365
                     /label=BC_B34
     Seq.            4419..5352
                     /label=B34
     primer          5142..5161
                     /label=BC_B35
     Seq.            5244..6376
                     /label=B35
     primer          6012..6031
                     /label=BC_B36
     Seq.            6060..7042
                     /label=B36
     Seq.            complement(6845..7985)
                     /label=L2r
     Term.           6903..7534
                     /label="E9 term."
     promoter        7558..7763
                     /label="U6-26 p."
     sgRNA           7764..7783
                     /label=gRNA
     misc_feature    7784..7876
                     /feature_type="gRNA backbone"
                     /label="EF backbone"
     Misc._feature   complement(7922..8047)
                     /label=RB
     primer          complement(8008..8027)
                     /label=L2r
     primer          complement(8040..8065)
                     /label=L1f
     Misc._feature   complement(8048..8076)
                     /label=Overdrive
     primer          complement(10904..10931)
                     /label=L0r
     CDS             10976..11767
                     /vntifkey="4"
                     /label=NPTII
     misc_feature    11930..12544
                     /feature_type="Misc. 2"
                     /vntifkey="21"
                     /label="rep - pMB1"
     misc_feature    complement(12529)
                     /feature_type="Misc. 2"
                     /vntifkey="33"
                     /label=ORI
                     /note="RNaseH cleavage point"
     Misc._feature   complement(12596..12746)
                     /vntifkey="21"
                     /label=LB
     primer          12661..12684
                     /label=L1rev
     primer          12679..12699
                     /label=L2f
ORIGIN
        1 GTGCCGAATT CGGATCCGGA GCGGAGAATT AAGGGAGTCA CGTTATGACC CCCGCCGATG
       61 ACGCGGGACA AGCCGTTTTA CGTTTGGAAC TGACAGAACC GCAACGTTGA AGGAGCCACT
      121 CAGCCGCGGG TTTCTGGAGT TTAATGAGCT AAGCACATAC GTCAGAAACC ATTATTGCGC
      181 GTTCAAAAGT CGCCTAAGGT CACTATCAGC TAGCAAATAT TTCTTGTCAA AATGCTCCAC
      241 TGACGTTCCA TAAATTCCCC TCGGTATCCA ATTAGAGTCT CATATTCACT CTCAATCCAA
      301 ATAATCTGCA CCGGATCTGG ATCGTTTCGC ATGTCTCCTG AAAGAAGGCC TGCTGATATT
      361 AGAAGGGCTA CTGAGGCTGA TATGCCTGCT GTGTGCACTA TTGTGAATCA TTACATTGAG
      421 ACTTCTACTG TGAATTTCAG GACTGAGCCT CAAGAACCAC AAGAGTGGAC TGATGATCTT
      481 GTGAGGCTTA GAGAGAGGTA TCCTTGGCTT GTTGCTGAAG TGGATGGTGA AGTGGCTGGT
      541 ATTGCTTATG CTGGTCCTTG GAAGGCTAGG AATGCTTACG ATTGGACTGC TGAGTCTACT
      601 GTTTACGTGT CTCCTAGGCA TCAAAGAACT GGTCTTGGAT CTACTCTTTA CACTCATCTT
      661 TTGAAGTCTT TGGAGGCTCA GGGTTTCAAG TCTGTGGTTG CTGTGATTGG ACTTCCTAAT
      721 GATCCTTCTG TGAGGATGCA TGAGGCTCTT GGTTATGCTC CTAGGGGAAT GCTTAGAGCT
      781 GCTGGTTTCA AACATGGAAA TTGGCATGAT GTGGGATTCT GGCAGCTTGA TTTCTCTCTT
      841 CCTGTTCCTC CTAGACCTGT TCTTCCTGTG ACTGAGATTT GAGCGGGACT CTGGATCTAG
      901 AGTCAAGCAG ATCGTTCAAA CATTTGGCAA TAAAGTTTCT TAAGATTGAA TCCTGTTGCC
      961 GGTCTTGCGA TGATTATCAT ATAATTTCTG TTGAATTACG TTAAGCATGT AATAATTAAC
     1021 ATGTAATGCA TGACGTTATT TATGAGATGG GTTTTTATGA TTAGAGTCCC GCAATTATAC
     1081 ATTTAATACG CGATAGAAAA CAAAATATAG CGCGCAAACT AGGATAAATT ATCGCGCGCG
     1141 GTGTCATCTA TGTTACTAGA TCGACGCTTG CTGAATTGGA GCGCTGCAAG AATTCAAGCT
     1201 TGGAGgggtt taggtctttc cattactttt taATGTTTTT TCTGTTACTG TCTCCGCGAT
     1261 CTGATTTTAC GACAATAGAG TTTCGGGTTT TGTCCCATTC CAGTTTGAAA ATAAAGgtcc
     1321 gtcttttaag tttgctggat cgataaacct gtgaagattg agtctagtcg atttattgga
     1381 tgatccattc ttcatcgttt ttttcttgct tcgaagttct gtataaccag atttgtctgt
     1441 gtgcgattgt cattacctag ccgtgtatcg agaactaggg ttttcgagtc aattttgccc
     1501 cttttggtta tatctggttc gataacgatt catctggatt agggttttaa gtggtgacgt
     1561 ttagtattcc aatttcttca aaatttagtt atggataatg aaaatcccca attgactgtt
     1621 caatttcttg ttaaatgcgc agATGGCTCG TACCAAGCAA ACCGCTCGTA AGTCCACCGG
     1681 AGGTAAAGCT CCAAGGAAGC AACTTGCTAC TAAGgttttg ttccttcttg tctctttttt
     1741 caaataatac ttgtgttgtg aagttgaatg ttaatctcct tctttattaa cctcagGCTG
     1801 CTCGTAAATC TGCACCAACT ACTGGTGGAG TCAAGAAACC ACATCGTTAC CGTCCTGGAA
     1861 CTGTTGCTCT CCGgtttgtc ccttcttcga tttgtatgtg attctttgag attatgtaac
     1921 attgtgtgtt aacattcctc ttatcttttg gtgttcagTG AAATCCGTAA GTACCAGAAG
     1981 AGTACTGAGT TGCTTATCAG GAAACTGCCA TTTCAGAGGC TAGTCCGTGA GATTGCTCAA
     2041 GATTTCAAGA CTGATTTGCG TTTCCAGAGC CATGCTGTCT TAGCTCTCCA GGAAGCTGCA
     2101 GAAGCATATC TTGTTGGTaT CTTTGAAGAt ACTAACCTTT GTGCCATTCA TGCCAAGCGT
     2161 GTGACCATAA TGCCCAAAGA CATTCAGCTC GCTCGTCGTA TCAGAGGTGA ACGCGCTTAA
     2221 gccaaccaag aatccgagat ttggttcaag tagtttttgt tttttatgaa agcaagatct
     2281 taattgctgt gttttttaaa tctctgggta tgtagtagta agagtagtaa gaagtctgca
     2341 atctaagaat gttgtgttct ttaagcttat tattatgtgt gttgcgaact ctttttaact
     2401 cttttgttaa attcttatgt tttcttaact cgtttgttcg tcaccattgc tttctcttca
     2461 aataatggct gatttttttc tataattttg gatttgttga atgctttctt ttaaaagaat
     2521 cagattttgg acttttgacc aaagaaaata ataatatcag acgataaaat agacggctct
     2581 cgataaaact aaccctaaaa ataaggaaat aagttcctct ttgaaccaaa ttttctttct
     2641 ttgaccaata gatctttttg tcaacctctt aaatatattc ttagtcaatc ttctaataaa
     2701 cccattggcc attaccaaaa attcctcgga aacgctgaat aaaaaacatt ctatcatAAT
     2761 GGATAAGAAG TACTCTATCG GACTCGATAT CGGAACTAAC TCTGTGGGAT GGGCTGTGAT
     2821 CACCGATGAG TACAAGGTGC CATCTAAGAA GTTCAAGGTT CTCGGAAACA CCGATAGGCA
     2881 CTCTATCAAG AAAAACCTTA TCGGTGCTCT CCTCTTCGAT TCTGGTGAAA CTGCTGAGGC
     2941 TACCAGACTC AAGAGAACCG CTAGAAGAAG GTACACCAGA AGAAAGAACA GGATCTGCTA
     3001 CCTCCAAGAG ATCTTCTCTA ACGAGATGGC TAAAGTGGAT GATTCATTCT TCCACAGGCT
     3061 CGAAGAGTCA TTCCTCGTGG AAGAAGATAA GAAGCACGAG AGGCACCCTA TCTTCGGAAA
     3121 CATCGTTGAT GAGGTGGCAT ACCACGAGAA GTACCCTACT ATCTACCACC TCAGAAAGAA
     3181 GCTCGTTGAT TCTACTGATA AGGCTGATCT CAGGCTCATC TACCTCGCTC TCGCTCACAT
     3241 GATCAAGTTC AGAGGACACT TCCTCATCGA GGGTGATCTC AACCCTGATA ACTCTGATGT
     3301 GGATAAGTTG TTCATCCAGC TCGTGCAGAC CTACAACCAG CTTTTCGAAG AGAACCCTAT
     3361 CAACGCTTCA GGTGTGGATG CTAAGGCTAT CCTCTCTGCT AGGCTCTCTA AGTCAAGAAG
     3421 GCTTGAGAAC CTCATTGCTC AGCTCCCTGG TGAGAAGAAG AACGGACTTT TCGGAAACTT
     3481 GATCGCTCTC TCTCTCGGAC TCACCCCTAA CTTCAAGTCT AACTTCGATC TCGCTGAGGA
     3541 TGCAAAGCTC CAGCTCTCAA AGGATACCTA CGATGATGAT CTCGATAACC TCCTCGCTCA
     3601 GATCGGAGAT CAGTACGCTG ATTTGTTCCT CGCTGCTAAG AACCTCTCTG ATGCTATCCT
     3661 CCTCAGTGAT ATCCTCAGAG TGAACACCGA GATCACCAAG GCTCCACTCT CAGCTTCTAT
     3721 GATCAAGAGA TACGATGAGC ACCACCAGGA TCTCACACTT CTCAAGGCTC TTGTTAGACA
     3781 GCAGCTCCCA GAGAAGTACA AAGAGATTTT CTTCGATCAG TCTAAGAACG GATACGCTGG
     3841 TTACATCGAT GGTGGTGCAT CTCAAGAAGA GTTCTACAAG TTCATCAAGC CTATCCTCGA
     3901 GAAGATGGAT GGAACCGAGG AACTCCTCGT GAAGCTCAAT AGAGAGGATC TTCTCAGAAA
     3961 GCAGAGGACC TTCGATAACG GATCTATCCC TCATCAGATC CACCTCGGAG AGTTGCACGC
     4021 TATCCTTAGA AGGCAAGAGG ATTTCTACCC ATTCCTCAAG GATAACAGGG AAAAGATTGA
     4081 GAAGATTCTC ACCTTCAGAA TCCCTTACTA CGTGGGACCT CTCGCTAGAG GAAACTCAAG
     4141 ATTCGCTTGG ATGACCAGAA AGTCTGAGGA AACCATCACC CCTTGGAACT TCGAAGAGGT
     4201 GGTGGATAAG GGTGCTAGTG CTCAGTCTTT CATCGAGAGG ATGACCAACT TCGATAAGAA
     4261 CCTTCCAAAC GAGAAGGTGC TCCCTAAGCA CTCTTTGCTC TACGAGTACT TCACCGTGTA
     4321 CAACGAGTTG ACCAAGGTTA AGTACGTGAC CGAGGGAATG AGGAAGCCTG CTTTTTTGTC
     4381 AGGTGAGCAA AAGAAGGCTA TCGTTGATCT CTTGTTCAAG ACCAACAGAA AGGTGACCGT
     4441 GAAGCAGCTC AAAGAGGATT ACTTCAAGAA AATCGAGTGC TTCGATTCAG TTGAGATTTC
     4501 TGGTGTTGAG GATAGGTTCA ACGCATCTCT CGGAACCTAC CACGATCTCC TCAAGATCAT
     4561 TAAGGATAAG GATTTCTTGG ATAACGAGGA AAACGAGGAT ATCTTGGAGG ATATCGTTCT
     4621 TACCCTCACC CTCTTTGAAG ATAGAGAGAT GATTGAAGAA AGGCTCAAGA CCTACGCTCA
     4681 TCTCTTCGAT GATAAGGTGA TGAAGCAGTT GAAGAGAAGA AGATACACTG GTTGGGGAAG
     4741 GCTCTCAAGA AAGCTCATTA ACGGAATCAG GGATAAGCAG TCTGGAAAGA CAATCCTTGA
     4801 TTTCCTCAAG TCTGATGGAT TCGCTAACAG AAACTTCATG CAGCTCATCC ACGATGATTC
     4861 TCTCACCTTT AAAGAGGATA TCCAGAAGGC TCAGGTTTCA GGACAGGGTG ATAGTCTCCA
     4921 TGAGCATATC GCTAACCTCG CTGGATCTCC TGCAATCAAG AAGGGAATCC TCCAGACTGT
     4981 GAAGGTTGTG GATGAGTTGG TGAAGGTGAT GGGAAGGCAT AAGCCTGAGA ACATCGTGAT
     5041 CGAAATGGCT AGAGAGAACC AGACCACTCA GAAGGGACAG AAGAACTCTA GGGAAAGGAT
     5101 GAAGAGGATC GAGGAAGGTA TCAAAGAGCT TGGATCTCAG ATCCTCAAAG AGCACCCTGT
     5161 TGAGAACACT CAGCTCCAGA ATGAGAAGCT CTACCTCTAC TACCTCCAGA ACGGAAGGGA
     5221 TATGTATGTG GATCAAGAGT TGGATATCAA CAGGCTCTCT GATTACGATG TTGATCATAT
     5281 CGTGCCACAG TCATTCTTGA AGGATGATTC TATCGATAAC AAGGTGCTCA CCAGGTCTGA
     5341 TAAGAACAGG GGTAAGAGTG ATAACGTGCC AAGTGAAGAG GTTGTGAAGA AAATGAAGAA
     5401 CTATTGGAGG CAGCTCCTCA ACGCTAAGCT CATCACTCAG AGAAAGTTCG ATAACTTGAC
     5461 TAAGGCTGAG AGGGGAGGAC TCTCTGAATT GGATAAGGCA GGATTCATCA AGAGGCAGCT
     5521 TGTGGAAACC AGGCAGATCA CTAAGCACGT TGCACAGATC CTCGATTCTA GGATGAACAC
     5581 CAAGTACGAT GAGAACGATA AGTTGATCAG GGAAGTGAAG GTTATCACCC TCAAGTCAAA
     5641 GCTCGTGTCT GATTTCAGAA AGGATTTCCA ATTCTACAAG GTGAGGGAAA TCAACAACTA
     5701 CCACCACGCT CACGATGCTT ACCTTAACGC TGTTGTTGGA ACCGCTCTCA TCAAGAAGTA
     5761 TCCTAAGCTC GAGTCAGAGT TCGTGTACGG TGATTACAAG GTGTACGATG TGAGGAAGAT
     5821 GATCGCTAAG TCTGAGCAAG AGATCGGAAA GGCTACCGCT AAGTATTTCT TCTACTCTAA
     5881 CATCATGAAT TTCTTCAAGA CCGAGATTAC CCTCGCTAAC GGTGAGATCA GAAAGAGGCC
     5941 ACTCATCGAG ACAAACGGTG AAACAGGTGA GATCGTGTGG GATAAGGGAA GGGATTTCGC
     6001 TACCGTTAGA AAGGTGCTCT CTATGCCACA GGTGAACATC GTTAAGAAAA CCGAGGTGCA
     6061 GACCGGTGGA TTCTCTAAAG AGTCTATCCT CCCTAAGAGG AACTCTGATA AGCTCATTGC
     6121 TAGGAAGAAG GATTGGGACC CTAAGAAATA CGGTGGTTTC GATTCTCCTA CCGTGGCTTA
     6181 CTCTGTTCTC GTTGTGGCTA AGGTTGAGAA GGGAAAGAGT AAGAAGCTCA AGTCTGTTAA
     6241 GGAACTTCTC GGAATCACTA TCATGGAAAG GTCATCTTTC GAGAAGAACC CAATCGATTT
     6301 CCTCGAGGCT AAGGGATACA AAGAGGTTAA GAAGGATCTC ATCATCAAGC TCCCAAAGTA
     6361 CTCACTCTTC GAACTCGAGA ACGGTAGAAA GAGGATGCTC GCTTCTGCTG GTGAGCTTCA
     6421 AAAGGGAAAC GAGCTTGCTC TCCCATCTAA GTACGTTAAC TTTCTTTACC TCGCTTCTCA
     6481 CTACGAGAAG TTGAAGGGAT CTCCAGAAGA TAACGAGCAG AAGCAACTTT TCGTTGAGCA
     6541 GCACAAGCAC TACTTGGATG AGATCATCGA GCAGATCTCT GAGTTCTCTA AAAGGGTGAT
     6601 CCTCGCTGAT GCAAACCTCG ATAAGGTGTT GTCTGCTTAC AACAAGCACA GAGATAAGCC
     6661 TATCAGGGAA CAGGCAGAGA ACATCATCCA TCTCTTCACC CTTACCAACC TCGGTGCTCC
     6721 TGCTGCTTTC AAGTACTTCG ATACAACCAT CGATAGGAAG AGATACACCT CTACCAAAGA
     6781 AGTGCTCGAT GCTACCCTCA TCCATCAGTC TATCACTGGA CTCTACGAGA CTAGGATCGA
     6841 TCTCTCACAG CTCGGTGGTG ATTCAAGGGC TGATCCTAAG AAGAAGAGGA AGGTTTGAGC
     6901 TTGCTTTCGT TCGTATCATC GGTTTCGACA ACGTTCGTCA AGTTCAATGC ATCAGTTTCA
     6961 TTGCGCACAC ACCAGAATCC TACTGAGTTT GAGTATTATG GCATTGGGAA AACTGTTTTT
     7021 CTTGTACCAT TTGTTGTGCT TGTAATTTAC TGTGTTTTTT ATTCGGTTTT CGCTATCGAA
     7081 CTGTGAAATG GAAATGGATG GAGAAGAGTT AATGAATGAT ATGGTCCTTT TGTTCATTCT
     7141 CAAATTAATA TTATTTGTTT TTTCTCTTAT TTGTTGTGTG TTGAATTTGA AATTATAAGA
     7201 GATATGCAAA CATTTTGTTT TGAGTAAAAA TGTGTCAAAT CGTGGCCTCT AATGACCGAA
     7261 GTTAATATGA GGAGTAAAAC ACTTGTAGTT GTACCATTAT GCTTATTCAC TAGGCAACAA
     7321 ATATATTTTC AGACCTAGAA AAGCTGCAAA TGTTACTGAA TACAAGTATG TCCTCTTGTG
     7381 TTTTAGACAT TTATGAACTT TCCTTTATGT AATTTTCCAG AATCCTTGTC AGATTCTAAT
     7441 CATTGCTTTA TAATTATAGT TATACTCATG GATTTGTAGT TGAGTATGAA AATATTTTTT
     7501 AATGCATTTT ATGACTTGCC AATTGATTGA CAACGCTACT AGAATTCGAG CTCGGAGCAT
     7561 CTTCATTCTT AAGATATGAA GATAATCTTC AAAAGGCCCC TGGGAATCTG AAAGAAGAGA
     7621 AGCAGGCCCA TTTATATGGG AAAGAACAAT AGTATTTCTT ATATAGGCCC ATTTAAGTTG
     7681 AAAACAATCT TCAAAAGTCC CACATCGCTT AGATAAGAAA ACGAAGCTGA GTTTATATAC
     7741 AGCTAGAGTC GAAGTAGTGA TTGCGTATCT TCGGCCATGA AGCGTTTAAG AGCTATGCTG
     7801 GAAACAGCAT AGCAAGTTTA AATAAGGCTA GTCCGTTATC AACTTGAAAA AGTGGCACCG
     7861 AGTCGGTGCT TTTTTTCGCT TTACGAGGAT GCACATGTGA CCGAGGGACA CGAAGTGATC
     7921 CGTTTAAACT ATCAGTGTTT GACAGGATAT ATTGGCGGGT AAACCTAAGA GAAAAGAGCG
     7981 TTTATTAGAA TAATCGGATA TTTAAAAGGG CGTGAAAAGG TTTATCCGTT CGTCCATTTG
     8041 TATGTGCATG CCAACCACAG GGTTCCCCTC GGGAGTCAGC CGTGCGGCTG CATGAAATCC
     8101 TGGCCGGTTT GTCTGATGCC AAGCTGGCGG CCTGGCCGGC CAGCTTGGCC GCTGAAGAAA
     8161 CCGAGCGCCG CCGTCTAAAA AGGTGATGTG TATTTGAGTA AAACAGCTTG CGTCATGCGG
     8221 TCGCTGCGTA TATGATGCGA TGAGTAAATA AACAAATACG CAAGGGGAAC GCATGAAGGT
     8281 TATCGCTGTA CTTAACCAGA AAGGCGGGTC AGGCAAGACG ACCATCGCAA CCCATCTAGC
     8341 CCGCGCCCTG CAACTCGCCG GGGCCGATGT TCTGTTAGTC GATTCCGATC CCCAGGGCAG
     8401 TGCCCGCGAT TGGGCGGCCG TGCGGGAAGA TCAACCGCTA ACCGTTGTCG GCATCGACCG
     8461 CCCGACGATT GACCGCGACG TGAAGGCCAT CGGCCGGCGC GACTTCGTAG TGATCGACGG
     8521 AGCGCCCCAG GCGGCGGACT TGGCTGTGTC CGCGATCAAG GCAGCCGACT TCGTGCTGAT
     8581 TCCGGTGCAG CCAAGCCCTT ACGACATATG GGCCACCGCC GACCTGGTGG AGCTGGTTAA
     8641 GCAGCGCATT GAGGTCACGG ATGGAAGGCT ACAAGCGGCC TTTGTCGTGT CGCGGGCGAT
     8701 CAAAGGCACG CGCATCGGCG GTGAGGTTGC CGAGGCGCTG GCCGGGTACG AGCTGCCCAT
     8761 TCTTGAGTCC CGTATCACGC AGCGCGTGAG CTACCCAGGC ACTGCCGCCG CCGGCACAAC
     8821 CGTTCTTGAA TCAGAACCCG AGGGCGACGC TGCCCGCGAG GTCCAGGCGC TGGCCGCTGA
     8881 AATTAAATCA AAACTCATTT GAGTTAATGA GGTAAAGAGA AAATGAGCAA AAGCACAAAC
     8941 ACGCTAAGTG CCGGCCGTCC GAGCGCACGC AGCAGCAAGG CTGCAACGTT GGCCAGCCTG
     9001 GCAGACACGC CAGCCATGAA GCGGGTCAAC TTTCAGTTGC CGGCGGAGGA TCACACCAAG
     9061 CTGAAGATGT ACGCGGTACG CCAAGGCAAG ACCATTACCG AGCTGCTATC TGAATACATC
     9121 GCGCAGCTAC CAGAGTAAAT GAGCAAATGA ATAAATGAGT AGATGAATTT TAGCGGCTAA
     9181 AGGAGGCGGC ATGGAAAATC AAGAACAACC AGGCACCGAC GCCGTGGAAT GCCCCATGTG
     9241 TGGAGGAACG GGCGGTTGGC CAGGCGTAAG CGGCTGGGTT GTCTGCCGGC CCTGCAATGG
     9301 CACTGGAACC CCCAAGCCCG AGGAATCGGC GTGACGGTCG CAAACCATCC GGCCCGGTAC
     9361 AAATCGGCGC GGCGCTGGGT GATGACCTGG TGGAGAAGTT GAAGGCCGCG CAGGCCGCCC
     9421 AGCGGCAACG CATCGAGGCA GAAGCACGCC CCGGTGAATC GTGGCAAGCG GCCGCTGATC
     9481 GAATCCGCAA AGAATCCCGG CAACCGCCGG CAGCCGGTGC GCCGTCGATT AGGAAGCCGC
     9541 CCAAGGGCGA CGAGCAACCA GATTTTTTCG TTCCGATGCT CTATGACGTG GGCACCCGCG
     9601 ATAGTCGCAG CATCATGGAC GTGGCCGTTT TCCGTCTGTC GAAGCGTGAC CGACGAGCTG
     9661 GCGAGGTGAT CCGCTACGAG CTTCCAGACG GGCACGTAGA GGTTTCCGCA GGGCCGGCCG
     9721 GCATGGCCAG TGTGTGGGAT TACGACCTGG TACTGATGGC GGTTTCCCAT CTAACCGAAT
     9781 CCATGAACCG ATACCGGGAA GGGAAGGGAG ACAAGCCCGG CCGCGTGTTC CGTCCACACG
     9841 TTGCGGACGT ACTCAAGTTC TGCCGGCGAG CCGATGGCGG AAAGCAGAAA GACGACCTGG
     9901 TAGAAACCTG CATTCGGTTA AACACCACGC ACGTTGCCAT GCAGCGTACG AAGAAGGCCA
     9961 AGAACGGCCG CCTGGTGACG GTATCCGAGG GTGAAGCCTT GATTAGCCGC TACAAGATCG
    10021 TAAAGAGCGA AACCGGGCGG CCGGAGTACA TCGAGATCGA GCTAGCTGAT TGGATGTACC
    10081 GCGAGATCAC AGAAGGCAAG AACCCGGACG TGCTGACGGT TCACCCCGAT TACTTTTTGA
    10141 TCGATCCCGG CATCGGCCGT TTTCTCTACC GCCTGGCACG CCGCGCCGCA GGCAAGGCAG
    10201 AAGCCAGATG GTTGTTCAAG ACGATCTACG AACGCAGTGG CAGCGCCGGA GAGTTCAAGA
    10261 AGTTCTGTTT CACCGTGCGC AAGCTGATCG GGTCAAATGA CCTGCCGGAG TACGATTTGA
    10321 AGGAGGAGGC GGGGCAGGCT GGCCCGATCC TAGTCATGCG CTACCGCAAC CTGATCGAGG
    10381 GCGAAGCATC CGCCGGTTCC TAATGTACGG AGCAGATGCT AGGGCAAATT GCCCTAGCAG
    10441 GGGAAAAAGG TCGAAAAAGC TTCTTTCCTG TGGATAGCAC GTACATTGGG AACCCAAAGC
    10501 CGTACATTGG GAACCGGAAC CCGTACATTG GGAACCCAAA GCCGTACATT GGGAACCGGT
    10561 CACACATGTA AGTGACTGAT ATAAAAGAGA AAAAAGGCGA TTTTTCCGCC TAAAACTCTT
    10621 TAAAACTTAT TAAAACTCTT AAAACCCGCC TGGCCTGTGC ATAACTGTCT GGCCAGCGCA
    10681 CAGCCGAACA GCTGCAAAAA GCGCCTACCC TTCGGTCGCT GCGCTCCCTA CGCCCCGCCG
    10741 CTTCGCGTCG GCCTATCGCG GCCGCTGGCC GCTCAAAAAT GGCTGGCCTA CGGCCAGGCA
    10801 ATCTACCAGG GCGCGGACAA GCCGCGCCGT CGCCACTCGA CCGCCGGCGC CCACATCAAG
    10861 GCTCCGAGTG CGCGGAACCC CTATTTGTTT ATTTTTCTAA ATACATTCAA ATATGTATCC
    10921 GCTCATGAGA CAATAACCCT GATAAATGCT TCAATAATAT TGAAAAAGGA AGAGTATGGC
    10981 TAAAATGAGA ATATCACCGG AATTGAAAAA ACTGATCGAA AAATACCGCT GCGTAAAAGA
    11041 TACGGAAGGA ATGTCTCCTG CTAAGGTATA TAAGCTGGTG GGAGAAAATG AAAACCTATA
    11101 TTTAAAAATG ACGGACAGCC GGTATAAAGG GACCACCTAT GATGTGGAAC GGGAAAAGGA
    11161 CATGATGCTA TGGCTGGAAG GAAAGCTGCC TGTTCCAAAG GTCCTGCACT TTGAACGGCA
    11221 TGATGGCTGG AGCAATCTGC TCATGAGTGA GGCCGATGGC GTCCTTTGCT CGGAAGAGTA
    11281 TGAAGATGAA CAAAGCCCTG AAAAGATTAT CGAGCTGTAT GCGGAGTGCA TCAGGCTCTT
    11341 TCACTCCATC GACATATCGG ATTGTCCCTA TACGAATAGC TTAGACAGCC GCTTAGCCGA
    11401 ATTGGATTAC TTACTGAATA ACGATCTGGC CGATGTGGAT TGCGAAAACT GGGAAGAGGA
    11461 CACTCCATTT AAAGATCCGC GCGAGCTGTA TGATTTTTTA AAGACGGAAA AGCCCGAAGA
    11521 GGAACTTGTC TTTTCCCACG GCGACCTGGG AGACAGCAAC ATCTTTGTGA AAGATGGCAA
    11581 AGTAAGTGGC TTTATTGATC TTGGGAGAAG CGGCAGGGCG GACAAGTGGT ATGACATTGC
    11641 CTTCTGCGTC CGGTCGCTCA GGGAGGATAT CGGGGAAGAA CAGTATGTCG AGCTATTTTT
    11701 TGACTTACTG GGGATCAAGC CTGATTGGGA GAAAATAAAA TATTATATTT TACTGGATGA
    11761 ATTGTTTTAG CTGTCAGACC AAGTTTACTC ATATATACTT TAGATTGATT TAAAACTTCA
    11821 TTTTTAATTT AAAAGGATCT AGGTGAAGAT CCTTTTTGAT AATCTCATGA CCAAAATCCC
    11881 TTAACGTGAG TTTTCGTTCC ACTGAGCGTC AGACCCCGTA GAAAAGATCA AAGGATCTTC
    11941 TTGAGATCCT TTTTTTCTGC GCGTAATCTG CTGCTTGCAA ACAAAAAAAC CACCGCTACC
    12001 AGCGGTGGTT TGTTTGCCGG ATCAAGAGCT ACCAACTCTT TTTCCGAAGG TAACTGGCTT
    12061 CAGCAGAGCG CAGATACCAA ATACTGTTCT TCTAGTGTAG CCGTAGTTAG GCCACCACTT
    12121 CAAGAACTCT GTAGCACCGC CTACATACCT CGCTCTGCTA ATCCTGTTAC CAGTGGCTGC
    12181 TGCCAGTGGC GATAAGTCGT GTCTTACCGG GTTGGACTCA AGACGATAGT TACCGGATAA
    12241 GGCGCAGCGG TCGGGCTGAA CGGGGGGTTC GTGCACACAG CCCAGCTTGG AGCGAACGAC
    12301 CTACACCGAA CTGAGATACC TACAGCGTGA GCTATGAGAA AGCGCCACGC TTCCCGAAGG
    12361 GAGAAAGGCG GACAGGTATC CGGTAAGCGG CAGGGTCGGA ACAGGAGAGC GCACGAGGGA
    12421 GCTTCCAGGG GGAAACGCCT GGTATCTTTA TAGTCCTGTC GGGTTTCGCC ACCTCTGACT
    12481 TGAGCGTCGA TTTTTGTGAT GCTCGTCAGG GGGGCGGAGC CTATGGAAAA ACGCCAGCAA
    12541 CGCGGCCTTT TTACGGTTCC TGCTCGGATC TGTTGGACCG GACAGTAGTC ATGGTTGATG
    12601 GGCTGCCTGT ATCGAGTGGT GATTTTGTGC CGAGCTGCCG GTCGGGGAGC TGTTGGCTGG
    12661 CTGGTGGCAG GATATATTGT GGTGTAAACA AATTGACGCT TAGACAACTT AATAACACAT
    12721 TGCGGACGTT TTTAATGTAC TGGGGTTGAA CACTCT
//
