# Supplementary material for: Optimization of T-DNA architecture for Cas9-mediated mutagenesis in Arabidopsis
Source: PLoS One. 2019 Jan 9;14(1):e0204778. doi: 10.1371/journal.pone.0204778 (PMC6326418; doi:10.1371/journal.pone.0204778)
Supplement: S1 File — Maps are in genbank format in a ZIP file. (ZIP) [file pone.0204778.s008.zip › Plasmid_maps/Level2/BCJJ165A_SLJ24921_RPS5a_Cas9p_Nos_ADH1_OD.gbk]

LOCUS       BCJJ165A_SLJ24921_RPS5a_Cas9p_Nos_ADH1_OD     12524 bp    DNA     circular UNA 18-FEB-2013
COMMENT     This file is created by Vector NTI
            http://www.invitrogen.com/
FEATURES             Location/Qualifiers
     Seq.            join(12503..12524,1..1045)
                     /label=L2f
     promoter        22..288
                     /label="Nos p."
     CDS             331..882
                     /label=BAR
     Term.           883..1181
                     /label="Nos term."
     promoter        1206..2894
                     /label=RPS5a_p
     Seq.            complement(1995..3040)
                     /label=B32r
     CDS             2895..7034
                     /label=Cas9p_2
     primer          2931..2950
                     /label=BC_B32
     primer          complement(3079..3098)
                     /label=BC_B32rev
     primer          3750..3769
                     /label=BC_B33
     primer          4482..4501
                     /label=BC_B34
     primer          5278..5297
                     /label=BC_B35
     primer          6148..6167
                     /label=BC_B36
     Seq.            complement(6828..7753)
                     /label=L2r
     Term.           7039..7301
                     /label=Nos_t
     promoter        7326..7531
                     /label="U6-26 p."
     sgRNA           7532..7551
                     /label=gRNA
     sgRNA_backbone  7552..7644
                     /label="EF backbone"
     Misc._feature   complement(7690..7815)
                     /label=RB
     primer          complement(7776..7795)
                     /label=L2r
     primer          complement(7808..7833)
                     /label=L1f
     Misc._feature   complement(7816..7844)
                     /label=Overdrive
     primer          complement(10672..10699)
                     /label=L0r
     CDS             10744..11535
                     /vntifkey="4"
                     /label=NPTII
     misc_feature    11698..12312
                     /feature_type="Misc. 2"
                     /vntifkey="21"
                     /label="rep - pMB1"
     misc_feature    complement(12297)
                     /feature_type="Misc. 2"
                     /vntifkey="33"
                     /label=ORI
                     /note="RNaseH cleavage point"
     Misc._feature   complement(12364..12514)
                     /vntifkey="21"
                     /label=LB
     primer          12429..12452
                     /label=L1rev
     primer          12447..12467
                     /label=L2f
ORIGIN
        1 GTGCCGAATT CGGATCCGGA GCGGAGAATT AAGGGAGTCA CGTTATGACC CCCGCCGATG
       61 ACGCGGGACA AGCCGTTTTA CGTTTGGAAC TGACAGAACC GCAACGTTGA AGGAGCCACT
      121 CAGCCGCGGG TTTCTGGAGT TTAATGAGCT AAGCACATAC GTCAGAAACC ATTATTGCGC
      181 GTTCAAAAGT CGCCTAAGGT CACTATCAGC TAGCAAATAT TTCTTGTCAA AATGCTCCAC
      241 TGACGTTCCA TAAATTCCCC TCGGTATCCA ATTAGAGTCT CATATTCACT CTCAATCCAA
      301 ATAATCTGCA CCGGATCTGG ATCGTTTCGC ATGTCTCCTG AAAGAAGGCC TGCTGATATT
      361 AGAAGGGCTA CTGAGGCTGA TATGCCTGCT GTGTGCACTA TTGTGAATCA TTACATTGAG
      421 ACTTCTACTG TGAATTTCAG GACTGAGCCT CAAGAACCAC AAGAGTGGAC TGATGATCTT
      481 GTGAGGCTTA GAGAGAGGTA TCCTTGGCTT GTTGCTGAAG TGGATGGTGA AGTGGCTGGT
      541 ATTGCTTATG CTGGTCCTTG GAAGGCTAGG AATGCTTACG ATTGGACTGC TGAGTCTACT
      601 GTTTACGTGT CTCCTAGGCA TCAAAGAACT GGTCTTGGAT CTACTCTTTA CACTCATCTT
      661 TTGAAGTCTT TGGAGGCTCA GGGTTTCAAG TCTGTGGTTG CTGTGATTGG ACTTCCTAAT
      721 GATCCTTCTG TGAGGATGCA TGAGGCTCTT GGTTATGCTC CTAGGGGAAT GCTTAGAGCT
      781 GCTGGTTTCA AACATGGAAA TTGGCATGAT GTGGGATTCT GGCAGCTTGA TTTCTCTCTT
      841 CCTGTTCCTC CTAGACCTGT TCTTCCTGTG ACTGAGATTT GAGCGGGACT CTGGATCTAG
      901 AGTCAAGCAG ATCGTTCAAA CATTTGGCAA TAAAGTTTCT TAAGATTGAA TCCTGTTGCC
      961 GGTCTTGCGA TGATTATCAT ATAATTTCTG TTGAATTACG TTAAGCATGT AATAATTAAC
     1021 ATGTAATGCA TGACGTTATT TATGAGATGG GTTTTTATGA TTAGAGTCCC GCAATTATAC
     1081 ATTTAATACG CGATAGAAAA CAAAATATAG CGCGCAAACT AGGATAAATT ATCGCGCGCG
     1141 GTGTCATCTA TGTTACTAGA TCGACGCTTG CTGAATTGGA GCGCTGCAAG AATTCAAGCT
     1201 TGGAGctccc cataatcgtg agtagatata ttactcaact tttgattcgc tatttgcagT
     1261 GCACCTGTGG CGTTCATCAC ATCTTTTGTG ACACTGTTTG CACTGGTCAT TGCTATTACA
     1321 AAGGACCTTC CTGATGTTGA AGGAGATCGA AAgtaagtaa ctgcacgcat aaccattttc
     1381 tttccgctct ttggctcaat ccatttgaca gtcaaagaca atgtttaacc agctccgttt
     1441 gatatattgt ctttatgtgt ttgttcaagc atgtttagtt aatcatgcct ttgattgatc
     1501 ttgaatagGT TCCAAATATC AACCCTGGCA ACAAAACTTG GAGTGAGAAA CATTGCATTC
     1561 CTCGGTTCTG GACTTCTGCT AGTAAATTAT GTTTCAGCCA TATCACTAGC TTTCTACATG
     1621 CCTCAGgtga attcatctat ttccgtctta actatttcgg ttaattaaag cacgaacacc
     1681 attactgcat gtagaagctt gataaactat cgccaccaat ttatttttgt tgcgatattg
     1741 ttactttcct cagtatgcag ctttgaaaag accaaccctc ttatccttta acaatgaaca
     1801 gGTTTTTAGA GGTAGCTTGA TGATTCCTGC ACATGTGATC TTGGCTTCAG GCTTAATTTT
     1861 CCAGgtaaag cattatgaga tactcttata tctcttacat acttttgaga taatgcacaa
     1921 gaacttcata actatatgct ttagtttctg catttgacac tgccaaattc attaatctct
     1981 aatatctttg ttgttgatct ttggtagACA TGGGTACTAG AAAAAGCAAA CTACACCAAG
     2041 gtaaaatact tttgtacaaa cataaactcg ttatcacgga acatcaatgg agtgtatatc
     2101 taacggagtg tagaaacatt tgattattgc agGAAGCTAT CTCAGGATAT TATCGGTTTA
     2161 TATGGAATCT CTTCTACGCA GAGTATCTGT TATTCCCCTT CCTCTAGctt tcaatttcat
     2221 ggtgaggata tgcagttttc tttgtatatc attcttcttc ttctttgtag cttggagtca
     2281 aaatcggttc cttcatgtac atacatcaag gatatgtcct tctgaatttt tatatcttgc
     2341 aataaaaatg cttgtaccaa ttgaaacacc agctttttga gttctatgat cactgacttg
     2401 gttctaacca aaaaaaaaaa aatgtttaat ttacatatct aaaagtaggt ttagggaaac
     2461 ctaaacagta aaatatttgt atattattcg aatttcactc atcataaaaa cttaaattgc
     2521 accataaaat tttgttttac tattaatgat gtaatttgtg taacttaaga taaaaataat
     2581 attccgtaag ttaaccggct aaaaccacgt ataaaccagg gaacctgtta aaccggttct
     2641 ttactggata aagaaatgaa agcccatgta gacagctcca ttagagccca aaccctaaat
     2701 ttctcatcta tataaaagga gtgacattag ggtttttgtt cgtcctctta aagcttctcg
     2761 ttttctctgc cgtctctctc attcgcgcga cgcaaacgat cttcaggtga tcttctttct
     2821 ccaaatcctc tctcataact ctgatttcgt acttgtgtat ttgagctcac gctctgtttc
     2881 tctcaccaca gccAATGGAT AAGAAGTACT CTATCGGACT CGATATCGGA ACTAACTCTG
     2941 TGGGATGGGC TGTGATCACC GATGAGTACA AGGTGCCATC TAAGAAGTTC AAGGTTCTCG
     3001 GAAACACCGA TAGGCACTCT ATCAAGAAAA ACCTTATCGG TGCTCTCCTC TTCGATTCTG
     3061 GTGAAACTGC TGAGGCTACC AGACTCAAGA GAACCGCTAG AAGAAGGTAC ACCAGAAGAA
     3121 AGAACAGGAT CTGCTACCTC CAAGAGATCT TCTCTAACGA GATGGCTAAA GTGGATGATT
     3181 CATTCTTCCA CAGGCTCGAA GAGTCATTCC TCGTGGAAGA AGATAAGAAG CACGAGAGGC
     3241 ACCCTATCTT CGGAAACATC GTTGATGAGG TGGCATACCA CGAGAAGTAC CCTACTATCT
     3301 ACCACCTCAG AAAGAAGCTC GTTGATTCTA CTGATAAGGC TGATCTCAGG CTCATCTACC
     3361 TCGCTCTCGC TCACATGATC AAGTTCAGAG GACACTTCCT CATCGAGGGT GATCTCAACC
     3421 CTGATAACTC TGATGTGGAT AAGTTGTTCA TCCAGCTCGT GCAGACCTAC AACCAGCTTT
     3481 TCGAAGAGAA CCCTATCAAC GCTTCAGGTG TGGATGCTAA GGCTATCCTC TCTGCTAGGC
     3541 TCTCTAAGTC AAGAAGGCTT GAGAACCTCA TTGCTCAGCT CCCTGGTGAG AAGAAGAACG
     3601 GACTTTTCGG AAACTTGATC GCTCTCTCTC TCGGACTCAC CCCTAACTTC AAGTCTAACT
     3661 TCGATCTCGC TGAGGATGCA AAGCTCCAGC TCTCAAAGGA TACCTACGAT GATGATCTCG
     3721 ATAACCTCCT CGCTCAGATC GGAGATCAGT ACGCTGATTT GTTCCTCGCT GCTAAGAACC
     3781 TCTCTGATGC TATCCTCCTC AGTGATATCC TCAGAGTGAA CACCGAGATC ACCAAGGCTC
     3841 CACTCTCAGC TTCTATGATC AAGAGATACG ATGAGCACCA CCAGGATCTC ACACTTCTCA
     3901 AGGCTCTTGT TAGACAGCAG CTCCCAGAGA AGTACAAAGA GATTTTCTTC GATCAGTCTA
     3961 AGAACGGATA CGCTGGTTAC ATCGATGGTG GTGCATCTCA AGAAGAGTTC TACAAGTTCA
     4021 TCAAGCCTAT CCTCGAGAAG ATGGATGGAA CCGAGGAACT CCTCGTGAAG CTCAATAGAG
     4081 AGGATCTTCT CAGAAAGCAG AGGACCTTCG ATAACGGATC TATCCCTCAT CAGATCCACC
     4141 TCGGAGAGTT GCACGCTATC CTTAGAAGGC AAGAGGATTT CTACCCATTC CTCAAGGATA
     4201 ACAGGGAAAA GATTGAGAAG ATTCTCACCT TCAGAATCCC TTACTACGTG GGACCTCTCG
     4261 CTAGAGGAAA CTCAAGATTC GCTTGGATGA CCAGAAAGTC TGAGGAAACC ATCACCCCTT
     4321 GGAACTTCGA AGAGGTGGTG GATAAGGGTG CTAGTGCTCA GTCTTTCATC GAGAGGATGA
     4381 CCAACTTCGA TAAGAACCTT CCAAACGAGA AGGTGCTCCC TAAGCACTCT TTGCTCTACG
     4441 AGTACTTCAC CGTGTACAAC GAGTTGACCA AGGTTAAGTA CGTGACCGAG GGAATGAGGA
     4501 AGCCTGCTTT TTTGTCAGGT GAGCAAAAGA AGGCTATCGT TGATCTCTTG TTCAAGACCA
     4561 ACAGAAAGGT GACCGTGAAG CAGCTCAAAG AGGATTACTT CAAGAAAATC GAGTGCTTCG
     4621 ATTCAGTTGA GATTTCTGGT GTTGAGGATA GGTTCAACGC ATCTCTCGGA ACCTACCACG
     4681 ATCTCCTCAA GATCATTAAG GATAAGGATT TCTTGGATAA CGAGGAAAAC GAGGATATCT
     4741 TGGAGGATAT CGTTCTTACC CTCACCCTCT TTGAAGATAG AGAGATGATT GAAGAAAGGC
     4801 TCAAGACCTA CGCTCATCTC TTCGATGATA AGGTGATGAA GCAGTTGAAG AGAAGAAGAT
     4861 ACACTGGTTG GGGAAGGCTC TCAAGAAAGC TCATTAACGG AATCAGGGAT AAGCAGTCTG
     4921 GAAAGACAAT CCTTGATTTC CTCAAGTCTG ATGGATTCGC TAACAGAAAC TTCATGCAGC
     4981 TCATCCACGA TGATTCTCTC ACCTTTAAAG AGGATATCCA GAAGGCTCAG GTTTCAGGAC
     5041 AGGGTGATAG TCTCCATGAG CATATCGCTA ACCTCGCTGG ATCTCCTGCA ATCAAGAAGG
     5101 GAATCCTCCA GACTGTGAAG GTTGTGGATG AGTTGGTGAA GGTGATGGGA AGGCATAAGC
     5161 CTGAGAACAT CGTGATCGAA ATGGCTAGAG AGAACCAGAC CACTCAGAAG GGACAGAAGA
     5221 ACTCTAGGGA AAGGATGAAG AGGATCGAGG AAGGTATCAA AGAGCTTGGA TCTCAGATCC
     5281 TCAAAGAGCA CCCTGTTGAG AACACTCAGC TCCAGAATGA GAAGCTCTAC CTCTACTACC
     5341 TCCAGAACGG AAGGGATATG TATGTGGATC AAGAGTTGGA TATCAACAGG CTCTCTGATT
     5401 ACGATGTTGA TCATATCGTG CCACAGTCAT TCTTGAAGGA TGATTCTATC GATAACAAGG
     5461 TGCTCACCAG GTCTGATAAG AACAGGGGTA AGAGTGATAA CGTGCCAAGT GAAGAGGTTG
     5521 TGAAGAAAAT GAAGAACTAT TGGAGGCAGC TCCTCAACGC TAAGCTCATC ACTCAGAGAA
     5581 AGTTCGATAA CTTGACTAAG GCTGAGAGGG GAGGACTCTC TGAATTGGAT AAGGCAGGAT
     5641 TCATCAAGAG GCAGCTTGTG GAAACCAGGC AGATCACTAA GCACGTTGCA CAGATCCTCG
     5701 ATTCTAGGAT GAACACCAAG TACGATGAGA ACGATAAGTT GATCAGGGAA GTGAAGGTTA
     5761 TCACCCTCAA GTCAAAGCTC GTGTCTGATT TCAGAAAGGA TTTCCAATTC TACAAGGTGA
     5821 GGGAAATCAA CAACTACCAC CACGCTCACG ATGCTTACCT TAACGCTGTT GTTGGAACCG
     5881 CTCTCATCAA GAAGTATCCT AAGCTCGAGT CAGAGTTCGT GTACGGTGAT TACAAGGTGT
     5941 ACGATGTGAG GAAGATGATC GCTAAGTCTG AGCAAGAGAT CGGAAAGGCT ACCGCTAAGT
     6001 ATTTCTTCTA CTCTAACATC ATGAATTTCT TCAAGACCGA GATTACCCTC GCTAACGGTG
     6061 AGATCAGAAA GAGGCCACTC ATCGAGACAA ACGGTGAAAC AGGTGAGATC GTGTGGGATA
     6121 AGGGAAGGGA TTTCGCTACC GTTAGAAAGG TGCTCTCTAT GCCACAGGTG AACATCGTTA
     6181 AGAAAACCGA GGTGCAGACC GGTGGATTCT CTAAAGAGTC TATCCTCCCT AAGAGGAACT
     6241 CTGATAAGCT CATTGCTAGG AAGAAGGATT GGGACCCTAA GAAATACGGT GGTTTCGATT
     6301 CTCCTACCGT GGCTTACTCT GTTCTCGTTG TGGCTAAGGT TGAGAAGGGA AAGAGTAAGA
     6361 AGCTCAAGTC TGTTAAGGAA CTTCTCGGAA TCACTATCAT GGAAAGGTCA TCTTTCGAGA
     6421 AGAACCCAAT CGATTTCCTC GAGGCTAAGG GATACAAAGA GGTTAAGAAG GATCTCATCA
     6481 TCAAGCTCCC AAAGTACTCA CTCTTCGAAC TCGAGAACGG TAGAAAGAGG ATGCTCGCTT
     6541 CTGCTGGTGA GCTTCAAAAG GGAAACGAGC TTGCTCTCCC ATCTAAGTAC GTTAACTTTC
     6601 TTTACCTCGC TTCTCACTAC GAGAAGTTGA AGGGATCTCC AGAAGATAAC GAGCAGAAGC
     6661 AACTTTTCGT TGAGCAGCAC AAGCACTACT TGGATGAGAT CATCGAGCAG ATCTCTGAGT
     6721 TCTCTAAAAG GGTGATCCTC GCTGATGCAA ACCTCGATAA GGTGTTGTCT GCTTACAACA
     6781 AGCACAGAGA TAAGCCTATC AGGGAACAGG CAGAGAACAT CATCCATCTC TTCACCCTTA
     6841 CCAACCTCGG TGCTCCTGCT GCTTTCAAGT ACTTCGATAC AACCATCGAT AGGAAGAGAT
     6901 ACACCTCTAC CAAAGAAGTG CTCGATGCTA CCCTCATCCA TCAGTCTATC ACTGGACTCT
     6961 ACGAGACTAG GATCGATCTC TCACAGCTCG GTGGTGATTC AAGGGCTGAT CCTAAGAAGA
     7021 AGAGGAAGGT TTGAGCTTGT CAAGCAGATC GTTCAAACAT TTGGCAATAA AGTTTCTTAA
     7081 GATTGAATCC TGTTGCCGGT CTTGCGATGA TTATCATATA ATTTCTGTTG AATTACGTTA
     7141 AGCATGTAAT AATTAACATG TAATGCATGA CGTTATTTAT GAGATGGGTT TTTATGATTA
     7201 GAGTCCCGCA ATTATACATT TAATACGCGA TAGAAAACAA AATATAGCGC GCAAACTAGG
     7261 ATAAATTATC GCGCGCGGTG TCATCTATGT TACTAGATCG ACGCTACTAG AATTCGAGCT
     7321 CGGAGCATCT TCATTCTTAA GATATGAAGA TAATCTTCAA AAGGCCCCTG GGAATCTGAA
     7381 AGAAGAGAAG CAGGCCCATT TATATGGGAA AGAACAATAG TATTTCTTAT ATAGGCCCAT
     7441 TTAAGTTGAA AACAATCTTC AAAAGTCCCA CATCGCTTAG ATAAGAAAAC GAAGCTGAGT
     7501 TTATATACAG CTAGAGTCGA AGTAGTGATT GCGTATCTTC GGCCATGAAG CGTTTAAGAG
     7561 CTATGCTGGA AACAGCATAG CAAGTTTAAA TAAGGCTAGT CCGTTATCAA CTTGAAAAAG
     7621 TGGCACCGAG TCGGTGCTTT TTTTCGCTTT ACGAGGATGC ACATGTGACC GAGGGACACG
     7681 AAGTGATCCG TTTAAACTAT CAGTGTTTGA CAGGATATAT TGGCGGGTAA ACCTAAGAGA
     7741 AAAGAGCGTT TATTAGAATA ATCGGATATT TAAAAGGGCG TGAAAAGGTT TATCCGTTCG
     7801 TCCATTTGTA TGTGCATGCC AACCACAGGG TTCCCCTCGG GAGTCAGCCG TGCGGCTGCA
     7861 TGAAATCCTG GCCGGTTTGT CTGATGCCAA GCTGGCGGCC TGGCCGGCCA GCTTGGCCGC
     7921 TGAAGAAACC GAGCGCCGCC GTCTAAAAAG GTGATGTGTA TTTGAGTAAA ACAGCTTGCG
     7981 TCATGCGGTC GCTGCGTATA TGATGCGATG AGTAAATAAA CAAATACGCA AGGGGAACGC
     8041 ATGAAGGTTA TCGCTGTACT TAACCAGAAA GGCGGGTCAG GCAAGACGAC CATCGCAACC
     8101 CATCTAGCCC GCGCCCTGCA ACTCGCCGGG GCCGATGTTC TGTTAGTCGA TTCCGATCCC
     8161 CAGGGCAGTG CCCGCGATTG GGCGGCCGTG CGGGAAGATC AACCGCTAAC CGTTGTCGGC
     8221 ATCGACCGCC CGACGATTGA CCGCGACGTG AAGGCCATCG GCCGGCGCGA CTTCGTAGTG
     8281 ATCGACGGAG CGCCCCAGGC GGCGGACTTG GCTGTGTCCG CGATCAAGGC AGCCGACTTC
     8341 GTGCTGATTC CGGTGCAGCC AAGCCCTTAC GACATATGGG CCACCGCCGA CCTGGTGGAG
     8401 CTGGTTAAGC AGCGCATTGA GGTCACGGAT GGAAGGCTAC AAGCGGCCTT TGTCGTGTCG
     8461 CGGGCGATCA AAGGCACGCG CATCGGCGGT GAGGTTGCCG AGGCGCTGGC CGGGTACGAG
     8521 CTGCCCATTC TTGAGTCCCG TATCACGCAG CGCGTGAGCT ACCCAGGCAC TGCCGCCGCC
     8581 GGCACAACCG TTCTTGAATC AGAACCCGAG GGCGACGCTG CCCGCGAGGT CCAGGCGCTG
     8641 GCCGCTGAAA TTAAATCAAA ACTCATTTGA GTTAATGAGG TAAAGAGAAA ATGAGCAAAA
     8701 GCACAAACAC GCTAAGTGCC GGCCGTCCGA GCGCACGCAG CAGCAAGGCT GCAACGTTGG
     8761 CCAGCCTGGC AGACACGCCA GCCATGAAGC GGGTCAACTT TCAGTTGCCG GCGGAGGATC
     8821 ACACCAAGCT GAAGATGTAC GCGGTACGCC AAGGCAAGAC CATTACCGAG CTGCTATCTG
     8881 AATACATCGC GCAGCTACCA GAGTAAATGA GCAAATGAAT AAATGAGTAG ATGAATTTTA
     8941 GCGGCTAAAG GAGGCGGCAT GGAAAATCAA GAACAACCAG GCACCGACGC CGTGGAATGC
     9001 CCCATGTGTG GAGGAACGGG CGGTTGGCCA GGCGTAAGCG GCTGGGTTGT CTGCCGGCCC
     9061 TGCAATGGCA CTGGAACCCC CAAGCCCGAG GAATCGGCGT GACGGTCGCA AACCATCCGG
     9121 CCCGGTACAA ATCGGCGCGG CGCTGGGTGA TGACCTGGTG GAGAAGTTGA AGGCCGCGCA
     9181 GGCCGCCCAG CGGCAACGCA TCGAGGCAGA AGCACGCCCC GGTGAATCGT GGCAAGCGGC
     9241 CGCTGATCGA ATCCGCAAAG AATCCCGGCA ACCGCCGGCA GCCGGTGCGC CGTCGATTAG
     9301 GAAGCCGCCC AAGGGCGACG AGCAACCAGA TTTTTTCGTT CCGATGCTCT ATGACGTGGG
     9361 CACCCGCGAT AGTCGCAGCA TCATGGACGT GGCCGTTTTC CGTCTGTCGA AGCGTGACCG
     9421 ACGAGCTGGC GAGGTGATCC GCTACGAGCT TCCAGACGGG CACGTAGAGG TTTCCGCAGG
     9481 GCCGGCCGGC ATGGCCAGTG TGTGGGATTA CGACCTGGTA CTGATGGCGG TTTCCCATCT
     9541 AACCGAATCC ATGAACCGAT ACCGGGAAGG GAAGGGAGAC AAGCCCGGCC GCGTGTTCCG
     9601 TCCACACGTT GCGGACGTAC TCAAGTTCTG CCGGCGAGCC GATGGCGGAA AGCAGAAAGA
     9661 CGACCTGGTA GAAACCTGCA TTCGGTTAAA CACCACGCAC GTTGCCATGC AGCGTACGAA
     9721 GAAGGCCAAG AACGGCCGCC TGGTGACGGT ATCCGAGGGT GAAGCCTTGA TTAGCCGCTA
     9781 CAAGATCGTA AAGAGCGAAA CCGGGCGGCC GGAGTACATC GAGATCGAGC TAGCTGATTG
     9841 GATGTACCGC GAGATCACAG AAGGCAAGAA CCCGGACGTG CTGACGGTTC ACCCCGATTA
     9901 CTTTTTGATC GATCCCGGCA TCGGCCGTTT TCTCTACCGC CTGGCACGCC GCGCCGCAGG
     9961 CAAGGCAGAA GCCAGATGGT TGTTCAAGAC GATCTACGAA CGCAGTGGCA GCGCCGGAGA
    10021 GTTCAAGAAG TTCTGTTTCA CCGTGCGCAA GCTGATCGGG TCAAATGACC TGCCGGAGTA
    10081 CGATTTGAAG GAGGAGGCGG GGCAGGCTGG CCCGATCCTA GTCATGCGCT ACCGCAACCT
    10141 GATCGAGGGC GAAGCATCCG CCGGTTCCTA ATGTACGGAG CAGATGCTAG GGCAAATTGC
    10201 CCTAGCAGGG GAAAAAGGTC GAAAAAGCTT CTTTCCTGTG GATAGCACGT ACATTGGGAA
    10261 CCCAAAGCCG TACATTGGGA ACCGGAACCC GTACATTGGG AACCCAAAGC CGTACATTGG
    10321 GAACCGGTCA CACATGTAAG TGACTGATAT AAAAGAGAAA AAAGGCGATT TTTCCGCCTA
    10381 AAACTCTTTA AAACTTATTA AAACTCTTAA AACCCGCCTG GCCTGTGCAT AACTGTCTGG
    10441 CCAGCGCACA GCCGAACAGC TGCAAAAAGC GCCTACCCTT CGGTCGCTGC GCTCCCTACG
    10501 CCCCGCCGCT TCGCGTCGGC CTATCGCGGC CGCTGGCCGC TCAAAAATGG CTGGCCTACG
    10561 GCCAGGCAAT CTACCAGGGC GCGGACAAGC CGCGCCGTCG CCACTCGACC GCCGGCGCCC
    10621 ACATCAAGGC TCCGAGTGCG CGGAACCCCT ATTTGTTTAT TTTTCTAAAT ACATTCAAAT
    10681 ATGTATCCGC TCATGAGACA ATAACCCTGA TAAATGCTTC AATAATATTG AAAAAGGAAG
    10741 AGTATGGCTA AAATGAGAAT ATCACCGGAA TTGAAAAAAC TGATCGAAAA ATACCGCTGC
    10801 GTAAAAGATA CGGAAGGAAT GTCTCCTGCT AAGGTATATA AGCTGGTGGG AGAAAATGAA
    10861 AACCTATATT TAAAAATGAC GGACAGCCGG TATAAAGGGA CCACCTATGA TGTGGAACGG
    10921 GAAAAGGACA TGATGCTATG GCTGGAAGGA AAGCTGCCTG TTCCAAAGGT CCTGCACTTT
    10981 GAACGGCATG ATGGCTGGAG CAATCTGCTC ATGAGTGAGG CCGATGGCGT CCTTTGCTCG
    11041 GAAGAGTATG AAGATGAACA AAGCCCTGAA AAGATTATCG AGCTGTATGC GGAGTGCATC
    11101 AGGCTCTTTC ACTCCATCGA CATATCGGAT TGTCCCTATA CGAATAGCTT AGACAGCCGC
    11161 TTAGCCGAAT TGGATTACTT ACTGAATAAC GATCTGGCCG ATGTGGATTG CGAAAACTGG
    11221 GAAGAGGACA CTCCATTTAA AGATCCGCGC GAGCTGTATG ATTTTTTAAA GACGGAAAAG
    11281 CCCGAAGAGG AACTTGTCTT TTCCCACGGC GACCTGGGAG ACAGCAACAT CTTTGTGAAA
    11341 GATGGCAAAG TAAGTGGCTT TATTGATCTT GGGAGAAGCG GCAGGGCGGA CAAGTGGTAT
    11401 GACATTGCCT TCTGCGTCCG GTCGCTCAGG GAGGATATCG GGGAAGAACA GTATGTCGAG
    11461 CTATTTTTTG ACTTACTGGG GATCAAGCCT GATTGGGAGA AAATAAAATA TTATATTTTA
    11521 CTGGATGAAT TGTTTTAGCT GTCAGACCAA GTTTACTCAT ATATACTTTA GATTGATTTA
    11581 AAACTTCATT TTTAATTTAA AAGGATCTAG GTGAAGATCC TTTTTGATAA TCTCATGACC
    11641 AAAATCCCTT AACGTGAGTT TTCGTTCCAC TGAGCGTCAG ACCCCGTAGA AAAGATCAAA
    11701 GGATCTTCTT GAGATCCTTT TTTTCTGCGC GTAATCTGCT GCTTGCAAAC AAAAAAACCA
    11761 CCGCTACCAG CGGTGGTTTG TTTGCCGGAT CAAGAGCTAC CAACTCTTTT TCCGAAGGTA
    11821 ACTGGCTTCA GCAGAGCGCA GATACCAAAT ACTGTTCTTC TAGTGTAGCC GTAGTTAGGC
    11881 CACCACTTCA AGAACTCTGT AGCACCGCCT ACATACCTCG CTCTGCTAAT CCTGTTACCA
    11941 GTGGCTGCTG CCAGTGGCGA TAAGTCGTGT CTTACCGGGT TGGACTCAAG ACGATAGTTA
    12001 CCGGATAAGG CGCAGCGGTC GGGCTGAACG GGGGGTTCGT GCACACAGCC CAGCTTGGAG
    12061 CGAACGACCT ACACCGAACT GAGATACCTA CAGCGTGAGC TATGAGAAAG CGCCACGCTT
    12121 CCCGAAGGGA GAAAGGCGGA CAGGTATCCG GTAAGCGGCA GGGTCGGAAC AGGAGAGCGC
    12181 ACGAGGGAGC TTCCAGGGGG AAACGCCTGG TATCTTTATA GTCCTGTCGG GTTTCGCCAC
    12241 CTCTGACTTG AGCGTCGATT TTTGTGATGC TCGTCAGGGG GGCGGAGCCT ATGGAAAAAC
    12301 GCCAGCAACG CGGCCTTTTT ACGGTTCCTG CTCGGATCTG TTGGACCGGA CAGTAGTCAT
    12361 GGTTGATGGG CTGCCTGTAT CGAGTGGTGA TTTTGTGCCG AGCTGCCGGT CGGGGAGCTG
    12421 TTGGCTGGCT GGTGGCAGGA TATATTGTGG TGTAAACAAA TTGACGCTTA GACAACTTAA
    12481 TAACACATTG CGGACGTTTT TAATGTACTG GGGTTGAACA CTCT
//
