# Supplementary material for: Optimization of T-DNA architecture for Cas9-mediated mutagenesis in Arabidopsis
Source: PLoS One. 2019 Jan 9;14(1):e0204778. doi: 10.1371/journal.pone.0204778 (PMC6326418; doi:10.1371/journal.pone.0204778)
Supplement: S1 File — Maps are in genbank format in a ZIP file. (ZIP) [file pone.0204778.s008.zip › Plasmid_maps/Level2/BCJJ198'K_SLJ24929_YAO_Cas9p_Nos_ADH1_OD.gbk]

LOCUS       BCJJ198'K_SLJ24929_YAO_Cas9p_Nos_ADH1_OD     11431 bp    DNA     circular UNA 18-FEB-2013
COMMENT     This file is created by Vector NTI
            http://www.invitrogen.com/
FEATURES             Location/Qualifiers
     Seq.            join(11410..11431,1..1045)
                     /label=L2f
     promoter        22..288
                     /label="Nos p."
     CDS             331..882
                     /label=BAR
     primer          complement(682..702)
                     /Match=AGCAACCACAGACTTGAAACC
                     /Length of match=21
                     /Accuracy (%)=100
                     /Description
                     /Found at strand=Negative
                     /label=BC_B54
     Seq.            complement(837..1940)
                     /label=B32r
     Term.           883..1181
                     /label="Nos term."
     Primer_double   1107..1127
                     /label=BC_B1
     promoter        1206..1801
                     /label=YAO
     CDS             1802..5941
                     /label=Cas9_S
     primer          1838..1857
                     /label=BC_B32
     primer          complement(1986..2005)
                     /label=BC_B32rev
     primer          2657..2676
                     /label=BC_B33
     primer          3389..3408
                     /label=BC_B34
     primer          4185..4204
                     /label=BC_B35
     primer          4620..4640
                     /Match=ACACCAAGTACGATGAGAACG
                     /Length of match=21
                     /Accuracy (%)=100
                     /Description
                     /Found at strand=Positive
                     /label=BC_B57
     primer          5055..5074
                     /label=BC_B36
     Seq.            5098..6246
                     /label=B36
     Seq.            complement(5492..6660)
                     /label=L2r
     Term.           5946..6208
                     /label=Nos_t
     Primer_double   6151..6171
                     /label=BC_B1
     promoter        6233..6438
                     /label="U6-26 p."
     sgRNA           6439..6458
                     /label=gRNA
     misc_feature    6459..6551
                     /feature_type="gRNA backbone"
                     /label="EF backbone"
     Misc._feature   complement(6597..6722)
                     /label=RB
     primer          complement(6683..6702)
                     /label=L2r
     primer          complement(6715..6740)
                     /label=L1f
     Misc._feature   complement(6723..6751)
                     /label=Overdrive
     primer          complement(9579..9606)
                     /label=L0r
     CDS             9651..10442
                     /vntifkey="4"
                     /label=NPTII
     misc_feature    10605..11219
                     /feature_type="Misc. 2"
                     /vntifkey="21"
                     /label="rep - pMB1"
     misc_feature    complement(11204)
                     /feature_type="Misc. 2"
                     /vntifkey="33"
                     /label=ORI
                     /note="RNaseH cleavage point"
     Misc._feature   complement(11271..11421)
                     /vntifkey="21"
                     /label=LB
     primer          11336..11359
                     /label=L1rev
     primer          11354..11374
                     /label=L2f
ORIGIN
        1 GTGCCGAATT CGGATCCGGA GCGGAGAATT AAGGGAGTCA CGTTATGACC CCCGCCGATG
       61 ACGCGGGACA AGCCGTTTTA CGTTTGGAAC TGACAGAACC GCAACGTTGA AGGAGCCACT
      121 CAGCCGCGGG TTTCTGGAGT TTAATGAGCT AAGCACATAC GTCAGAAACC ATTATTGCGC
      181 GTTCAAAAGT CGCCTAAGGT CACTATCAGC TAGCAAATAT TTCTTGTCAA AATGCTCCAC
      241 TGACGTTCCA TAAATTCCCC TCGGTATCCA ATTAGAGTCT CATATTCACT CTCAATCCAA
      301 ATAATCTGCA CCGGATCTGG ATCGTTTCGC ATGTCTCCTG AAAGAAGGCC TGCTGATATT
      361 AGAAGGGCTA CTGAGGCTGA TATGCCTGCT GTGTGCACTA TTGTGAATCA TTACATTGAG
      421 ACTTCTACTG TGAATTTCAG GACTGAGCCT CAAGAACCAC AAGAGTGGAC TGATGATCTT
      481 GTGAGGCTTA GAGAGAGGTA TCCTTGGCTT GTTGCTGAAG TGGATGGTGA AGTGGCTGGT
      541 ATTGCTTATG CTGGTCCTTG GAAGGCTAGG AATGCTTACG ATTGGACTGC TGAGTCTACT
      601 GTTTACGTGT CTCCTAGGCA TCAAAGAACT GGTCTTGGAT CTACTCTTTA CACTCATCTT
      661 TTGAAGTCTT TGGAGGCTCA GGGTTTCAAG TCTGTGGTTG CTGTGATTGG ACTTCCTAAT
      721 GATCCTTCTG TGAGGATGCA TGAGGCTCTT GGTTATGCTC CTAGGGGAAT GCTTAGAGCT
      781 GCTGGTTTCA AACATGGAAA TTGGCATGAT GTGGGATTCT GGCAGCTTGA TTTCTCTCTT
      841 CCTGTTCCTC CTAGACCTGT TCTTCCTGTG ACTGAGATTT GAGCGGGACT CTGGATCTAG
      901 AGTCAAGCAG ATCGTTCAAA CATTTGGCAA TAAAGTTTCT TAAGATTGAA TCCTGTTGCC
      961 GGTCTTGCGA TGATTATCAT ATAATTTCTG TTGAATTACG TTAAGCATGT AATAATTAAC
     1021 ATGTAATGCA TGACGTTATT TATGAGATGG GTTTTTATGA TTAGAGTCCC GCAATTATAC
     1081 ATTTAATACG CGATAGAAAA CAAAATATAG CGCGCAAACT AGGATAAATT ATCGCGCGCG
     1141 GTGTCATCTA TGTTACTAGA TCGACGCTTG CTGAATTGGA GCGCTGCAAG AATTCAAGCT
     1201 TGGAGtcgac aaagactggt cggtcggttt tggtagacaa ttgaaattag atggatggtc
     1261 cggttcggta tactataaga ttaaaaacag ttttaaattc agctaaaccg aactcatttg
     1321 attttattaa accggaatca tccgattcga gtttgtaaaa aataccgaaa ttgaaaacac
     1381 taaacaaaaa ctgtattaaa ctgttactga aataagagaa tctcccaatt cggtttacgt
     1441 actactcttc agaaatcaga accaaaaatt cagaaatcgg attgaaccaa acttaaattg
     1501 acggtccggt tagtTttcgg ctctacaaat taaaggccca agtttctgct ttaaaagaac
     1561 gaaatagtta atgggctcaa accatagacc aggtaagtca tgggcttggt tagtccgggt
     1621 caacccggta gacccgattc ctgaagaaaa cctagtggaa ggtttaaagt tgtaaacttt
     1681 ccgaccaaat aaacaaaatc gttttccagc ttcttccgtc gccactaaac cctgaggcta
     1741 aacctagacg agtcaaagtg taaaatcgtt aaaccctaag agggagtgag agagagaagA
     1801 AATGGATAAG AAGTACTCTA TCGGACTCGA TATCGGAACT AACTCTGTGG GATGGGCTGT
     1861 GATCACCGAT GAGTACAAGG TGCCATCTAA GAAGTTCAAG GTTCTCGGAA ACACCGATAG
     1921 GCACTCTATC AAGAAAAACC TTATCGGTGC TCTCCTCTTC GATTCTGGTG AAACTGCTGA
     1981 GGCTACCAGA CTCAAGAGAA CCGCTAGAAG AAGGTACACC AGAAGAAAGA ACAGGATCTG
     2041 CTACCTCCAA GAGATCTTCT CTAACGAGAT GGCTAAAGTG GATGATTCAT TCTTCCACAG
     2101 GCTCGAAGAG TCATTCCTCG TGGAAGAAGA TAAGAAGCAC GAGAGGCACC CTATCTTCGG
     2161 AAACATCGTT GATGAGGTGG CATACCACGA GAAGTACCCT ACTATCTACC ACCTCAGAAA
     2221 GAAGCTCGTT GATTCTACTG ATAAGGCTGA TCTCAGGCTC ATCTACCTCG CTCTCGCTCA
     2281 CATGATCAAG TTCAGAGGAC ACTTCCTCAT CGAGGGTGAT CTCAACCCTG ATAACTCTGA
     2341 TGTGGATAAG TTGTTCATCC AGCTCGTGCA GACCTACAAC CAGCTTTTCG AAGAGAACCC
     2401 TATCAACGCT TCAGGTGTGG ATGCTAAGGC TATCCTCTCT GCTAGGCTCT CTAAGTCAAG
     2461 AAGGCTTGAG AACCTCATTG CTCAGCTCCC TGGTGAGAAG AAGAACGGAC TTTTCGGAAA
     2521 CTTGATCGCT CTCTCTCTCG GACTCACCCC TAACTTCAAG TCTAACTTCG ATCTCGCTGA
     2581 GGATGCAAAG CTCCAGCTCT CAAAGGATAC CTACGATGAT GATCTCGATA ACCTCCTCGC
     2641 TCAGATCGGA GATCAGTACG CTGATTTGTT CCTCGCTGCT AAGAACCTCT CTGATGCTAT
     2701 CCTCCTCAGT GATATCCTCA GAGTGAACAC CGAGATCACC AAGGCTCCAC TCTCAGCTTC
     2761 TATGATCAAG AGATACGATG AGCACCACCA GGATCTCACA CTTCTCAAGG CTCTTGTTAG
     2821 ACAGCAGCTC CCAGAGAAGT ACAAAGAGAT TTTCTTCGAT CAGTCTAAGA ACGGATACGC
     2881 TGGTTACATC GATGGTGGTG CATCTCAAGA AGAGTTCTAC AAGTTCATCA AGCCTATCCT
     2941 CGAGAAGATG GATGGAACCG AGGAACTCCT CGTGAAGCTC AATAGAGAGG ATCTTCTCAG
     3001 AAAGCAGAGG ACCTTCGATA ACGGATCTAT CCCTCATCAG ATCCACCTCG GAGAGTTGCA
     3061 CGCTATCCTT AGAAGGCAAG AGGATTTCTA CCCATTCCTC AAGGATAACA GGGAAAAGAT
     3121 TGAGAAGATT CTCACCTTCA GAATCCCTTA CTACGTGGGA CCTCTCGCTA GAGGAAACTC
     3181 AAGATTCGCT TGGATGACCA GAAAGTCTGA GGAAACCATC ACCCCTTGGA ACTTCGAAGA
     3241 GGTGGTGGAT AAGGGTGCTA GTGCTCAGTC TTTCATCGAG AGGATGACCA ACTTCGATAA
     3301 GAACCTTCCA AACGAGAAGG TGCTCCCTAA GCACTCTTTG CTCTACGAGT ACTTCACCGT
     3361 GTACAACGAG TTGACCAAGG TTAAGTACGT GACCGAGGGA ATGAGGAAGC CTGCTTTTTT
     3421 GTCAGGTGAG CAAAAGAAGG CTATCGTTGA TCTCTTGTTC AAGACCAACA GAAAGGTGAC
     3481 CGTGAAGCAG CTCAAAGAGG ATTACTTCAA GAAAATCGAG TGCTTCGATT CAGTTGAGAT
     3541 TTCTGGTGTT GAGGATAGGT TCAACGCATC TCTCGGAACC TACCACGATC TCCTCAAGAT
     3601 CATTAAGGAT AAGGATTTCT TGGATAACGA GGAAAACGAG GATATCTTGG AGGATATCGT
     3661 TCTTACCCTC ACCCTCTTTG AAGATAGAGA GATGATTGAA GAAAGGCTCA AGACCTACGC
     3721 TCATCTCTTC GATGATAAGG TGATGAAGCA GTTGAAGAGA AGAAGATACA CTGGTTGGGG
     3781 AAGGCTCTCA AGAAAGCTCA TTAACGGAAT CAGGGATAAG CAGTCTGGAA AGACAATCCT
     3841 TGATTTCCTC AAGTCTGATG GATTCGCTAA CAGAAACTTC ATGCAGCTCA TCCACGATGA
     3901 TTCTCTCACC TTTAAAGAGG ATATCCAGAA GGCTCAGGTT TCAGGACAGG GTGATAGTCT
     3961 CCATGAGCAT ATCGCTAACC TCGCTGGATC TCCTGCAATC AAGAAGGGAA TCCTCCAGAC
     4021 TGTGAAGGTT GTGGATGAGT TGGTGAAGGT GATGGGAAGG CATAAGCCTG AGAACATCGT
     4081 GATCGAAATG GCTAGAGAGA ACCAGACCAC TCAGAAGGGA CAGAAGAACT CTAGGGAAAG
     4141 GATGAAGAGG ATCGAGGAAG GTATCAAAGA GCTTGGATCT CAGATCCTCA AAGAGCACCC
     4201 TGTTGAGAAC ACTCAGCTCC AGAATGAGAA GCTCTACCTC TACTACCTCC AGAACGGAAG
     4261 GGATATGTAT GTGGATCAAG AGTTGGATAT CAACAGGCTC TCTGATTACG ATGTTGATCA
     4321 TATCGTGCCA CAGTCATTCT TGAAGGATGA TTCTATCGAT AACAAGGTGC TCACCAGGTC
     4381 TGATAAGAAC AGGGGTAAGA GTGATAACGT GCCAAGTGAA GAGGTTGTGA AGAAAATGAA
     4441 GAACTATTGG AGGCAGCTCC TCAACGCTAA GCTCATCACT CAGAGAAAGT TCGATAACTT
     4501 GACTAAGGCT GAGAGGGGAG GACTCTCTGA ATTGGATAAG GCAGGATTCA TCAAGAGGCA
     4561 GCTTGTGGAA ACCAGGCAGA TCACTAAGCA CGTTGCACAG ATCCTCGATT CTAGGATGAA
     4621 CACCAAGTAC GATGAGAACG ATAAGTTGAT CAGGGAAGTG AAGGTTATCA CCCTCAAGTC
     4681 AAAGCTCGTG TCTGATTTCA GAAAGGATTT CCAATTCTAC AAGGTGAGGG AAATCAACAA
     4741 CTACCACCAC GCTCACGATG CTTACCTTAA CGCTGTTGTT GGAACCGCTC TCATCAAGAA
     4801 GTATCCTAAG CTCGAGTCAG AGTTCGTGTA CGGTGATTAC AAGGTGTACG ATGTGAGGAA
     4861 GATGATCGCT AAGTCTGAGC AAGAGATCGG AAAGGCTACC GCTAAGTATT TCTTCTACTC
     4921 TAACATCATG AATTTCTTCA AGACCGAGAT TACCCTCGCT AACGGTGAGA TCAGAAAGAG
     4981 GCCACTCATC GAGACAAACG GTGAAACAGG TGAGATCGTG TGGGATAAGG GAAGGGATTT
     5041 CGCTACCGTT AGAAAGGTGC TCTCTATGCC ACAGGTGAAC ATCGTTAAGA AAACCGAGGT
     5101 GCAGACCGGT GGATTCTCTA AAGAGTCTAT CCTCCCTAAG AGGAACTCTG ATAAGCTCAT
     5161 TGCTAGGAAG AAGGATTGGG ACCCTAAGAA ATACGGTGGT TTCGATTCTC CTACCGTGGC
     5221 TTACTCTGTT CTCGTTGTGG CTAAGGTTGA GAAGGGAAAG AGTAAGAAGC TCAAGTCTGT
     5281 TAAGGAACTT CTCGGAATCA CTATCATGGA AAGGTCATCT TTCGAGAAGA ACCCAATCGA
     5341 TTTCCTCGAG GCTAAGGGAT ACAAAGAGGT TAAGAAGGAT CTCATCATCA AGCTCCCAAA
     5401 GTACTCACTC TTCGAACTCG AGAACGGTAG AAAGAGGATG CTCGCTTCTG CTGGTGAGCT
     5461 TCAAAAGGGA AACGAGCTTG CTCTCCCATC TAAGTACGTT AACTTTCTTT ACCTCGCTTC
     5521 TCACTACGAG AAGTTGAAGG GATCTCCAGA AGATAACGAG CAGAAGCAAC TTTTCGTTGA
     5581 GCAGCACAAG CACTACTTGG ATGAGATCAT CGAGCAGATC TCTGAGTTCT CTAAAAGGGT
     5641 GATCCTCGCT GATGCAAACC TCGATAAGGT GTTGTCTGCT TACAACAAGC ACAGAGATAA
     5701 GCCTATCAGG GAACAGGCAG AGAACATCAT CCATCTCTTC ACCCTTACCA ACCTCGGTGC
     5761 TCCTGCTGCT TTCAAGTACT TCGATACAAC CATCGATAGG AAGAGATACA CCTCTACCAA
     5821 AGAAGTGCTC GATGCTACCC TCATCCATCA GTCTATCACT GGACTCTACG AGACTAGGAT
     5881 CGATCTCTCA CAGCTCGGTG GTGATTCAAG GGCTGATCCT AAGAAGAAGA GGAAGGTTTG
     5941 AGCTTGTCAA GCAGATCGTT CAAACATTTG GCAATAAAGT TTCTTAAGAT TGAATCCTGT
     6001 TGCCGGTCTT GCGATGATTA TCATATAATT TCTGTTGAAT TACGTTAAGC ATGTAATAAT
     6061 TAACATGTAA TGCATGACGT TATTTATGAG ATGGGTTTTT ATGATTAGAG TCCCGCAATT
     6121 ATACATTTAA TACGCGATAG AAAACAAAAT ATAGCGCGCA AACTAGGATA AATTATCGCG
     6181 CGCGGTGTCA TCTATGTTAC TAGATCGACG CTACTAGAAT TCGAGCTCGG AGCATCTTCA
     6241 TTCTTAAGAT ATGAAGATAA TCTTCAAAAG GCCCCTGGGA ATCTGAAAGA AGAGAAGCAG
     6301 GCCCATTTAT ATGGGAAAGA ACAATAGTAT TTCTTATATA GGCCCATTTA AGTTGAAAAC
     6361 AATCTTCAAA AGTCCCACAT CGCTTAGATA AGAAAACGAA GCTGAGTTTA TATACAGCTA
     6421 GAGTCGAAGT AGTGATTGCG TATCTTCGGC CATGAAGCGT TTAAGAGCTA TGCTGGAAAC
     6481 AGCATAGCAA GTTTAAATAA GGCTAGTCCG TTATCAACTT GAAAAAGTGG CACCGAGTCG
     6541 GTGCTTTTTT TCGCTTTACG AGGATGCACA TGTGACCGAG GGACACGAAG TGATCCGTTT
     6601 AAACTATCAG TGTTTGACAG GATATATTGG CGGGTAAACC TAAGAGAAAA GAGCGTTTAT
     6661 TAGAATAATC GGATATTTAA AAGGGCGTGA AAAGGTTTAT CCGTTCGTCC ATTTGTATGT
     6721 GCATGCCAAC CACAGGGTTC CCCTCGGGAG TCAGCCGTGC GGCTGCATGA AATCCTGGCC
     6781 GGTTTGTCTG ATGCCAAGCT GGCGGCCTGG CCGGCCAGCT TGGCCGCTGA AGAAACCGAG
     6841 CGCCGCCGTC TAAAAAGGTG ATGTGTATTT GAGTAAAACA GCTTGCGTCA TGCGGTCGCT
     6901 GCGTATATGA TGCGATGAGT AAATAAACAA ATACGCAAGG GGAACGCATG AAGGTTATCG
     6961 CTGTACTTAA CCAGAAAGGC GGGTCAGGCA AGACGACCAT CGCAACCCAT CTAGCCCGCG
     7021 CCCTGCAACT CGCCGGGGCC GATGTTCTGT TAGTCGATTC CGATCCCCAG GGCAGTGCCC
     7081 GCGATTGGGC GGCCGTGCGG GAAGATCAAC CGCTAACCGT TGTCGGCATC GACCGCCCGA
     7141 CGATTGACCG CGACGTGAAG GCCATCGGCC GGCGCGACTT CGTAGTGATC GACGGAGCGC
     7201 CCCAGGCGGC GGACTTGGCT GTGTCCGCGA TCAAGGCAGC CGACTTCGTG CTGATTCCGG
     7261 TGCAGCCAAG CCCTTACGAC ATATGGGCCA CCGCCGACCT GGTGGAGCTG GTTAAGCAGC
     7321 GCATTGAGGT CACGGATGGA AGGCTACAAG CGGCCTTTGT CGTGTCGCGG GCGATCAAAG
     7381 GCACGCGCAT CGGCGGTGAG GTTGCCGAGG CGCTGGCCGG GTACGAGCTG CCCATTCTTG
     7441 AGTCCCGTAT CACGCAGCGC GTGAGCTACC CAGGCACTGC CGCCGCCGGC ACAACCGTTC
     7501 TTGAATCAGA ACCCGAGGGC GACGCTGCCC GCGAGGTCCA GGCGCTGGCC GCTGAAATTA
     7561 AATCAAAACT CATTTGAGTT AATGAGGTAA AGAGAAAATG AGCAAAAGCA CAAACACGCT
     7621 AAGTGCCGGC CGTCCGAGCG CACGCAGCAG CAAGGCTGCA ACGTTGGCCA GCCTGGCAGA
     7681 CACGCCAGCC ATGAAGCGGG TCAACTTTCA GTTGCCGGCG GAGGATCACA CCAAGCTGAA
     7741 GATGTACGCG GTACGCCAAG GCAAGACCAT TACCGAGCTG CTATCTGAAT ACATCGCGCA
     7801 GCTACCAGAG TAAATGAGCA AATGAATAAA TGAGTAGATG AATTTTAGCG GCTAAAGGAG
     7861 GCGGCATGGA AAATCAAGAA CAACCAGGCA CCGACGCCGT GGAATGCCCC ATGTGTGGAG
     7921 GAACGGGCGG TTGGCCAGGC GTAAGCGGCT GGGTTGTCTG CCGGCCCTGC AATGGCACTG
     7981 GAACCCCCAA GCCCGAGGAA TCGGCGTGAC GGTCGCAAAC CATCCGGCCC GGTACAAATC
     8041 GGCGCGGCGC TGGGTGATGA CCTGGTGGAG AAGTTGAAGG CCGCGCAGGC CGCCCAGCGG
     8101 CAACGCATCG AGGCAGAAGC ACGCCCCGGT GAATCGTGGC AAGCGGCCGC TGATCGAATC
     8161 CGCAAAGAAT CCCGGCAACC GCCGGCAGCC GGTGCGCCGT CGATTAGGAA GCCGCCCAAG
     8221 GGCGACGAGC AACCAGATTT TTTCGTTCCG ATGCTCTATG ACGTGGGCAC CCGCGATAGT
     8281 CGCAGCATCA TGGACGTGGC CGTTTTCCGT CTGTCGAAGC GTGACCGACG AGCTGGCGAG
     8341 GTGATCCGCT ACGAGCTTCC AGACGGGCAC GTAGAGGTTT CCGCAGGGCC GGCCGGCATG
     8401 GCCAGTGTGT GGGATTACGA CCTGGTACTG ATGGCGGTTT CCCATCTAAC CGAATCCATG
     8461 AACCGATACC GGGAAGGGAA GGGAGACAAG CCCGGCCGCG TGTTCCGTCC ACACGTTGCG
     8521 GACGTACTCA AGTTCTGCCG GCGAGCCGAT GGCGGAAAGC AGAAAGACGA CCTGGTAGAA
     8581 ACCTGCATTC GGTTAAACAC CACGCACGTT GCCATGCAGC GTACGAAGAA GGCCAAGAAC
     8641 GGCCGCCTGG TGACGGTATC CGAGGGTGAA GCCTTGATTA GCCGCTACAA GATCGTAAAG
     8701 AGCGAAACCG GGCGGCCGGA GTACATCGAG ATCGAGCTAG CTGATTGGAT GTACCGCGAG
     8761 ATCACAGAAG GCAAGAACCC GGACGTGCTG ACGGTTCACC CCGATTACTT TTTGATCGAT
     8821 CCCGGCATCG GCCGTTTTCT CTACCGCCTG GCACGCCGCG CCGCAGGCAA GGCAGAAGCC
     8881 AGATGGTTGT TCAAGACGAT CTACGAACGC AGTGGCAGCG CCGGAGAGTT CAAGAAGTTC
     8941 TGTTTCACCG TGCGCAAGCT GATCGGGTCA AATGACCTGC CGGAGTACGA TTTGAAGGAG
     9001 GAGGCGGGGC AGGCTGGCCC GATCCTAGTC ATGCGCTACC GCAACCTGAT CGAGGGCGAA
     9061 GCATCCGCCG GTTCCTAATG TACGGAGCAG ATGCTAGGGC AAATTGCCCT AGCAGGGGAA
     9121 AAAGGTCGAA AAAGCTTCTT TCCTGTGGAT AGCACGTACA TTGGGAACCC AAAGCCGTAC
     9181 ATTGGGAACC GGAACCCGTA CATTGGGAAC CCAAAGCCGT ACATTGGGAA CCGGTCACAC
     9241 ATGTAAGTGA CTGATATAAA AGAGAAAAAA GGCGATTTTT CCGCCTAAAA CTCTTTAAAA
     9301 CTTATTAAAA CTCTTAAAAC CCGCCTGGCC TGTGCATAAC TGTCTGGCCA GCGCACAGCC
     9361 GAACAGCTGC AAAAAGCGCC TACCCTTCGG TCGCTGCGCT CCCTACGCCC CGCCGCTTCG
     9421 CGTCGGCCTA TCGCGGCCGC TGGCCGCTCA AAAATGGCTG GCCTACGGCC AGGCAATCTA
     9481 CCAGGGCGCG GACAAGCCGC GCCGTCGCCA CTCGACCGCC GGCGCCCACA TCAAGGCTCC
     9541 GAGTGCGCGG AACCCCTATT TGTTTATTTT TCTAAATACA TTCAAATATG TATCCGCTCA
     9601 TGAGACAATA ACCCTGATAA ATGCTTCAAT AATATTGAAA AAGGAAGAGT ATGGCTAAAA
     9661 TGAGAATATC ACCGGAATTG AAAAAACTGA TCGAAAAATA CCGCTGCGTA AAAGATACGG
     9721 AAGGAATGTC TCCTGCTAAG GTATATAAGC TGGTGGGAGA AAATGAAAAC CTATATTTAA
     9781 AAATGACGGA CAGCCGGTAT AAAGGGACCA CCTATGATGT GGAACGGGAA AAGGACATGA
     9841 TGCTATGGCT GGAAGGAAAG CTGCCTGTTC CAAAGGTCCT GCACTTTGAA CGGCATGATG
     9901 GCTGGAGCAA TCTGCTCATG AGTGAGGCCG ATGGCGTCCT TTGCTCGGAA GAGTATGAAG
     9961 ATGAACAAAG CCCTGAAAAG ATTATCGAGC TGTATGCGGA GTGCATCAGG CTCTTTCACT
    10021 CCATCGACAT ATCGGATTGT CCCTATACGA ATAGCTTAGA CAGCCGCTTA GCCGAATTGG
    10081 ATTACTTACT GAATAACGAT CTGGCCGATG TGGATTGCGA AAACTGGGAA GAGGACACTC
    10141 CATTTAAAGA TCCGCGCGAG CTGTATGATT TTTTAAAGAC GGAAAAGCCC GAAGAGGAAC
    10201 TTGTCTTTTC CCACGGCGAC CTGGGAGACA GCAACATCTT TGTGAAAGAT GGCAAAGTAA
    10261 GTGGCTTTAT TGATCTTGGG AGAAGCGGCA GGGCGGACAA GTGGTATGAC ATTGCCTTCT
    10321 GCGTCCGGTC GCTCAGGGAG GATATCGGGG AAGAACAGTA TGTCGAGCTA TTTTTTGACT
    10381 TACTGGGGAT CAAGCCTGAT TGGGAGAAAA TAAAATATTA TATTTTACTG GATGAATTGT
    10441 TTTAGCTGTC AGACCAAGTT TACTCATATA TACTTTAGAT TGATTTAAAA CTTCATTTTT
    10501 AATTTAAAAG GATCTAGGTG AAGATCCTTT TTGATAATCT CATGACCAAA ATCCCTTAAC
    10561 GTGAGTTTTC GTTCCACTGA GCGTCAGACC CCGTAGAAAA GATCAAAGGA TCTTCTTGAG
    10621 ATCCTTTTTT TCTGCGCGTA ATCTGCTGCT TGCAAACAAA AAAACCACCG CTACCAGCGG
    10681 TGGTTTGTTT GCCGGATCAA GAGCTACCAA CTCTTTTTCC GAAGGTAACT GGCTTCAGCA
    10741 GAGCGCAGAT ACCAAATACT GTTCTTCTAG TGTAGCCGTA GTTAGGCCAC CACTTCAAGA
    10801 ACTCTGTAGC ACCGCCTACA TACCTCGCTC TGCTAATCCT GTTACCAGTG GCTGCTGCCA
    10861 GTGGCGATAA GTCGTGTCTT ACCGGGTTGG ACTCAAGACG ATAGTTACCG GATAAGGCGC
    10921 AGCGGTCGGG CTGAACGGGG GGTTCGTGCA CACAGCCCAG CTTGGAGCGA ACGACCTACA
    10981 CCGAACTGAG ATACCTACAG CGTGAGCTAT GAGAAAGCGC CACGCTTCCC GAAGGGAGAA
    11041 AGGCGGACAG GTATCCGGTA AGCGGCAGGG TCGGAACAGG AGAGCGCACG AGGGAGCTTC
    11101 CAGGGGGAAA CGCCTGGTAT CTTTATAGTC CTGTCGGGTT TCGCCACCTC TGACTTGAGC
    11161 GTCGATTTTT GTGATGCTCG TCAGGGGGGC GGAGCCTATG GAAAAACGCC AGCAACGCGG
    11221 CCTTTTTACG GTTCCTGCTC GGATCTGTTG GACCGGACAG TAGTCATGGT TGATGGGCTG
    11281 CCTGTATCGA GTGGTGATTT TGTGCCGAGC TGCCGGTCGG GGAGCTGTTG GCTGGCTGGT
    11341 GGCAGGATAT ATTGTGGTGT AAACAAATTG ACGCTTAGAC AACTTAATAA CACATTGCGG
    11401 ACGTTTTTAA TGTACTGGGG TTGAACACTC T
//
