# Supplementary material for: Optimization of T-DNA architecture for Cas9-mediated mutagenesis in Arabidopsis
Source: PLoS One. 2019 Jan 9;14(1):e0204778. doi: 10.1371/journal.pone.0204778 (PMC6326418; doi:10.1371/journal.pone.0204778)
Supplement: S1 File — Maps are in genbank format in a ZIP file. (ZIP) [file pone.0204778.s008.zip › Plasmid_maps/Level2/BCJJ226_SLJ24449_EC1.2_Cas9p_Ocs_gEF_ADH1.gbk]

LOCUS       BCJJ226_SLJ24449_EC1.2_Cas9p_Ocs_gEF_ADH1     12267 bp    DNA     circular UNA 18-FEB-2013
COMMENT     This file is created by Vector NTI
            http://www.invitrogen.com/
FEATURES             Location/Qualifiers
     Seq.            join(12246..12267,1..853)
                     /label=L2f
     promoter        22..288
                     /label="Nos p."
     CDS             331..882
                     /label=BAR
     terminator      883..1181
                     /label="Nos term."
     primer          1107..1127
                     /label=BC_B1
     Seq.            1176..2206
                     /label=B1
     promoter        1202..2215
                     /label="EC1.2 p."
     CDS             2216..6355
                     /label=Cas9_2
     primer          2252..2271
                     /label=BC_B32
     Seq.            2313..3398
                     /label=B32
     primer          complement(2400..2419)
                     /label=BC_B32rev
     primer          3071..3090
                     /label=BC_B33
     primer          3803..3822
                     /label=BC_B34
     primer          4599..4618
                     /label=BC_B35
     primer          5469..5488
                     /label=BC_B36
     Seq.            5521..6600
                     /label=B36
     terminator      6360..7073
                     /label="Ocs term."
     Seq.            complement(6444..7500)
                     /label=L2r
     primer          6452..6471
                     /label=BC_B37
     promoter        7098..7303
                     /label="U6-26 p."
     sgRNA           7304..7323
                     /label=spacer_gRNA
     misc_feature    7324..7416
                     /feature_type="gRNA backbone"
                     /label="EF backbone"
     Misc._feature   complement(7462..7589)
                     /vntifkey="21"
                     /label=RB
     primer          complement(7548..7567)
                     /label=L2r
     primer          complement(10415..10442)
                     /label=L0r
     CDS             10487..11278
                     /vntifkey="4"
                     /label=NPTII
     misc_feature    11441..12055
                     /feature_type="Misc. 2"
                     /vntifkey="21"
                     /label="rep - pMB1"
     misc_feature    complement(12040)
                     /feature_type="Misc. 2"
                     /vntifkey="33"
                     /label=ORI
                     /note="RNaseH cleavage point"
     Misc._feature   complement(12107..12257)
                     /vntifkey="21"
                     /label=LB
     primer          12190..12210
                     /label=L2f
ORIGIN
        1 GTGCCGAATT CGGATCCGGA GCGGAGAATT AAGGGAGTCA CGTTATGACC CCCGCCGATG
       61 ACGCGGGACA AGCCGTTTTA CGTTTGGAAC TGACAGAACC GCAACGTTGA AGGAGCCACT
      121 CAGCCGCGGG TTTCTGGAGT TTAATGAGCT AAGCACATAC GTCAGAAACC ATTATTGCGC
      181 GTTCAAAAGT CGCCTAAGGT CACTATCAGC TAGCAAATAT TTCTTGTCAA AATGCTCCAC
      241 TGACGTTCCA TAAATTCCCC TCGGTATCCA ATTAGAGTCT CATATTCACT CTCAATCCAA
      301 ATAATCTGCA CCGGATCTGG ATCGTTTCGC ATGTCTCCTG AAAGAAGGCC TGCTGATATT
      361 AGAAGGGCTA CTGAGGCTGA TATGCCTGCT GTGTGCACTA TTGTGAATCA TTACATTGAG
      421 ACTTCTACTG TGAATTTCAG GACTGAGCCT CAAGAACCAC AAGAGTGGAC TGATGATCTT
      481 GTGAGGCTTA GAGAGAGGTA TCCTTGGCTT GTTGCTGAAG TGGATGGTGA AGTGGCTGGT
      541 ATTGCTTATG CTGGTCCTTG GAAGGCTAGG AATGCTTACG ATTGGACTGC TGAGTCTACT
      601 GTTTACGTGT CTCCTAGGCA TCAAAGAACT GGTCTTGGAT CTACTCTTTA CACTCATCTT
      661 TTGAAGTCTT TGGAGGCTCA GGGTTTCAAG TCTGTGGTTG CTGTGATTGG ACTTCCTAAT
      721 GATCCTTCTG TGAGGATGCA TGAGGCTCTT GGTTATGCTC CTAGGGGAAT GCTTAGAGCT
      781 GCTGGTTTCA AACATGGAAA TTGGCATGAT GTGGGATTCT GGCAGCTTGA TTTCTCTCTT
      841 CCTGTTCCTC CTAGACCTGT TCTTCCTGTG ACTGAGATTT GAGCGGGACT CTGGATCTAG
      901 AGTCAAGCAG ATCGTTCAAA CATTTGGCAA TAAAGTTTCT TAAGATTGAA TCCTGTTGCC
      961 GGTCTTGCGA TGATTATCAT ATAATTTCTG TTGAATTACG TTAAGCATGT AATAATTAAC
     1021 ATGTAATGCA TGACGTTATT TATGAGATGG GTTTTTATGA TTAGAGTCCC GCAATTATAC
     1081 ATTTAATACG CGATAGAAAA CAAAATATAG CGCGCAAACT AGGATAAATT ATCGCGCGCG
     1141 GTGTCATCTA TGTTACTAGA TCGACGCTTG CTGAATTGGA GCGCTGCAAG AATTCAAGCT
     1201 TGGAGACTTT GATAAATGTT CCTCGCTGAC GTAAGgAGAC ATTAGTAATG GTTATAATAT
     1261 ATAGCTTTCT ATGAATGTAT GGTGAGAAAA TGTCTGTTCA CTGATTTTGA GTTTGGAATA
     1321 AAAGCATTTG CGTTTGGTTT ATCATTGCGT TTATACAAGG ACAGAGATCC ACTGAGCTGG
     1381 AATAGCTTAA AACCATTATC AGAACAAAAT AAACCATTTT TTGTTAAGAA TCAGAGCATA
     1441 GTAAACAACA GAAACAACCT AAGAGAGGTA ACTTGTCCAA GAAGATAGCT AATTATATCT
     1501 ATTTTATAAA AGTTATCATA GTTTGTAAGT CACAAAAGAT GCAAATAACA GAGAAACTAG
     1561 GAGACTTGAG AATATACATT CTTGTATATT TGTATTCGAG ATTGTGAAAA TTTGACCATA
     1621 AGTTTAAATT CTTAAAAAGA TATATCTGAT CTAGATGATG GTTATAGACT GTAATTTTAC
     1681 CACATGTTTA ATGATGGATA GTGACACACA TGACACATCG ACAACACTAT AGCATCTTAT
     1741 TTAGATTACA ACATGAAATT TTTCTGTAAT ACATGTCTTT GTACATAATT TAAAAGTAAT
     1801 TCCTAAGAAA TATATTTATA CAAGGAGTTT AAAGAAAACA TAGCATAAAG TTCAATGAGT
     1861 AGTAAAAACC ATATACAGTA TATAGCATAA AGTTCAATGA GTTTATTACA AAAGCATTGG
     1921 TTCACTTTCT GTAACACGAC GTTAAACCTT CGTCTCCAAT AGGAGCGCTA CTGATTCAAC
     1981 ATGCCAATAT ATACTAAATA CGTTTCTACA GTCAAATGCT TTAACGTTTC ATGATTAAGT
     2041 GACTATTTAC CGTCAATCCT TTCCCATTCC TCCCACTAAT CCAACTTTTT AATTACTCTT
     2101 AAATCACCAC TAAGCTTCGA ATCCATCCAA AACCACAATA TAAAAACAGA ACTCTCGTAA
     2161 CTCAATCATC GCAAAACAAA ACAAAACAAA ACAAAAACCC CAAAAAGAAA GAATAATGGA
     2221 TAAGAAGTAC TCTATCGGAC TCGATATCGG AACTAACTCT GTGGGATGGG CTGTGATCAC
     2281 CGATGAGTAC AAGGTGCCAT CTAAGAAGTT CAAGGTTCTC GGAAACACCG ATAGGCACTC
     2341 TATCAAGAAA AACCTTATCG GTGCTCTCCT CTTCGATTCT GGTGAAACTG CTGAGGCTAC
     2401 CAGACTCAAG AGAACCGCTA GAAGAAGGTA CACCAGAAGA AAGAACAGGA TCTGCTACCT
     2461 CCAAGAGATC TTCTCTAACG AGATGGCTAA AGTGGATGAT TCATTCTTCC ACAGGCTCGA
     2521 AGAGTCATTC CTCGTGGAAG AAGATAAGAA GCACGAGAGG CACCCTATCT TCGGAAACAT
     2581 CGTTGATGAG GTGGCATACC ACGAGAAGTA CCCTACTATC TACCACCTCA GAAAGAAGCT
     2641 CGTTGATTCT ACTGATAAGG CTGATCTCAG GCTCATCTAC CTCGCTCTCG CTCACATGAT
     2701 CAAGTTCAGA GGACACTTCC TCATCGAGGG TGATCTCAAC CCTGATAACT CTGATGTGGA
     2761 TAAGTTGTTC ATCCAGCTCG TGCAGACCTA CAACCAGCTT TTCGAAGAGA ACCCTATCAA
     2821 CGCTTCAGGT GTGGATGCTA AGGCTATCCT CTCTGCTAGG CTCTCTAAGT CAAGAAGGCT
     2881 TGAGAACCTC ATTGCTCAGC TCCCTGGTGA GAAGAAGAAC GGACTTTTCG GAAACTTGAT
     2941 CGCTCTCTCT CTCGGACTCA CCCCTAACTT CAAGTCTAAC TTCGATCTCG CTGAGGATGC
     3001 AAAGCTCCAG CTCTCAAAGG ATACCTACGA TGATGATCTC GATAACCTCC TCGCTCAGAT
     3061 CGGAGATCAG TACGCTGATT TGTTCCTCGC TGCTAAGAAC CTCTCTGATG CTATCCTCCT
     3121 CAGTGATATC CTCAGAGTGA ACACCGAGAT CACCAAGGCT CCACTCTCAG CTTCTATGAT
     3181 CAAGAGATAC GATGAGCACC ACCAGGATCT CACACTTCTC AAGGCTCTTG TTAGACAGCA
     3241 GCTCCCAGAG AAGTACAAAG AGATTTTCTT CGATCAGTCT AAGAACGGAT ACGCTGGTTA
     3301 CATCGATGGT GGTGCATCTC AAGAAGAGTT CTACAAGTTC ATCAAGCCTA TCCTCGAGAA
     3361 GATGGATGGA ACCGAGGAAC TCCTCGTGAA GCTCAATAGA GAGGATCTTC TCAGAAAGCA
     3421 GAGGACCTTC GATAACGGAT CTATCCCTCA TCAGATCCAC CTCGGAGAGT TGCACGCTAT
     3481 CCTTAGAAGG CAAGAGGATT TCTACCCATT CCTCAAGGAT AACAGGGAAA AGATTGAGAA
     3541 GATTCTCACC TTCAGAATCC CTTACTACGT GGGACCTCTC GCTAGAGGAA ACTCAAGATT
     3601 CGCTTGGATG ACCAGAAAGT CTGAGGAAAC CATCACCCCT TGGAACTTCG AAGAGGTGGT
     3661 GGATAAGGGT GCTAGTGCTC AGTCTTTCAT CGAGAGGATG ACCAACTTCG ATAAGAACCT
     3721 TCCAAACGAG AAGGTGCTCC CTAAGCACTC TTTGCTCTAC GAGTACTTCA CCGTGTACAA
     3781 CGAGTTGACC AAGGTTAAGT ACGTGACCGA GGGAATGAGG AAGCCTGCTT TTTTGTCAGG
     3841 TGAGCAAAAG AAGGCTATCG TTGATCTCTT GTTCAAGACC AACAGAAAGG TGACCGTGAA
     3901 GCAGCTCAAA GAGGATTACT TCAAGAAAAT CGAGTGCTTC GATTCAGTTG AGATTTCTGG
     3961 TGTTGAGGAT AGGTTCAACG CATCTCTCGG AACCTACCAC GATCTCCTCA AGATCATTAA
     4021 GGATAAGGAT TTCTTGGATA ACGAGGAAAA CGAGGATATC TTGGAGGATA TCGTTCTTAC
     4081 CCTCACCCTC TTTGAAGATA GAGAGATGAT TGAAGAAAGG CTCAAGACCT ACGCTCATCT
     4141 CTTCGATGAT AAGGTGATGA AGCAGTTGAA GAGAAGAAGA TACACTGGTT GGGGAAGGCT
     4201 CTCAAGAAAG CTCATTAACG GAATCAGGGA TAAGCAGTCT GGAAAGACAA TCCTTGATTT
     4261 CCTCAAGTCT GATGGATTCG CTAACAGAAA CTTCATGCAG CTCATCCACG ATGATTCTCT
     4321 CACCTTTAAA GAGGATATCC AGAAGGCTCA GGTTTCAGGA CAGGGTGATA GTCTCCATGA
     4381 GCATATCGCT AACCTCGCTG GATCTCCTGC AATCAAGAAG GGAATCCTCC AGACTGTGAA
     4441 GGTTGTGGAT GAGTTGGTGA AGGTGATGGG AAGGCATAAG CCTGAGAACA TCGTGATCGA
     4501 AATGGCTAGA GAGAACCAGA CCACTCAGAA GGGACAGAAG AACTCTAGGG AAAGGATGAA
     4561 GAGGATCGAG GAAGGTATCA AAGAGCTTGG ATCTCAGATC CTCAAAGAGC ACCCTGTTGA
     4621 GAACACTCAG CTCCAGAATG AGAAGCTCTA CCTCTACTAC CTCCAGAACG GAAGGGATAT
     4681 GTATGTGGAT CAAGAGTTGG ATATCAACAG GCTCTCTGAT TACGATGTTG ATCATATCGT
     4741 GCCACAGTCA TTCTTGAAGG ATGATTCTAT CGATAACAAG GTGCTCACCA GGTCTGATAA
     4801 GAACAGGGGT AAGAGTGATA ACGTGCCAAG TGAAGAGGTT GTGAAGAAAA TGAAGAACTA
     4861 TTGGAGGCAG CTCCTCAACG CTAAGCTCAT CACTCAGAGA AAGTTCGATA ACTTGACTAA
     4921 GGCTGAGAGG GGAGGACTCT CTGAATTGGA TAAGGCAGGA TTCATCAAGA GGCAGCTTGT
     4981 GGAAACCAGG CAGATCACTA AGCACGTTGC ACAGATCCTC GATTCTAGGA TGAACACCAA
     5041 GTACGATGAG AACGATAAGT TGATCAGGGA AGTGAAGGTT ATCACCCTCA AGTCAAAGCT
     5101 CGTGTCTGAT TTCAGAAAGG ATTTCCAATT CTACAAGGTG AGGGAAATCA ACAACTACCA
     5161 CCACGCTCAC GATGCTTACC TTAACGCTGT TGTTGGAACC GCTCTCATCA AGAAGTATCC
     5221 TAAGCTCGAG TCAGAGTTCG TGTACGGTGA TTACAAGGTG TACGATGTGA GGAAGATGAT
     5281 CGCTAAGTCT GAGCAAGAGA TCGGAAAGGC TACCGCTAAG TATTTCTTCT ACTCTAACAT
     5341 CATGAATTTC TTCAAGACCG AGATTACCCT CGCTAACGGT GAGATCAGAA AGAGGCCACT
     5401 CATCGAGACA AACGGTGAAA CAGGTGAGAT CGTGTGGGAT AAGGGAAGGG ATTTCGCTAC
     5461 CGTTAGAAAG GTGCTCTCTA TGCCACAGGT GAACATCGTT AAGAAAACCG AGGTGCAGAC
     5521 CGGTGGATTC TCTAAAGAGT CTATCCTCCC TAAGAGGAAC TCTGATAAGC TCATTGCTAG
     5581 GAAGAAGGAT TGGGACCCTA AGAAATACGG TGGTTTCGAT TCTCCTACCG TGGCTTACTC
     5641 TGTTCTCGTT GTGGCTAAGG TTGAGAAGGG AAAGAGTAAG AAGCTCAAGT CTGTTAAGGA
     5701 ACTTCTCGGA ATCACTATCA TGGAAAGGTC ATCTTTCGAG AAGAACCCAA TCGATTTCCT
     5761 CGAGGCTAAG GGATACAAAG AGGTTAAGAA GGATCTCATC ATCAAGCTCC CAAAGTACTC
     5821 ACTCTTCGAA CTCGAGAACG GTAGAAAGAG GATGCTCGCT TCTGCTGGTG AGCTTCAAAA
     5881 GGGAAACGAG CTTGCTCTCC CATCTAAGTA CGTTAACTTT CTTTACCTCG CTTCTCACTA
     5941 CGAGAAGTTG AAGGGATCTC CAGAAGATAA CGAGCAGAAG CAACTTTTCG TTGAGCAGCA
     6001 CAAGCACTAC TTGGATGAGA TCATCGAGCA GATCTCTGAG TTCTCTAAAA GGGTGATCCT
     6061 CGCTGATGCA AACCTCGATA AGGTGTTGTC TGCTTACAAC AAGCACAGAG ATAAGCCTAT
     6121 CAGGGAACAG GCAGAGAACA TCATCCATCT CTTCACCCTT ACCAACCTCG GTGCTCCTGC
     6181 TGCTTTCAAG TACTTCGATA CAACCATCGA TAGGAAGAGA TACACCTCTA CCAAAGAAGT
     6241 GCTCGATGCT ACCCTCATCC ATCAGTCTAT CACTGGACTC TACGAGACTA GGATCGATCT
     6301 CTCACAGCTC GGTGGTGATT CAAGGGCTGA TCCTAAGAAG AAGAGGAAGG TTTGAGCTTG
     6361 TCCTGCTTTA ATGAGATATG CGAGAAGCCT ATGATCGCAT GATATTTGCT TTCAATTCTG
     6421 TTGTGCACGT TGTAAAAAAC CTGAGCATGT GTAGCTCAGA TCCTTACCGC CGGTTTCGGT
     6481 TCATTCTAAT GAATATATCA CCCGTTACTA TCGTATTTTT ATGAATAATA TTCTCCGTTC
     6541 AATTTACTGA TTGTACCCTA CTACTTATAT GTACAATATT AAAATGAAAA CAATATATTG
     6601 TGCTGAATAG GTTTATAGCG ACATCTATGA TAGAGCGCCA CAATAACAAA CAATTGCGTT
     6661 TTATTATTAC AAATCCAATT TTAAAAAAAG CGGCAGAACC GGTCAAACCT AAAAGACTGA
     6721 TTACATAAAT CTTATTCAAA TTTCAAAAGT GCCCCAGGGG CTAGTATCTA CGACACACCG
     6781 AGCGGCGAAC TAATAACGCT CACTGAAGGG AACTCCGGTT CCCCGCCGGC GCGCATGGGT
     6841 GAGATTCCTT GAAGTTGAGT ATTGGCCGTC CGCTCTACCG AAAGTTACGG GCACCATTCA
     6901 ACCCGGTCCA GCACGGCGGC CGGGTAACCG ACTTGCTGCC CCGAGAATTA TGCAGCATTT
     6961 TTTTGGTGTA TGTGGGCCCC AAATGAAGTG CAGGTCAAAC CTTGACAGTG ACGACAAATC
     7021 GTTGGGCGGG TCCAGGGCGA ATTTTGCGAC AACATGTCGA GGCTCAGCAG GACCGCTACT
     7081 AGAATTCGAG CTCGGAGCAT CTTCATTCTT AAGATATGAA GATAATCTTC AAAAGGCCCC
     7141 TGGGAATCTG AAAGAAGAGA AGCAGGCCCA TTTATATGGG AAAGAACAAT AGTATTTCTT
     7201 ATATAGGCCC ATTTAAGTTG AAAACAATCT TCAAAAGTCC CACATCGCTT AGATAAGAAA
     7261 ACGAAGCTGA GTTTATATAC AGCTAGAGTC GAAGTAGTGA TTGCGTATCT TCGGCCATGA
     7321 AGCGTTTAAG AGCTATGCTG GAAACAGCAT AGCAAGTTTA AATAAGGCTA GTCCGTTATC
     7381 AACTTGAAAA AGTGGCACCG AGTCGGTGCT TTTTTTCGCT TTACGAGGAT GCACATGTGA
     7441 CCGAGGGACA CGAAGTGATC CGTTTAAACT ATCAGTGTTT GACAGGATAT ATTGGCGGGT
     7501 AAACCTAAGA GAAAAGAGCG TTTATTAGAA TAATCGGATA TTTAAAAGGG CGTGAAAAGG
     7561 TTTATCCGTT CGTCCATTTG TATGTGCCAG CCGTGCGGCT GCATGAAATC CTGGCCGGTT
     7621 TGTCTGATGC CAAGCTGGCG GCCTGGCCGG CCAGCTTGGC CGCTGAAGAA ACCGAGCGCC
     7681 GCCGTCTAAA AAGGTGATGT GTATTTGAGT AAAACAGCTT GCGTCATGCG GTCGCTGCGT
     7741 ATATGATGCG ATGAGTAAAT AAACAAATAC GCAAGGGGAA CGCATGAAGG TTATCGCTGT
     7801 ACTTAACCAG AAAGGCGGGT CAGGCAAGAC GACCATCGCA ACCCATCTAG CCCGCGCCCT
     7861 GCAACTCGCC GGGGCCGATG TTCTGTTAGT CGATTCCGAT CCCCAGGGCA GTGCCCGCGA
     7921 TTGGGCGGCC GTGCGGGAAG ATCAACCGCT AACCGTTGTC GGCATCGACC GCCCGACGAT
     7981 TGACCGCGAC GTGAAGGCCA TCGGCCGGCG CGACTTCGTA GTGATCGACG GAGCGCCCCA
     8041 GGCGGCGGAC TTGGCTGTGT CCGCGATCAA GGCAGCCGAC TTCGTGCTGA TTCCGGTGCA
     8101 GCCAAGCCCT TACGACATAT GGGCCACCGC CGACCTGGTG GAGCTGGTTA AGCAGCGCAT
     8161 TGAGGTCACG GATGGAAGGC TACAAGCGGC CTTTGTCGTG TCGCGGGCGA TCAAAGGCAC
     8221 GCGCATCGGC GGTGAGGTTG CCGAGGCGCT GGCCGGGTAC GAGCTGCCCA TTCTTGAGTC
     8281 CCGTATCACG CAGCGCGTGA GCTACCCAGG CACTGCCGCC GCCGGCACAA CCGTTCTTGA
     8341 ATCAGAACCC GAGGGCGACG CTGCCCGCGA GGTCCAGGCG CTGGCCGCTG AAATTAAATC
     8401 AAAACTCATT TGAGTTAATG AGGTAAAGAG AAAATGAGCA AAAGCACAAA CACGCTAAGT
     8461 GCCGGCCGTC CGAGCGCACG CAGCAGCAAG GCTGCAACGT TGGCCAGCCT GGCAGACACG
     8521 CCAGCCATGA AGCGGGTCAA CTTTCAGTTG CCGGCGGAGG ATCACACCAA GCTGAAGATG
     8581 TACGCGGTAC GCCAAGGCAA GACCATTACC GAGCTGCTAT CTGAATACAT CGCGCAGCTA
     8641 CCAGAGTAAA TGAGCAAATG AATAAATGAG TAGATGAATT TTAGCGGCTA AAGGAGGCGG
     8701 CATGGAAAAT CAAGAACAAC CAGGCACCGA CGCCGTGGAA TGCCCCATGT GTGGAGGAAC
     8761 GGGCGGTTGG CCAGGCGTAA GCGGCTGGGT TGTCTGCCGG CCCTGCAATG GCACTGGAAC
     8821 CCCCAAGCCC GAGGAATCGG CGTGACGGTC GCAAACCATC CGGCCCGGTA CAAATCGGCG
     8881 CGGCGCTGGG TGATGACCTG GTGGAGAAGT TGAAGGCCGC GCAGGCCGCC CAGCGGCAAC
     8941 GCATCGAGGC AGAAGCACGC CCCGGTGAAT CGTGGCAAGC GGCCGCTGAT CGAATCCGCA
     9001 AAGAATCCCG GCAACCGCCG GCAGCCGGTG CGCCGTCGAT TAGGAAGCCG CCCAAGGGCG
     9061 ACGAGCAACC AGATTTTTTC GTTCCGATGC TCTATGACGT GGGCACCCGC GATAGTCGCA
     9121 GCATCATGGA CGTGGCCGTT TTCCGTCTGT CGAAGCGTGA CCGACGAGCT GGCGAGGTGA
     9181 TCCGCTACGA GCTTCCAGAC GGGCACGTAG AGGTTTCCGC AGGGCCGGCC GGCATGGCCA
     9241 GTGTGTGGGA TTACGACCTG GTACTGATGG CGGTTTCCCA TCTAACCGAA TCCATGAACC
     9301 GATACCGGGA AGGGAAGGGA GACAAGCCCG GCCGCGTGTT CCGTCCACAC GTTGCGGACG
     9361 TACTCAAGTT CTGCCGGCGA GCCGATGGCG GAAAGCAGAA AGACGACCTG GTAGAAACCT
     9421 GCATTCGGTT AAACACCACG CACGTTGCCA TGCAGCGTAC GAAGAAGGCC AAGAACGGCC
     9481 GCCTGGTGAC GGTATCCGAG GGTGAAGCCT TGATTAGCCG CTACAAGATC GTAAAGAGCG
     9541 AAACCGGGCG GCCGGAGTAC ATCGAGATCG AGCTAGCTGA TTGGATGTAC CGCGAGATCA
     9601 CAGAAGGCAA GAACCCGGAC GTGCTGACGG TTCACCCCGA TTACTTTTTG ATCGATCCCG
     9661 GCATCGGCCG TTTTCTCTAC CGCCTGGCAC GCCGCGCCGC AGGCAAGGCA GAAGCCAGAT
     9721 GGTTGTTCAA GACGATCTAC GAACGCAGTG GCAGCGCCGG AGAGTTCAAG AAGTTCTGTT
     9781 TCACCGTGCG CAAGCTGATC GGGTCAAATG ACCTGCCGGA GTACGATTTG AAGGAGGAGG
     9841 CGGGGCAGGC TGGCCCGATC CTAGTCATGC GCTACCGCAA CCTGATCGAG GGCGAAGCAT
     9901 CCGCCGGTTC CTAATGTACG GAGCAGATGC TAGGGCAAAT TGCCCTAGCA GGGGAAAAAG
     9961 GTCGAAAAAG CTTCTTTCCT GTGGATAGCA CGTACATTGG GAACCCAAAG CCGTACATTG
    10021 GGAACCGGAA CCCGTACATT GGGAACCCAA AGCCGTACAT TGGGAACCGG TCACACATGT
    10081 AAGTGACTGA TATAAAAGAG AAAAAAGGCG ATTTTTCCGC CTAAAACTCT TTAAAACTTA
    10141 TTAAAACTCT TAAAACCCGC CTGGCCTGTG CATAACTGTC TGGCCAGCGC ACAGCCGAAC
    10201 AGCTGCAAAA AGCGCCTACC CTTCGGTCGC TGCGCTCCCT ACGCCCCGCC GCTTCGCGTC
    10261 GGCCTATCGC GGCCGCTGGC CGCTCAAAAA TGGCTGGCCT ACGGCCAGGC AATCTACCAG
    10321 GGCGCGGACA AGCCGCGCCG TCGCCACTCG ACCGCCGGCG CCCACATCAA GGCTCCGAGT
    10381 GCGCGGAACC CCTATTTGTT TATTTTTCTA AATACATTCA AATATGTATC CGCTCATGAG
    10441 ACAATAACCC TGATAAATGC TTCAATAATA TTGAAAAAGG AAGAGTATGG CTAAAATGAG
    10501 AATATCACCG GAATTGAAAA AACTGATCGA AAAATACCGC TGCGTAAAAG ATACGGAAGG
    10561 AATGTCTCCT GCTAAGGTAT ATAAGCTGGT GGGAGAAAAT GAAAACCTAT ATTTAAAAAT
    10621 GACGGACAGC CGGTATAAAG GGACCACCTA TGATGTGGAA CGGGAAAAGG ACATGATGCT
    10681 ATGGCTGGAA GGAAAGCTGC CTGTTCCAAA GGTCCTGCAC TTTGAACGGC ATGATGGCTG
    10741 GAGCAATCTG CTCATGAGTG AGGCCGATGG CGTCCTTTGC TCGGAAGAGT ATGAAGATGA
    10801 ACAAAGCCCT GAAAAGATTA TCGAGCTGTA TGCGGAGTGC ATCAGGCTCT TTCACTCCAT
    10861 CGACATATCG GATTGTCCCT ATACGAATAG CTTAGACAGC CGCTTAGCCG AATTGGATTA
    10921 CTTACTGAAT AACGATCTGG CCGATGTGGA TTGCGAAAAC TGGGAAGAGG ACACTCCATT
    10981 TAAAGATCCG CGCGAGCTGT ATGATTTTTT AAAGACGGAA AAGCCCGAAG AGGAACTTGT
    11041 CTTTTCCCAC GGCGACCTGG GAGACAGCAA CATCTTTGTG AAAGATGGCA AAGTAAGTGG
    11101 CTTTATTGAT CTTGGGAGAA GCGGCAGGGC GGACAAGTGG TATGACATTG CCTTCTGCGT
    11161 CCGGTCGCTC AGGGAGGATA TCGGGGAAGA ACAGTATGTC GAGCTATTTT TTGACTTACT
    11221 GGGGATCAAG CCTGATTGGG AGAAAATAAA ATATTATATT TTACTGGATG AATTGTTTTA
    11281 GCTGTCAGAC CAAGTTTACT CATATATACT TTAGATTGAT TTAAAACTTC ATTTTTAATT
    11341 TAAAAGGATC TAGGTGAAGA TCCTTTTTGA TAATCTCATG ACCAAAATCC CTTAACGTGA
    11401 GTTTTCGTTC CACTGAGCGT CAGACCCCGT AGAAAAGATC AAAGGATCTT CTTGAGATCC
    11461 TTTTTTTCTG CGCGTAATCT GCTGCTTGCA AACAAAAAAA CCACCGCTAC CAGCGGTGGT
    11521 TTGTTTGCCG GATCAAGAGC TACCAACTCT TTTTCCGAAG GTAACTGGCT TCAGCAGAGC
    11581 GCAGATACCA AATACTGTTC TTCTAGTGTA GCCGTAGTTA GGCCACCACT TCAAGAACTC
    11641 TGTAGCACCG CCTACATACC TCGCTCTGCT AATCCTGTTA CCAGTGGCTG CTGCCAGTGG
    11701 CGATAAGTCG TGTCTTACCG GGTTGGACTC AAGACGATAG TTACCGGATA AGGCGCAGCG
    11761 GTCGGGCTGA ACGGGGGGTT CGTGCACACA GCCCAGCTTG GAGCGAACGA CCTACACCGA
    11821 ACTGAGATAC CTACAGCGTG AGCTATGAGA AAGCGCCACG CTTCCCGAAG GGAGAAAGGC
    11881 GGACAGGTAT CCGGTAAGCG GCAGGGTCGG AACAGGAGAG CGCACGAGGG AGCTTCCAGG
    11941 GGGAAACGCC TGGTATCTTT ATAGTCCTGT CGGGTTTCGC CACCTCTGAC TTGAGCGTCG
    12001 ATTTTTGTGA TGCTCGTCAG GGGGGCGGAG CCTATGGAAA AACGCCAGCA ACGCGGCCTT
    12061 TTTACGGTTC CTGCTCGGAT CTGTTGGACC GGACAGTAGT CATGGTTGAT GGGCTGCCTG
    12121 TATCGAGTGG TGATTTTGTG CCGAGCTGCC GGTCGGGGAG CTGTTGGCTG GCTGGTGGCA
    12181 GGATATATTG TGGTGTAAAC AAATTGACGC TTAGACAACT TAATAACACA TTGCGGACGT
    12241 TTTTAATGTA CTGGGGTTGA ACACTCT
//
