# Supplementary material for: Optimization of T-DNA architecture for Cas9-mediated mutagenesis in Arabidopsis
Source: PLoS One. 2019 Jan 9;14(1):e0204778. doi: 10.1371/journal.pone.0204778 (PMC6326418; doi:10.1371/journal.pone.0204778)
Supplement: S1 File — Maps are in genbank format in a ZIP file. (ZIP) [file pone.0204778.s008.zip › Plasmid_maps/Level2/BCJJ227_SLJ24450_EC1.2_Cas9p_Ocs_gEF_ADH1_U6-26term.gbk]

LOCUS       BCJJ227_SLJ24450_EC1.2_Cas9p_Ocs_gEF_ADH1_U6-26term     12452 bp    DNA     circular UNA 18-FEB-2013
COMMENT     This file is created by Vector NTI
            http://www.invitrogen.com/
FEATURES             Location/Qualifiers
     Seq.            join(12431..12452,1..984)
                     /label=L2f
     promoter        22..288
                     /label="Nos p."
     CDS             331..882
                     /label=BAR
     terminator      883..1181
                     /label="Nos term."
     Region          1107..1127
                     /note="Match: ATAGCGCGCAAACTAGGATAA"
                     /note="Length of match: 21"
                     /note="Accuracy (%): 100"
                     /note=Description:
                     /note="Found at strand: Positive"
                     /label=BC_B1
     Seq.            1165..2219
                     /label=B1
     promoter        1202..2215
                     /label="EC1.2 p."
     CDS             2216..6355
                     /label=Cas9_2
     Region          2252..2271
                     /note="Match: ACTAACTCTGTGGGATGGGC"
                     /note="Length of match: 20"
                     /note="Accuracy (%): 100"
                     /note=Description:
                     /note="Found at strand: Positive"
                     /label=BC_B32
     Seq.            2328..3360
                     /label=B32
     Region          3071..3090
                     /note="Match: TACGCTGATTTGTTCCTCGC"
                     /note="Length of match: 20"
                     /note="Accuracy (%): 100"
                     /note=Description:
                     /note="Found at strand: Positive"
                     /label=BC_B33
     Region          3803..3822
                     /note="Match: GTGACCGAGGGAATGAGGAA"
                     /note="Length of match: 20"
                     /note="Accuracy (%): 100"
                     /note=Description:
                     /note="Found at strand: Positive"
                     /label=BC_B34
     Region          4599..4618
                     /note="Match: TCCTCAAAGAGCACCCTGTT"
                     /note="Length of match: 20"
                     /note="Accuracy (%): 100"
                     /note=Description:
                     /note="Found at strand: Positive"
                     /label=BC_B35
     Region          5469..5488
                     /note="Match: AGGTGCTCTCTATGCCACAG"
                     /note="Length of match: 20"
                     /note="Accuracy (%): 100"
                     /note=Description:
                     /note="Found at strand: Positive"
                     /label=BC_B36
     Seq.            5520..6586
                     /label=B36
     terminator      6360..7073
                     /label="Ocs term."
     Region          6452..6471
                     /note="Match: TAGCTCAGATCCTTACCGCC"
                     /note="Length of match: 20"
                     /note="Accuracy (%): 100"
                     /note=Description:
                     /note="Found at strand: Positive"
                     /label=BC_B37
     Seq.            complement(6641..7664)
                     /label=L2r
     promoter        7098..7303
                     /label="U6-26 p."
     sgRNA           7304..7323
                     /label=gRNA
     misc_feature    7324..7409
                     /feature_type="gRNA backbone"
                     /label="EF backbone"
     terminator      7410..7601
                     /label="U6-26 term."
     Misc._feature   complement(7647..7774)
                     /vntifkey="21"
                     /label=RB
     Region          complement(7733..7752)
                     /note="Match: GGATAAACCTTTTCACGCCC"
                     /note="Length of match: 20"
                     /note="Accuracy (%): 100"
                     /note=Description:
                     /note="Found at strand: Negative"
                     /label=L2r
     Region          complement(10600..10627)
                     /note="Match: GTCTCATGAGCGGATACATATTTGAATG"
                     /note="Length of match: 28"
                     /note="Accuracy (%): 100"
                     /note=Description:
                     /note="Found at strand: Negative"
                     /label=L0r
     CDS             10672..11463
                     /vntifkey="4"
                     /label=NPTII
     misc_feature    11626..12240
                     /feature_type="Misc. 2"
                     /vntifkey="21"
                     /label="rep - pMB1"
     misc_feature    complement(12225)
                     /feature_type="Misc. 2"
                     /vntifkey="33"
                     /label=ORI
                     /note="RNaseH cleavage point"
     Misc._feature   complement(12292..12442)
                     /vntifkey="21"
                     /label=LB
     Region          12375..12395
                     /note="Match: GTGGTGTAAACAAATTGACGC"
                     /note="Length of match: 21"
                     /note="Accuracy (%): 100"
                     /note=Description:
                     /note="Found at strand: Positive"
                     /label=L2f
ORIGIN
        1 GTGCCGAATT CGGATCCGGA GCGGAGAATT AAGGGAGTCA CGTTATGACC CCCGCCGATG
       61 ACGCGGGACA AGCCGTTTTA CGTTTGGAAC TGACAGAACC GCAACGTTGA AGGAGCCACT
      121 CAGCCGCGGG TTTCTGGAGT TTAATGAGCT AAGCACATAC GTCAGAAACC ATTATTGCGC
      181 GTTCAAAAGT CGCCTAAGGT CACTATCAGC TAGCAAATAT TTCTTGTCAA AATGCTCCAC
      241 TGACGTTCCA TAAATTCCCC TCGGTATCCA ATTAGAGTCT CATATTCACT CTCAATCCAA
      301 ATAATCTGCA CCGGATCTGG ATCGTTTCGC ATGTCTCCTG AAAGAAGGCC TGCTGATATT
      361 AGAAGGGCTA CTGAGGCTGA TATGCCTGCT GTGTGCACTA TTGTGAATCA TTACATTGAG
      421 ACTTCTACTG TGAATTTCAG GACTGAGCCT CAAGAACCAC AAGAGTGGAC TGATGATCTT
      481 GTGAGGCTTA GAGAGAGGTA TCCTTGGCTT GTTGCTGAAG TGGATGGTGA AGTGGCTGGT
      541 ATTGCTTATG CTGGTCCTTG GAAGGCTAGG AATGCTTACG ATTGGACTGC TGAGTCTACT
      601 GTTTACGTGT CTCCTAGGCA TCAAAGAACT GGTCTTGGAT CTACTCTTTA CACTCATCTT
      661 TTGAAGTCTT TGGAGGCTCA GGGTTTCAAG TCTGTGGTTG CTGTGATTGG ACTTCCTAAT
      721 GATCCTTCTG TGAGGATGCA TGAGGCTCTT GGTTATGCTC CTAGGGGAAT GCTTAGAGCT
      781 GCTGGTTTCA AACATGGAAA TTGGCATGAT GTGGGATTCT GGCAGCTTGA TTTCTCTCTT
      841 CCTGTTCCTC CTAGACCTGT TCTTCCTGTG ACTGAGATTT GAGCGGGACT CTGGATCTAG
      901 AGTCAAGCAG ATCGTTCAAA CATTTGGCAA TAAAGTTTCT TAAGATTGAA TCCTGTTGCC
      961 GGTCTTGCGA TGATTATCAT ATAATTTCTG TTGAATTACG TTAAGCATGT AATAATTAAC
     1021 ATGTAATGCA TGACGTTATT TATGAGATGG GTTTTTATGA TTAGAGTCCC GCAATTATAC
     1081 ATTTAATACG CGATAGAAAA CAAAATATAG CGCGCAAACT AGGATAAATT ATCGCGCGCG
     1141 GTGTCATCTA TGTTACTAGA TCGACGCTTG CTGAATTGGA GCGCTGCAAG AATTCAAGCT
     1201 TGGAGACTTT GATAAATGTT CCTCGCTGAC GTAAGgAGAC ATTAGTAATG GTTATAATAT
     1261 ATAGCTTTCT ATGAATGTAT GGTGAGAAAA TGTCTGTTCA CTGATTTTGA GTTTGGAATA
     1321 AAAGCATTTG CGTTTGGTTT ATCATTGCGT TTATACAAGG ACAGAGATCC ACTGAGCTGG
     1381 AATAGCTTAA AACCATTATC AGAACAAAAT AAACCATTTT TTGTTAAGAA TCAGAGCATA
     1441 GTAAACAACA GAAACAACCT AAGAGAGGTA ACTTGTCCAA GAAGATAGCT AATTATATCT
     1501 ATTTTATAAA AGTTATCATA GTTTGTAAGT CACAAAAGAT GCAAATAACA GAGAAACTAG
     1561 GAGACTTGAG AATATACATT CTTGTATATT TGTATTCGAG ATTGTGAAAA TTTGACCATA
     1621 AGTTTAAATT CTTAAAAAGA TATATCTGAT CTAGATGATG GTTATAGACT GTAATTTTAC
     1681 CACATGTTTA ATGATGGATA GTGACACACA TGACACATCG ACAACACTAT AGCATCTTAT
     1741 TTAGATTACA ACATGAAATT TTTCTGTAAT ACATGTCTTT GTACATAATT TAAAAGTAAT
     1801 TCCTAAGAAA TATATTTATA CAAGGAGTTT AAAGAAAACA TAGCATAAAG TTCAATGAGT
     1861 AGTAAAAACC ATATACAGTA TATAGCATAA AGTTCAATGA GTTTATTACA AAAGCATTGG
     1921 TTCACTTTCT GTAACACGAC GTTAAACCTT CGTCTCCAAT AGGAGCGCTA CTGATTCAAC
     1981 ATGCCAATAT ATACTAAATA CGTTTCTACA GTCAAATGCT TTAACGTTTC ATGATTAAGT
     2041 GACTATTTAC CGTCAATCCT TTCCCATTCC TCCCACTAAT CCAACTTTTT AATTACTCTT
     2101 AAATCACCAC TAAGCTTCGA ATCCATCCAA AACCACAATA TAAAAACAGA ACTCTCGTAA
     2161 CTCAATCATC GCAAAACAAA ACAAAACAAA ACAAAAACCC CAAAAAGAAA GAATAATGGA
     2221 TAAGAAGTAC TCTATCGGAC TCGATATCGG AACTAACTCT GTGGGATGGG CTGTGATCAC
     2281 CGATGAGTAC AAGGTGCCAT CTAAGAAGTT CAAGGTTCTC GGAAACACCG ATAGGCACTC
     2341 TATCAAGAAA AACCTTATCG GTGCTCTCCT CTTCGATTCT GGTGAAACTG CTGAGGCTAC
     2401 CAGACTCAAG AGAACCGCTA GAAGAAGGTA CACCAGAAGA AAGAACAGGA TCTGCTACCT
     2461 CCAAGAGATC TTCTCTAACG AGATGGCTAA AGTGGATGAT TCATTCTTCC ACAGGCTCGA
     2521 AGAGTCATTC CTCGTGGAAG AAGATAAGAA GCACGAGAGG CACCCTATCT TCGGAAACAT
     2581 CGTTGATGAG GTGGCATACC ACGAGAAGTA CCCTACTATC TACCACCTCA GAAAGAAGCT
     2641 CGTTGATTCT ACTGATAAGG CTGATCTCAG GCTCATCTAC CTCGCTCTCG CTCACATGAT
     2701 CAAGTTCAGA GGACACTTCC TCATCGAGGG TGATCTCAAC CCTGATAACT CTGATGTGGA
     2761 TAAGTTGTTC ATCCAGCTCG TGCAGACCTA CAACCAGCTT TTCGAAGAGA ACCCTATCAA
     2821 CGCTTCAGGT GTGGATGCTA AGGCTATCCT CTCTGCTAGG CTCTCTAAGT CAAGAAGGCT
     2881 TGAGAACCTC ATTGCTCAGC TCCCTGGTGA GAAGAAGAAC GGACTTTTCG GAAACTTGAT
     2941 CGCTCTCTCT CTCGGACTCA CCCCTAACTT CAAGTCTAAC TTCGATCTCG CTGAGGATGC
     3001 AAAGCTCCAG CTCTCAAAGG ATACCTACGA TGATGATCTC GATAACCTCC TCGCTCAGAT
     3061 CGGAGATCAG TACGCTGATT TGTTCCTCGC TGCTAAGAAC CTCTCTGATG CTATCCTCCT
     3121 CAGTGATATC CTCAGAGTGA ACACCGAGAT CACCAAGGCT CCACTCTCAG CTTCTATGAT
     3181 CAAGAGATAC GATGAGCACC ACCAGGATCT CACACTTCTC AAGGCTCTTG TTAGACAGCA
     3241 GCTCCCAGAG AAGTACAAAG AGATTTTCTT CGATCAGTCT AAGAACGGAT ACGCTGGTTA
     3301 CATCGATGGT GGTGCATCTC AAGAAGAGTT CTACAAGTTC ATCAAGCCTA TCCTCGAGAA
     3361 GATGGATGGA ACCGAGGAAC TCCTCGTGAA GCTCAATAGA GAGGATCTTC TCAGAAAGCA
     3421 GAGGACCTTC GATAACGGAT CTATCCCTCA TCAGATCCAC CTCGGAGAGT TGCACGCTAT
     3481 CCTTAGAAGG CAAGAGGATT TCTACCCATT CCTCAAGGAT AACAGGGAAA AGATTGAGAA
     3541 GATTCTCACC TTCAGAATCC CTTACTACGT GGGACCTCTC GCTAGAGGAA ACTCAAGATT
     3601 CGCTTGGATG ACCAGAAAGT CTGAGGAAAC CATCACCCCT TGGAACTTCG AAGAGGTGGT
     3661 GGATAAGGGT GCTAGTGCTC AGTCTTTCAT CGAGAGGATG ACCAACTTCG ATAAGAACCT
     3721 TCCAAACGAG AAGGTGCTCC CTAAGCACTC TTTGCTCTAC GAGTACTTCA CCGTGTACAA
     3781 CGAGTTGACC AAGGTTAAGT ACGTGACCGA GGGAATGAGG AAGCCTGCTT TTTTGTCAGG
     3841 TGAGCAAAAG AAGGCTATCG TTGATCTCTT GTTCAAGACC AACAGAAAGG TGACCGTGAA
     3901 GCAGCTCAAA GAGGATTACT TCAAGAAAAT CGAGTGCTTC GATTCAGTTG AGATTTCTGG
     3961 TGTTGAGGAT AGGTTCAACG CATCTCTCGG AACCTACCAC GATCTCCTCA AGATCATTAA
     4021 GGATAAGGAT TTCTTGGATA ACGAGGAAAA CGAGGATATC TTGGAGGATA TCGTTCTTAC
     4081 CCTCACCCTC TTTGAAGATA GAGAGATGAT TGAAGAAAGG CTCAAGACCT ACGCTCATCT
     4141 CTTCGATGAT AAGGTGATGA AGCAGTTGAA GAGAAGAAGA TACACTGGTT GGGGAAGGCT
     4201 CTCAAGAAAG CTCATTAACG GAATCAGGGA TAAGCAGTCT GGAAAGACAA TCCTTGATTT
     4261 CCTCAAGTCT GATGGATTCG CTAACAGAAA CTTCATGCAG CTCATCCACG ATGATTCTCT
     4321 CACCTTTAAA GAGGATATCC AGAAGGCTCA GGTTTCAGGA CAGGGTGATA GTCTCCATGA
     4381 GCATATCGCT AACCTCGCTG GATCTCCTGC AATCAAGAAG GGAATCCTCC AGACTGTGAA
     4441 GGTTGTGGAT GAGTTGGTGA AGGTGATGGG AAGGCATAAG CCTGAGAACA TCGTGATCGA
     4501 AATGGCTAGA GAGAACCAGA CCACTCAGAA GGGACAGAAG AACTCTAGGG AAAGGATGAA
     4561 GAGGATCGAG GAAGGTATCA AAGAGCTTGG ATCTCAGATC CTCAAAGAGC ACCCTGTTGA
     4621 GAACACTCAG CTCCAGAATG AGAAGCTCTA CCTCTACTAC CTCCAGAACG GAAGGGATAT
     4681 GTATGTGGAT CAAGAGTTGG ATATCAACAG GCTCTCTGAT TACGATGTTG ATCATATCGT
     4741 GCCACAGTCA TTCTTGAAGG ATGATTCTAT CGATAACAAG GTGCTCACCA GGTCTGATAA
     4801 GAACAGGGGT AAGAGTGATA ACGTGCCAAG TGAAGAGGTT GTGAAGAAAA TGAAGAACTA
     4861 TTGGAGGCAG CTCCTCAACG CTAAGCTCAT CACTCAGAGA AAGTTCGATA ACTTGACTAA
     4921 GGCTGAGAGG GGAGGACTCT CTGAATTGGA TAAGGCAGGA TTCATCAAGA GGCAGCTTGT
     4981 GGAAACCAGG CAGATCACTA AGCACGTTGC ACAGATCCTC GATTCTAGGA TGAACACCAA
     5041 GTACGATGAG AACGATAAGT TGATCAGGGA AGTGAAGGTT ATCACCCTCA AGTCAAAGCT
     5101 CGTGTCTGAT TTCAGAAAGG ATTTCCAATT CTACAAGGTG AGGGAAATCA ACAACTACCA
     5161 CCACGCTCAC GATGCTTACC TTAACGCTGT TGTTGGAACC GCTCTCATCA AGAAGTATCC
     5221 TAAGCTCGAG TCAGAGTTCG TGTACGGTGA TTACAAGGTG TACGATGTGA GGAAGATGAT
     5281 CGCTAAGTCT GAGCAAGAGA TCGGAAAGGC TACCGCTAAG TATTTCTTCT ACTCTAACAT
     5341 CATGAATTTC TTCAAGACCG AGATTACCCT CGCTAACGGT GAGATCAGAA AGAGGCCACT
     5401 CATCGAGACA AACGGTGAAA CAGGTGAGAT CGTGTGGGAT AAGGGAAGGG ATTTCGCTAC
     5461 CGTTAGAAAG GTGCTCTCTA TGCCACAGGT GAACATCGTT AAGAAAACCG AGGTGCAGAC
     5521 CGGTGGATTC TCTAAAGAGT CTATCCTCCC TAAGAGGAAC TCTGATAAGC TCATTGCTAG
     5581 GAAGAAGGAT TGGGACCCTA AGAAATACGG TGGTTTCGAT TCTCCTACCG TGGCTTACTC
     5641 TGTTCTCGTT GTGGCTAAGG TTGAGAAGGG AAAGAGTAAG AAGCTCAAGT CTGTTAAGGA
     5701 ACTTCTCGGA ATCACTATCA TGGAAAGGTC ATCTTTCGAG AAGAACCCAA TCGATTTCCT
     5761 CGAGGCTAAG GGATACAAAG AGGTTAAGAA GGATCTCATC ATCAAGCTCC CAAAGTACTC
     5821 ACTCTTCGAA CTCGAGAACG GTAGAAAGAG GATGCTCGCT TCTGCTGGTG AGCTTCAAAA
     5881 GGGAAACGAG CTTGCTCTCC CATCTAAGTA CGTTAACTTT CTTTACCTCG CTTCTCACTA
     5941 CGAGAAGTTG AAGGGATCTC CAGAAGATAA CGAGCAGAAG CAACTTTTCG TTGAGCAGCA
     6001 CAAGCACTAC TTGGATGAGA TCATCGAGCA GATCTCTGAG TTCTCTAAAA GGGTGATCCT
     6061 CGCTGATGCA AACCTCGATA AGGTGTTGTC TGCTTACAAC AAGCACAGAG ATAAGCCTAT
     6121 CAGGGAACAG GCAGAGAACA TCATCCATCT CTTCACCCTT ACCAACCTCG GTGCTCCTGC
     6181 TGCTTTCAAG TACTTCGATA CAACCATCGA TAGGAAGAGA TACACCTCTA CCAAAGAAGT
     6241 GCTCGATGCT ACCCTCATCC ATCAGTCTAT CACTGGACTC TACGAGACTA GGATCGATCT
     6301 CTCACAGCTC GGTGGTGATT CAAGGGCTGA TCCTAAGAAG AAGAGGAAGG TTTGAGCTTG
     6361 TCCTGCTTTA ATGAGATATG CGAGAAGCCT ATGATCGCAT GATATTTGCT TTCAATTCTG
     6421 TTGTGCACGT TGTAAAAAAC CTGAGCATGT GTAGCTCAGA TCCTTACCGC CGGTTTCGGT
     6481 TCATTCTAAT GAATATATCA CCCGTTACTA TCGTATTTTT ATGAATAATA TTCTCCGTTC
     6541 AATTTACTGA TTGTACCCTA CTACTTATAT GTACAATATT AAAATGAAAA CAATATATTG
     6601 TGCTGAATAG GTTTATAGCG ACATCTATGA TAGAGCGCCA CAATAACAAA CAATTGCGTT
     6661 TTATTATTAC AAATCCAATT TTAAAAAAAG CGGCAGAACC GGTCAAACCT AAAAGACTGA
     6721 TTACATAAAT CTTATTCAAA TTTCAAAAGT GCCCCAGGGG CTAGTATCTA CGACACACCG
     6781 AGCGGCGAAC TAATAACGCT CACTGAAGGG AACTCCGGTT CCCCGCCGGC GCGCATGGGT
     6841 GAGATTCCTT GAAGTTGAGT ATTGGCCGTC CGCTCTACCG AAAGTTACGG GCACCATTCA
     6901 ACCCGGTCCA GCACGGCGGC CGGGTAACCG ACTTGCTGCC CCGAGAATTA TGCAGCATTT
     6961 TTTTGGTGTA TGTGGGCCCC AAATGAAGTG CAGGTCAAAC CTTGACAGTG ACGACAAATC
     7021 GTTGGGCGGG TCCAGGGCGA ATTTTGCGAC AACATGTCGA GGCTCAGCAG GACCGCTACT
     7081 AGAATTCGAG CTCGGAGCAT CTTCATTCTT AAGATATGAA GATAATCTTC AAAAGGCCCC
     7141 TGGGAATCTG AAAGAAGAGA AGCAGGCCCA TTTATATGGG AAAGAACAAT AGTATTTCTT
     7201 ATATAGGCCC ATTTAAGTTG AAAACAATCT TCAAAAGTCC CACATCGCTT AGATAAGAAA
     7261 ACGAAGCTGA GTTTATATAC AGCTAGAGTC GAAGTAGTGA TTGCGTATCT TCGGCCATGA
     7321 AGCGTTTAAG AGCTATGCTG GAAACAGCAT AGCAAGTTTA AATAAGGCTA GTCCGTTATC
     7381 AACTTGAAAA AGTGGCACCG AGTCGGTGCT TTTTTTTGCA AAATTTTCCA GATCGATTTC
     7441 TTCTTCCTCT GTTCTTCGGC GTTCAATTTC TGGGGTTTTC TCTTCGTTTT CTGTAACTGA
     7501 AACCTAAAAT TTGACCTAAA AAAAATCTCA AATAATATGA TTCAGTGGTT TTGTACTTTT
     7561 CAGTTAGTTG AGTTTTGCAG TTCCGATGAG ATAAACCAAT ACGCTTTACG AGGATGCACA
     7621 TGTGACCGAG GGACACGAAG TGATCCGTTT AAACTATCAG TGTTTGACAG GATATATTGG
     7681 CGGGTAAACC TAAGAGAAAA GAGCGTTTAT TAGAATAATC GGATATTTAA AAGGGCGTGA
     7741 AAAGGTTTAT CCGTTCGTCC ATTTGTATGT GCCAGCCGTG CGGCTGCATG AAATCCTGGC
     7801 CGGTTTGTCT GATGCCAAGC TGGCGGCCTG GCCGGCCAGC TTGGCCGCTG AAGAAACCGA
     7861 GCGCCGCCGT CTAAAAAGGT GATGTGTATT TGAGTAAAAC AGCTTGCGTC ATGCGGTCGC
     7921 TGCGTATATG ATGCGATGAG TAAATAAACA AATACGCAAG GGGAACGCAT GAAGGTTATC
     7981 GCTGTACTTA ACCAGAAAGG CGGGTCAGGC AAGACGACCA TCGCAACCCA TCTAGCCCGC
     8041 GCCCTGCAAC TCGCCGGGGC CGATGTTCTG TTAGTCGATT CCGATCCCCA GGGCAGTGCC
     8101 CGCGATTGGG CGGCCGTGCG GGAAGATCAA CCGCTAACCG TTGTCGGCAT CGACCGCCCG
     8161 ACGATTGACC GCGACGTGAA GGCCATCGGC CGGCGCGACT TCGTAGTGAT CGACGGAGCG
     8221 CCCCAGGCGG CGGACTTGGC TGTGTCCGCG ATCAAGGCAG CCGACTTCGT GCTGATTCCG
     8281 GTGCAGCCAA GCCCTTACGA CATATGGGCC ACCGCCGACC TGGTGGAGCT GGTTAAGCAG
     8341 CGCATTGAGG TCACGGATGG AAGGCTACAA GCGGCCTTTG TCGTGTCGCG GGCGATCAAA
     8401 GGCACGCGCA TCGGCGGTGA GGTTGCCGAG GCGCTGGCCG GGTACGAGCT GCCCATTCTT
     8461 GAGTCCCGTA TCACGCAGCG CGTGAGCTAC CCAGGCACTG CCGCCGCCGG CACAACCGTT
     8521 CTTGAATCAG AACCCGAGGG CGACGCTGCC CGCGAGGTCC AGGCGCTGGC CGCTGAAATT
     8581 AAATCAAAAC TCATTTGAGT TAATGAGGTA AAGAGAAAAT GAGCAAAAGC ACAAACACGC
     8641 TAAGTGCCGG CCGTCCGAGC GCACGCAGCA GCAAGGCTGC AACGTTGGCC AGCCTGGCAG
     8701 ACACGCCAGC CATGAAGCGG GTCAACTTTC AGTTGCCGGC GGAGGATCAC ACCAAGCTGA
     8761 AGATGTACGC GGTACGCCAA GGCAAGACCA TTACCGAGCT GCTATCTGAA TACATCGCGC
     8821 AGCTACCAGA GTAAATGAGC AAATGAATAA ATGAGTAGAT GAATTTTAGC GGCTAAAGGA
     8881 GGCGGCATGG AAAATCAAGA ACAACCAGGC ACCGACGCCG TGGAATGCCC CATGTGTGGA
     8941 GGAACGGGCG GTTGGCCAGG CGTAAGCGGC TGGGTTGTCT GCCGGCCCTG CAATGGCACT
     9001 GGAACCCCCA AGCCCGAGGA ATCGGCGTGA CGGTCGCAAA CCATCCGGCC CGGTACAAAT
     9061 CGGCGCGGCG CTGGGTGATG ACCTGGTGGA GAAGTTGAAG GCCGCGCAGG CCGCCCAGCG
     9121 GCAACGCATC GAGGCAGAAG CACGCCCCGG TGAATCGTGG CAAGCGGCCG CTGATCGAAT
     9181 CCGCAAAGAA TCCCGGCAAC CGCCGGCAGC CGGTGCGCCG TCGATTAGGA AGCCGCCCAA
     9241 GGGCGACGAG CAACCAGATT TTTTCGTTCC GATGCTCTAT GACGTGGGCA CCCGCGATAG
     9301 TCGCAGCATC ATGGACGTGG CCGTTTTCCG TCTGTCGAAG CGTGACCGAC GAGCTGGCGA
     9361 GGTGATCCGC TACGAGCTTC CAGACGGGCA CGTAGAGGTT TCCGCAGGGC CGGCCGGCAT
     9421 GGCCAGTGTG TGGGATTACG ACCTGGTACT GATGGCGGTT TCCCATCTAA CCGAATCCAT
     9481 GAACCGATAC CGGGAAGGGA AGGGAGACAA GCCCGGCCGC GTGTTCCGTC CACACGTTGC
     9541 GGACGTACTC AAGTTCTGCC GGCGAGCCGA TGGCGGAAAG CAGAAAGACG ACCTGGTAGA
     9601 AACCTGCATT CGGTTAAACA CCACGCACGT TGCCATGCAG CGTACGAAGA AGGCCAAGAA
     9661 CGGCCGCCTG GTGACGGTAT CCGAGGGTGA AGCCTTGATT AGCCGCTACA AGATCGTAAA
     9721 GAGCGAAACC GGGCGGCCGG AGTACATCGA GATCGAGCTA GCTGATTGGA TGTACCGCGA
     9781 GATCACAGAA GGCAAGAACC CGGACGTGCT GACGGTTCAC CCCGATTACT TTTTGATCGA
     9841 TCCCGGCATC GGCCGTTTTC TCTACCGCCT GGCACGCCGC GCCGCAGGCA AGGCAGAAGC
     9901 CAGATGGTTG TTCAAGACGA TCTACGAACG CAGTGGCAGC GCCGGAGAGT TCAAGAAGTT
     9961 CTGTTTCACC GTGCGCAAGC TGATCGGGTC AAATGACCTG CCGGAGTACG ATTTGAAGGA
    10021 GGAGGCGGGG CAGGCTGGCC CGATCCTAGT CATGCGCTAC CGCAACCTGA TCGAGGGCGA
    10081 AGCATCCGCC GGTTCCTAAT GTACGGAGCA GATGCTAGGG CAAATTGCCC TAGCAGGGGA
    10141 AAAAGGTCGA AAAAGCTTCT TTCCTGTGGA TAGCACGTAC ATTGGGAACC CAAAGCCGTA
    10201 CATTGGGAAC CGGAACCCGT ACATTGGGAA CCCAAAGCCG TACATTGGGA ACCGGTCACA
    10261 CATGTAAGTG ACTGATATAA AAGAGAAAAA AGGCGATTTT TCCGCCTAAA ACTCTTTAAA
    10321 ACTTATTAAA ACTCTTAAAA CCCGCCTGGC CTGTGCATAA CTGTCTGGCC AGCGCACAGC
    10381 CGAACAGCTG CAAAAAGCGC CTACCCTTCG GTCGCTGCGC TCCCTACGCC CCGCCGCTTC
    10441 GCGTCGGCCT ATCGCGGCCG CTGGCCGCTC AAAAATGGCT GGCCTACGGC CAGGCAATCT
    10501 ACCAGGGCGC GGACAAGCCG CGCCGTCGCC ACTCGACCGC CGGCGCCCAC ATCAAGGCTC
    10561 CGAGTGCGCG GAACCCCTAT TTGTTTATTT TTCTAAATAC ATTCAAATAT GTATCCGCTC
    10621 ATGAGACAAT AACCCTGATA AATGCTTCAA TAATATTGAA AAAGGAAGAG TATGGCTAAA
    10681 ATGAGAATAT CACCGGAATT GAAAAAACTG ATCGAAAAAT ACCGCTGCGT AAAAGATACG
    10741 GAAGGAATGT CTCCTGCTAA GGTATATAAG CTGGTGGGAG AAAATGAAAA CCTATATTTA
    10801 AAAATGACGG ACAGCCGGTA TAAAGGGACC ACCTATGATG TGGAACGGGA AAAGGACATG
    10861 ATGCTATGGC TGGAAGGAAA GCTGCCTGTT CCAAAGGTCC TGCACTTTGA ACGGCATGAT
    10921 GGCTGGAGCA ATCTGCTCAT GAGTGAGGCC GATGGCGTCC TTTGCTCGGA AGAGTATGAA
    10981 GATGAACAAA GCCCTGAAAA GATTATCGAG CTGTATGCGG AGTGCATCAG GCTCTTTCAC
    11041 TCCATCGACA TATCGGATTG TCCCTATACG AATAGCTTAG ACAGCCGCTT AGCCGAATTG
    11101 GATTACTTAC TGAATAACGA TCTGGCCGAT GTGGATTGCG AAAACTGGGA AGAGGACACT
    11161 CCATTTAAAG ATCCGCGCGA GCTGTATGAT TTTTTAAAGA CGGAAAAGCC CGAAGAGGAA
    11221 CTTGTCTTTT CCCACGGCGA CCTGGGAGAC AGCAACATCT TTGTGAAAGA TGGCAAAGTA
    11281 AGTGGCTTTA TTGATCTTGG GAGAAGCGGC AGGGCGGACA AGTGGTATGA CATTGCCTTC
    11341 TGCGTCCGGT CGCTCAGGGA GGATATCGGG GAAGAACAGT ATGTCGAGCT ATTTTTTGAC
    11401 TTACTGGGGA TCAAGCCTGA TTGGGAGAAA ATAAAATATT ATATTTTACT GGATGAATTG
    11461 TTTTAGCTGT CAGACCAAGT TTACTCATAT ATACTTTAGA TTGATTTAAA ACTTCATTTT
    11521 TAATTTAAAA GGATCTAGGT GAAGATCCTT TTTGATAATC TCATGACCAA AATCCCTTAA
    11581 CGTGAGTTTT CGTTCCACTG AGCGTCAGAC CCCGTAGAAA AGATCAAAGG ATCTTCTTGA
    11641 GATCCTTTTT TTCTGCGCGT AATCTGCTGC TTGCAAACAA AAAAACCACC GCTACCAGCG
    11701 GTGGTTTGTT TGCCGGATCA AGAGCTACCA ACTCTTTTTC CGAAGGTAAC TGGCTTCAGC
    11761 AGAGCGCAGA TACCAAATAC TGTTCTTCTA GTGTAGCCGT AGTTAGGCCA CCACTTCAAG
    11821 AACTCTGTAG CACCGCCTAC ATACCTCGCT CTGCTAATCC TGTTACCAGT GGCTGCTGCC
    11881 AGTGGCGATA AGTCGTGTCT TACCGGGTTG GACTCAAGAC GATAGTTACC GGATAAGGCG
    11941 CAGCGGTCGG GCTGAACGGG GGGTTCGTGC ACACAGCCCA GCTTGGAGCG AACGACCTAC
    12001 ACCGAACTGA GATACCTACA GCGTGAGCTA TGAGAAAGCG CCACGCTTCC CGAAGGGAGA
    12061 AAGGCGGACA GGTATCCGGT AAGCGGCAGG GTCGGAACAG GAGAGCGCAC GAGGGAGCTT
    12121 CCAGGGGGAA ACGCCTGGTA TCTTTATAGT CCTGTCGGGT TTCGCCACCT CTGACTTGAG
    12181 CGTCGATTTT TGTGATGCTC GTCAGGGGGG CGGAGCCTAT GGAAAAACGC CAGCAACGCG
    12241 GCCTTTTTAC GGTTCCTGCT CGGATCTGTT GGACCGGACA GTAGTCATGG TTGATGGGCT
    12301 GCCTGTATCG AGTGGTGATT TTGTGCCGAG CTGCCGGTCG GGGAGCTGTT GGCTGGCTGG
    12361 TGGCAGGATA TATTGTGGTG TAAACAAATT GACGCTTAGA CAACTTAATA ACACATTGCG
    12421 GACGTTTTTA ATGTACTGGG GTTGAACACT CT
//
