# Supplementary material for: Optimization of T-DNA architecture for Cas9-mediated mutagenesis in Arabidopsis
Source: PLoS One. 2019 Jan 9;14(1):e0204778. doi: 10.1371/journal.pone.0204778 (PMC6326418; doi:10.1371/journal.pone.0204778)
Supplement: S1 File — Maps are in genbank format in a ZIP file. (ZIP) [file pone.0204778.s008.zip › Plasmid_maps/Level2/BCJJ228_SLJ24451_EC1.2_Cas9p_E9_gEF_ADH1.gbk]

LOCUS       BCJJ228_SLJ24451_EC1.2_Cas9p_E9_gEF_ADH1     12184 bp    DNA     circular UNA 18-FEB-2013
COMMENT     This file is created by Vector NTI
            http://www.invitrogen.com/
FEATURES             Location/Qualifiers
     Seq.            join(12178..12184,1..1038)
                     /label=L2f
     promoter        22..288
                     /label="Nos p."
     CDS             331..882
                     /label=BAR
     terminator      883..1181
                     /label="Nos term."
     Region          1107..1127
                     /note="Match: ATAGCGCGCAAACTAGGATAA"
                     /note="Length of match: 21"
                     /note="Accuracy (%): 100"
                     /note=Description:
                     /note="Found at strand: Positive"
                     /label=BC_B1
     Seq.            1176..2261
                     /label=B1
     promoter        1202..2215
                     /label="EC1.2 p."
     CDS             2216..6355
                     /label=Cas9_2
     Region          2252..2271
                     /note="Match: ACTAACTCTGTGGGATGGGC"
                     /note="Length of match: 20"
                     /note="Accuracy (%): 100"
                     /note=Description:
                     /note="Found at strand: Positive"
                     /label=BC_B32
     Seq.            2313..3304
                     /label=B32
     Region          3071..3090
                     /note="Match: TACGCTGATTTGTTCCTCGC"
                     /note="Length of match: 20"
                     /note="Accuracy (%): 100"
                     /note=Description:
                     /note="Found at strand: Positive"
                     /label=BC_B33
     Region          3803..3822
                     /note="Match: GTGACCGAGGGAATGAGGAA"
                     /note="Length of match: 20"
                     /note="Accuracy (%): 100"
                     /note=Description:
                     /note="Found at strand: Positive"
                     /label=BC_B34
     Region          4599..4618
                     /note="Match: TCCTCAAAGAGCACCCTGTT"
                     /note="Length of match: 20"
                     /note="Accuracy (%): 100"
                     /note=Description:
                     /note="Found at strand: Positive"
                     /label=BC_B35
     Region          5469..5488
                     /note="Match: AGGTGCTCTCTATGCCACAG"
                     /note="Length of match: 20"
                     /note="Accuracy (%): 100"
                     /note=Description:
                     /note="Found at strand: Positive"
                     /label=BC_B36
     Seq.            5537..6589
                     /label=B36
     Seq.            complement(6304..7396)
                     /label=L2r
     terminator      6360..6991
                     /label="E9 term."
     promoter        7015..7220
                     /label="U6-26 p."
     sgRNA           7221..7240
                     /label=gRNA
     misc_feature    7241..7333
                     /feature_type="gRNA backbone"
                     /label="EF backbone"
     Misc._feature   complement(7379..7506)
                     /vntifkey="21"
                     /label=RB
     Region          complement(7465..7484)
                     /note="Match: GGATAAACCTTTTCACGCCC"
                     /note="Length of match: 20"
                     /note="Accuracy (%): 100"
                     /note=Description:
                     /note="Found at strand: Negative"
                     /label=L2r
     Region          complement(10332..10359)
                     /note="Match: GTCTCATGAGCGGATACATATTTGAATG"
                     /note="Length of match: 28"
                     /note="Accuracy (%): 100"
                     /note=Description:
                     /note="Found at strand: Negative"
                     /label=L0r
     CDS             10404..11195
                     /vntifkey="4"
                     /label=NPTII
     misc_feature    11358..11972
                     /feature_type="Misc. 2"
                     /vntifkey="21"
                     /label="rep - pMB1"
     misc_feature    complement(11957)
                     /feature_type="Misc. 2"
                     /vntifkey="33"
                     /label=ORI
                     /note="RNaseH cleavage point"
     Misc._feature   complement(12024..12174)
                     /vntifkey="21"
                     /label=LB
     Region          12107..12127
                     /note="Match: GTGGTGTAAACAAATTGACGC"
                     /note="Length of match: 21"
                     /note="Accuracy (%): 100"
                     /note=Description:
                     /note="Found at strand: Positive"
                     /label=L2f
ORIGIN
        1 GTGCCGAATT CGGATCCGGA GCGGAGAATT AAGGGAGTCA CGTTATGACC CCCGCCGATG
       61 ACGCGGGACA AGCCGTTTTA CGTTTGGAAC TGACAGAACC GCAACGTTGA AGGAGCCACT
      121 CAGCCGCGGG TTTCTGGAGT TTAATGAGCT AAGCACATAC GTCAGAAACC ATTATTGCGC
      181 GTTCAAAAGT CGCCTAAGGT CACTATCAGC TAGCAAATAT TTCTTGTCAA AATGCTCCAC
      241 TGACGTTCCA TAAATTCCCC TCGGTATCCA ATTAGAGTCT CATATTCACT CTCAATCCAA
      301 ATAATCTGCA CCGGATCTGG ATCGTTTCGC ATGTCTCCTG AAAGAAGGCC TGCTGATATT
      361 AGAAGGGCTA CTGAGGCTGA TATGCCTGCT GTGTGCACTA TTGTGAATCA TTACATTGAG
      421 ACTTCTACTG TGAATTTCAG GACTGAGCCT CAAGAACCAC AAGAGTGGAC TGATGATCTT
      481 GTGAGGCTTA GAGAGAGGTA TCCTTGGCTT GTTGCTGAAG TGGATGGTGA AGTGGCTGGT
      541 ATTGCTTATG CTGGTCCTTG GAAGGCTAGG AATGCTTACG ATTGGACTGC TGAGTCTACT
      601 GTTTACGTGT CTCCTAGGCA TCAAAGAACT GGTCTTGGAT CTACTCTTTA CACTCATCTT
      661 TTGAAGTCTT TGGAGGCTCA GGGTTTCAAG TCTGTGGTTG CTGTGATTGG ACTTCCTAAT
      721 GATCCTTCTG TGAGGATGCA TGAGGCTCTT GGTTATGCTC CTAGGGGAAT GCTTAGAGCT
      781 GCTGGTTTCA AACATGGAAA TTGGCATGAT GTGGGATTCT GGCAGCTTGA TTTCTCTCTT
      841 CCTGTTCCTC CTAGACCTGT TCTTCCTGTG ACTGAGATTT GAGCGGGACT CTGGATCTAG
      901 AGTCAAGCAG ATCGTTCAAA CATTTGGCAA TAAAGTTTCT TAAGATTGAA TCCTGTTGCC
      961 GGTCTTGCGA TGATTATCAT ATAATTTCTG TTGAATTACG TTAAGCATGT AATAATTAAC
     1021 ATGTAATGCA TGACGTTATT TATGAGATGG GTTTTTATGA TTAGAGTCCC GCAATTATAC
     1081 ATTTAATACG CGATAGAAAA CAAAATATAG CGCGCAAACT AGGATAAATT ATCGCGCGCG
     1141 GTGTCATCTA TGTTACTAGA TCGACGCTTG CTGAATTGGA GCGCTGCAAG AATTCAAGCT
     1201 TGGAGACTTT GATAAATGTT CCTCGCTGAC GTAAGgAGAC ATTAGTAATG GTTATAATAT
     1261 ATAGCTTTCT ATGAATGTAT GGTGAGAAAA TGTCTGTTCA CTGATTTTGA GTTTGGAATA
     1321 AAAGCATTTG CGTTTGGTTT ATCATTGCGT TTATACAAGG ACAGAGATCC ACTGAGCTGG
     1381 AATAGCTTAA AACCATTATC AGAACAAAAT AAACCATTTT TTGTTAAGAA TCAGAGCATA
     1441 GTAAACAACA GAAACAACCT AAGAGAGGTA ACTTGTCCAA GAAGATAGCT AATTATATCT
     1501 ATTTTATAAA AGTTATCATA GTTTGTAAGT CACAAAAGAT GCAAATAACA GAGAAACTAG
     1561 GAGACTTGAG AATATACATT CTTGTATATT TGTATTCGAG ATTGTGAAAA TTTGACCATA
     1621 AGTTTAAATT CTTAAAAAGA TATATCTGAT CTAGATGATG GTTATAGACT GTAATTTTAC
     1681 CACATGTTTA ATGATGGATA GTGACACACA TGACACATCG ACAACACTAT AGCATCTTAT
     1741 TTAGATTACA ACATGAAATT TTTCTGTAAT ACATGTCTTT GTACATAATT TAAAAGTAAT
     1801 TCCTAAGAAA TATATTTATA CAAGGAGTTT AAAGAAAACA TAGCATAAAG TTCAATGAGT
     1861 AGTAAAAACC ATATACAGTA TATAGCATAA AGTTCAATGA GTTTATTACA AAAGCATTGG
     1921 TTCACTTTCT GTAACACGAC GTTAAACCTT CGTCTCCAAT AGGAGCGCTA CTGATTCAAC
     1981 ATGCCAATAT ATACTAAATA CGTTTCTACA GTCAAATGCT TTAACGTTTC ATGATTAAGT
     2041 GACTATTTAC CGTCAATCCT TTCCCATTCC TCCCACTAAT CCAACTTTTT AATTACTCTT
     2101 AAATCACCAC TAAGCTTCGA ATCCATCCAA AACCACAATA TAAAAACAGA ACTCTCGTAA
     2161 CTCAATCATC GCAAAACAAA ACAAAACAAA ACAAAAACCC CAAAAAGAAA GAATAATGGA
     2221 TAAGAAGTAC TCTATCGGAC TCGATATCGG AACTAACTCT GTGGGATGGG CTGTGATCAC
     2281 CGATGAGTAC AAGGTGCCAT CTAAGAAGTT CAAGGTTCTC GGAAACACCG ATAGGCACTC
     2341 TATCAAGAAA AACCTTATCG GTGCTCTCCT CTTCGATTCT GGTGAAACTG CTGAGGCTAC
     2401 CAGACTCAAG AGAACCGCTA GAAGAAGGTA CACCAGAAGA AAGAACAGGA TCTGCTACCT
     2461 CCAAGAGATC TTCTCTAACG AGATGGCTAA AGTGGATGAT TCATTCTTCC ACAGGCTCGA
     2521 AGAGTCATTC CTCGTGGAAG AAGATAAGAA GCACGAGAGG CACCCTATCT TCGGAAACAT
     2581 CGTTGATGAG GTGGCATACC ACGAGAAGTA CCCTACTATC TACCACCTCA GAAAGAAGCT
     2641 CGTTGATTCT ACTGATAAGG CTGATCTCAG GCTCATCTAC CTCGCTCTCG CTCACATGAT
     2701 CAAGTTCAGA GGACACTTCC TCATCGAGGG TGATCTCAAC CCTGATAACT CTGATGTGGA
     2761 TAAGTTGTTC ATCCAGCTCG TGCAGACCTA CAACCAGCTT TTCGAAGAGA ACCCTATCAA
     2821 CGCTTCAGGT GTGGATGCTA AGGCTATCCT CTCTGCTAGG CTCTCTAAGT CAAGAAGGCT
     2881 TGAGAACCTC ATTGCTCAGC TCCCTGGTGA GAAGAAGAAC GGACTTTTCG GAAACTTGAT
     2941 CGCTCTCTCT CTCGGACTCA CCCCTAACTT CAAGTCTAAC TTCGATCTCG CTGAGGATGC
     3001 AAAGCTCCAG CTCTCAAAGG ATACCTACGA TGATGATCTC GATAACCTCC TCGCTCAGAT
     3061 CGGAGATCAG TACGCTGATT TGTTCCTCGC TGCTAAGAAC CTCTCTGATG CTATCCTCCT
     3121 CAGTGATATC CTCAGAGTGA ACACCGAGAT CACCAAGGCT CCACTCTCAG CTTCTATGAT
     3181 CAAGAGATAC GATGAGCACC ACCAGGATCT CACACTTCTC AAGGCTCTTG TTAGACAGCA
     3241 GCTCCCAGAG AAGTACAAAG AGATTTTCTT CGATCAGTCT AAGAACGGAT ACGCTGGTTA
     3301 CATCGATGGT GGTGCATCTC AAGAAGAGTT CTACAAGTTC ATCAAGCCTA TCCTCGAGAA
     3361 GATGGATGGA ACCGAGGAAC TCCTCGTGAA GCTCAATAGA GAGGATCTTC TCAGAAAGCA
     3421 GAGGACCTTC GATAACGGAT CTATCCCTCA TCAGATCCAC CTCGGAGAGT TGCACGCTAT
     3481 CCTTAGAAGG CAAGAGGATT TCTACCCATT CCTCAAGGAT AACAGGGAAA AGATTGAGAA
     3541 GATTCTCACC TTCAGAATCC CTTACTACGT GGGACCTCTC GCTAGAGGAA ACTCAAGATT
     3601 CGCTTGGATG ACCAGAAAGT CTGAGGAAAC CATCACCCCT TGGAACTTCG AAGAGGTGGT
     3661 GGATAAGGGT GCTAGTGCTC AGTCTTTCAT CGAGAGGATG ACCAACTTCG ATAAGAACCT
     3721 TCCAAACGAG AAGGTGCTCC CTAAGCACTC TTTGCTCTAC GAGTACTTCA CCGTGTACAA
     3781 CGAGTTGACC AAGGTTAAGT ACGTGACCGA GGGAATGAGG AAGCCTGCTT TTTTGTCAGG
     3841 TGAGCAAAAG AAGGCTATCG TTGATCTCTT GTTCAAGACC AACAGAAAGG TGACCGTGAA
     3901 GCAGCTCAAA GAGGATTACT TCAAGAAAAT CGAGTGCTTC GATTCAGTTG AGATTTCTGG
     3961 TGTTGAGGAT AGGTTCAACG CATCTCTCGG AACCTACCAC GATCTCCTCA AGATCATTAA
     4021 GGATAAGGAT TTCTTGGATA ACGAGGAAAA CGAGGATATC TTGGAGGATA TCGTTCTTAC
     4081 CCTCACCCTC TTTGAAGATA GAGAGATGAT TGAAGAAAGG CTCAAGACCT ACGCTCATCT
     4141 CTTCGATGAT AAGGTGATGA AGCAGTTGAA GAGAAGAAGA TACACTGGTT GGGGAAGGCT
     4201 CTCAAGAAAG CTCATTAACG GAATCAGGGA TAAGCAGTCT GGAAAGACAA TCCTTGATTT
     4261 CCTCAAGTCT GATGGATTCG CTAACAGAAA CTTCATGCAG CTCATCCACG ATGATTCTCT
     4321 CACCTTTAAA GAGGATATCC AGAAGGCTCA GGTTTCAGGA CAGGGTGATA GTCTCCATGA
     4381 GCATATCGCT AACCTCGCTG GATCTCCTGC AATCAAGAAG GGAATCCTCC AGACTGTGAA
     4441 GGTTGTGGAT GAGTTGGTGA AGGTGATGGG AAGGCATAAG CCTGAGAACA TCGTGATCGA
     4501 AATGGCTAGA GAGAACCAGA CCACTCAGAA GGGACAGAAG AACTCTAGGG AAAGGATGAA
     4561 GAGGATCGAG GAAGGTATCA AAGAGCTTGG ATCTCAGATC CTCAAAGAGC ACCCTGTTGA
     4621 GAACACTCAG CTCCAGAATG AGAAGCTCTA CCTCTACTAC CTCCAGAACG GAAGGGATAT
     4681 GTATGTGGAT CAAGAGTTGG ATATCAACAG GCTCTCTGAT TACGATGTTG ATCATATCGT
     4741 GCCACAGTCA TTCTTGAAGG ATGATTCTAT CGATAACAAG GTGCTCACCA GGTCTGATAA
     4801 GAACAGGGGT AAGAGTGATA ACGTGCCAAG TGAAGAGGTT GTGAAGAAAA TGAAGAACTA
     4861 TTGGAGGCAG CTCCTCAACG CTAAGCTCAT CACTCAGAGA AAGTTCGATA ACTTGACTAA
     4921 GGCTGAGAGG GGAGGACTCT CTGAATTGGA TAAGGCAGGA TTCATCAAGA GGCAGCTTGT
     4981 GGAAACCAGG CAGATCACTA AGCACGTTGC ACAGATCCTC GATTCTAGGA TGAACACCAA
     5041 GTACGATGAG AACGATAAGT TGATCAGGGA AGTGAAGGTT ATCACCCTCA AGTCAAAGCT
     5101 CGTGTCTGAT TTCAGAAAGG ATTTCCAATT CTACAAGGTG AGGGAAATCA ACAACTACCA
     5161 CCACGCTCAC GATGCTTACC TTAACGCTGT TGTTGGAACC GCTCTCATCA AGAAGTATCC
     5221 TAAGCTCGAG TCAGAGTTCG TGTACGGTGA TTACAAGGTG TACGATGTGA GGAAGATGAT
     5281 CGCTAAGTCT GAGCAAGAGA TCGGAAAGGC TACCGCTAAG TATTTCTTCT ACTCTAACAT
     5341 CATGAATTTC TTCAAGACCG AGATTACCCT CGCTAACGGT GAGATCAGAA AGAGGCCACT
     5401 CATCGAGACA AACGGTGAAA CAGGTGAGAT CGTGTGGGAT AAGGGAAGGG ATTTCGCTAC
     5461 CGTTAGAAAG GTGCTCTCTA TGCCACAGGT GAACATCGTT AAGAAAACCG AGGTGCAGAC
     5521 CGGTGGATTC TCTAAAGAGT CTATCCTCCC TAAGAGGAAC TCTGATAAGC TCATTGCTAG
     5581 GAAGAAGGAT TGGGACCCTA AGAAATACGG TGGTTTCGAT TCTCCTACCG TGGCTTACTC
     5641 TGTTCTCGTT GTGGCTAAGG TTGAGAAGGG AAAGAGTAAG AAGCTCAAGT CTGTTAAGGA
     5701 ACTTCTCGGA ATCACTATCA TGGAAAGGTC ATCTTTCGAG AAGAACCCAA TCGATTTCCT
     5761 CGAGGCTAAG GGATACAAAG AGGTTAAGAA GGATCTCATC ATCAAGCTCC CAAAGTACTC
     5821 ACTCTTCGAA CTCGAGAACG GTAGAAAGAG GATGCTCGCT TCTGCTGGTG AGCTTCAAAA
     5881 GGGAAACGAG CTTGCTCTCC CATCTAAGTA CGTTAACTTT CTTTACCTCG CTTCTCACTA
     5941 CGAGAAGTTG AAGGGATCTC CAGAAGATAA CGAGCAGAAG CAACTTTTCG TTGAGCAGCA
     6001 CAAGCACTAC TTGGATGAGA TCATCGAGCA GATCTCTGAG TTCTCTAAAA GGGTGATCCT
     6061 CGCTGATGCA AACCTCGATA AGGTGTTGTC TGCTTACAAC AAGCACAGAG ATAAGCCTAT
     6121 CAGGGAACAG GCAGAGAACA TCATCCATCT CTTCACCCTT ACCAACCTCG GTGCTCCTGC
     6181 TGCTTTCAAG TACTTCGATA CAACCATCGA TAGGAAGAGA TACACCTCTA CCAAAGAAGT
     6241 GCTCGATGCT ACCCTCATCC ATCAGTCTAT CACTGGACTC TACGAGACTA GGATCGATCT
     6301 CTCACAGCTC GGTGGTGATT CAAGGGCTGA TCCTAAGAAG AAGAGGAAGG TTTGAGCTTG
     6361 CTTTCGTTCG TATCATCGGT TTCGACAACG TTCGTCAAGT TCAATGCATC AGTTTCATTG
     6421 CGCACACACC AGAATCCTAC TGAGTTTGAG TATTATGGCA TTGGGAAAAC TGTTTTTCTT
     6481 GTACCATTTG TTGTGCTTGT AATTTACTGT GTTTTTTATT CGGTTTTCGC TATCGAACTG
     6541 TGAAATGGAA ATGGATGGAG AAGAGTTAAT GAATGATATG GTCCTTTTGT TCATTCTCAA
     6601 ATTAATATTA TTTGTTTTTT CTCTTATTTG TTGTGTGTTG AATTTGAAAT TATAAGAGAT
     6661 ATGCAAACAT TTTGTTTTGA GTAAAAATGT GTCAAATCGT GGCCTCTAAT GACCGAAGTT
     6721 AATATGAGGA GTAAAACACT TGTAGTTGTA CCATTATGCT TATTCACTAG GCAACAAATA
     6781 TATTTTCAGA CCTAGAAAAG CTGCAAATGT TACTGAATAC AAGTATGTCC TCTTGTGTTT
     6841 TAGACATTTA TGAACTTTCC TTTATGTAAT TTTCCAGAAT CCTTGTCAGA TTCTAATCAT
     6901 TGCTTTATAA TTATAGTTAT ACTCATGGAT TTGTAGTTGA GTATGAAAAT ATTTTTTAAT
     6961 GCATTTTATG ACTTGCCAAT TGATTGACAA CGCTACTAGA ATTCGAGCTC GGAGCATCTT
     7021 CATTCTTAAG ATATGAAGAT AATCTTCAAA AGGCCCCTGG GAATCTGAAA GAAGAGAAGC
     7081 AGGCCCATTT ATATGGGAAA GAACAATAGT ATTTCTTATA TAGGCCCATT TAAGTTGAAA
     7141 ACAATCTTCA AAAGTCCCAC ATCGCTTAGA TAAGAAAACG AAGCTGAGTT TATATACAGC
     7201 TAGAGTCGAA GTAGTGATTG CGTATCTTCG GCCATGAAGC GTTTAAGAGC TATGCTGGAA
     7261 ACAGCATAGC AAGTTTAAAT AAGGCTAGTC CGTTATCAAC TTGAAAAAGT GGCACCGAGT
     7321 CGGTGCTTTT TTTCGCTTTA CGAGGATGCA CATGTGACCG AGGGACACGA AGTGATCCGT
     7381 TTAAACTATC AGTGTTTGAC AGGATATATT GGCGGGTAAA CCTAAGAGAA AAGAGCGTTT
     7441 ATTAGAATAA TCGGATATTT AAAAGGGCGT GAAAAGGTTT ATCCGTTCGT CCATTTGTAT
     7501 GTGCCAGCCG TGCGGCTGCA TGAAATCCTG GCCGGTTTGT CTGATGCCAA GCTGGCGGCC
     7561 TGGCCGGCCA GCTTGGCCGC TGAAGAAACC GAGCGCCGCC GTCTAAAAAG GTGATGTGTA
     7621 TTTGAGTAAA ACAGCTTGCG TCATGCGGTC GCTGCGTATA TGATGCGATG AGTAAATAAA
     7681 CAAATACGCA AGGGGAACGC ATGAAGGTTA TCGCTGTACT TAACCAGAAA GGCGGGTCAG
     7741 GCAAGACGAC CATCGCAACC CATCTAGCCC GCGCCCTGCA ACTCGCCGGG GCCGATGTTC
     7801 TGTTAGTCGA TTCCGATCCC CAGGGCAGTG CCCGCGATTG GGCGGCCGTG CGGGAAGATC
     7861 AACCGCTAAC CGTTGTCGGC ATCGACCGCC CGACGATTGA CCGCGACGTG AAGGCCATCG
     7921 GCCGGCGCGA CTTCGTAGTG ATCGACGGAG CGCCCCAGGC GGCGGACTTG GCTGTGTCCG
     7981 CGATCAAGGC AGCCGACTTC GTGCTGATTC CGGTGCAGCC AAGCCCTTAC GACATATGGG
     8041 CCACCGCCGA CCTGGTGGAG CTGGTTAAGC AGCGCATTGA GGTCACGGAT GGAAGGCTAC
     8101 AAGCGGCCTT TGTCGTGTCG CGGGCGATCA AAGGCACGCG CATCGGCGGT GAGGTTGCCG
     8161 AGGCGCTGGC CGGGTACGAG CTGCCCATTC TTGAGTCCCG TATCACGCAG CGCGTGAGCT
     8221 ACCCAGGCAC TGCCGCCGCC GGCACAACCG TTCTTGAATC AGAACCCGAG GGCGACGCTG
     8281 CCCGCGAGGT CCAGGCGCTG GCCGCTGAAA TTAAATCAAA ACTCATTTGA GTTAATGAGG
     8341 TAAAGAGAAA ATGAGCAAAA GCACAAACAC GCTAAGTGCC GGCCGTCCGA GCGCACGCAG
     8401 CAGCAAGGCT GCAACGTTGG CCAGCCTGGC AGACACGCCA GCCATGAAGC GGGTCAACTT
     8461 TCAGTTGCCG GCGGAGGATC ACACCAAGCT GAAGATGTAC GCGGTACGCC AAGGCAAGAC
     8521 CATTACCGAG CTGCTATCTG AATACATCGC GCAGCTACCA GAGTAAATGA GCAAATGAAT
     8581 AAATGAGTAG ATGAATTTTA GCGGCTAAAG GAGGCGGCAT GGAAAATCAA GAACAACCAG
     8641 GCACCGACGC CGTGGAATGC CCCATGTGTG GAGGAACGGG CGGTTGGCCA GGCGTAAGCG
     8701 GCTGGGTTGT CTGCCGGCCC TGCAATGGCA CTGGAACCCC CAAGCCCGAG GAATCGGCGT
     8761 GACGGTCGCA AACCATCCGG CCCGGTACAA ATCGGCGCGG CGCTGGGTGA TGACCTGGTG
     8821 GAGAAGTTGA AGGCCGCGCA GGCCGCCCAG CGGCAACGCA TCGAGGCAGA AGCACGCCCC
     8881 GGTGAATCGT GGCAAGCGGC CGCTGATCGA ATCCGCAAAG AATCCCGGCA ACCGCCGGCA
     8941 GCCGGTGCGC CGTCGATTAG GAAGCCGCCC AAGGGCGACG AGCAACCAGA TTTTTTCGTT
     9001 CCGATGCTCT ATGACGTGGG CACCCGCGAT AGTCGCAGCA TCATGGACGT GGCCGTTTTC
     9061 CGTCTGTCGA AGCGTGACCG ACGAGCTGGC GAGGTGATCC GCTACGAGCT TCCAGACGGG
     9121 CACGTAGAGG TTTCCGCAGG GCCGGCCGGC ATGGCCAGTG TGTGGGATTA CGACCTGGTA
     9181 CTGATGGCGG TTTCCCATCT AACCGAATCC ATGAACCGAT ACCGGGAAGG GAAGGGAGAC
     9241 AAGCCCGGCC GCGTGTTCCG TCCACACGTT GCGGACGTAC TCAAGTTCTG CCGGCGAGCC
     9301 GATGGCGGAA AGCAGAAAGA CGACCTGGTA GAAACCTGCA TTCGGTTAAA CACCACGCAC
     9361 GTTGCCATGC AGCGTACGAA GAAGGCCAAG AACGGCCGCC TGGTGACGGT ATCCGAGGGT
     9421 GAAGCCTTGA TTAGCCGCTA CAAGATCGTA AAGAGCGAAA CCGGGCGGCC GGAGTACATC
     9481 GAGATCGAGC TAGCTGATTG GATGTACCGC GAGATCACAG AAGGCAAGAA CCCGGACGTG
     9541 CTGACGGTTC ACCCCGATTA CTTTTTGATC GATCCCGGCA TCGGCCGTTT TCTCTACCGC
     9601 CTGGCACGCC GCGCCGCAGG CAAGGCAGAA GCCAGATGGT TGTTCAAGAC GATCTACGAA
     9661 CGCAGTGGCA GCGCCGGAGA GTTCAAGAAG TTCTGTTTCA CCGTGCGCAA GCTGATCGGG
     9721 TCAAATGACC TGCCGGAGTA CGATTTGAAG GAGGAGGCGG GGCAGGCTGG CCCGATCCTA
     9781 GTCATGCGCT ACCGCAACCT GATCGAGGGC GAAGCATCCG CCGGTTCCTA ATGTACGGAG
     9841 CAGATGCTAG GGCAAATTGC CCTAGCAGGG GAAAAAGGTC GAAAAAGCTT CTTTCCTGTG
     9901 GATAGCACGT ACATTGGGAA CCCAAAGCCG TACATTGGGA ACCGGAACCC GTACATTGGG
     9961 AACCCAAAGC CGTACATTGG GAACCGGTCA CACATGTAAG TGACTGATAT AAAAGAGAAA
    10021 AAAGGCGATT TTTCCGCCTA AAACTCTTTA AAACTTATTA AAACTCTTAA AACCCGCCTG
    10081 GCCTGTGCAT AACTGTCTGG CCAGCGCACA GCCGAACAGC TGCAAAAAGC GCCTACCCTT
    10141 CGGTCGCTGC GCTCCCTACG CCCCGCCGCT TCGCGTCGGC CTATCGCGGC CGCTGGCCGC
    10201 TCAAAAATGG CTGGCCTACG GCCAGGCAAT CTACCAGGGC GCGGACAAGC CGCGCCGTCG
    10261 CCACTCGACC GCCGGCGCCC ACATCAAGGC TCCGAGTGCG CGGAACCCCT ATTTGTTTAT
    10321 TTTTCTAAAT ACATTCAAAT ATGTATCCGC TCATGAGACA ATAACCCTGA TAAATGCTTC
    10381 AATAATATTG AAAAAGGAAG AGTATGGCTA AAATGAGAAT ATCACCGGAA TTGAAAAAAC
    10441 TGATCGAAAA ATACCGCTGC GTAAAAGATA CGGAAGGAAT GTCTCCTGCT AAGGTATATA
    10501 AGCTGGTGGG AGAAAATGAA AACCTATATT TAAAAATGAC GGACAGCCGG TATAAAGGGA
    10561 CCACCTATGA TGTGGAACGG GAAAAGGACA TGATGCTATG GCTGGAAGGA AAGCTGCCTG
    10621 TTCCAAAGGT CCTGCACTTT GAACGGCATG ATGGCTGGAG CAATCTGCTC ATGAGTGAGG
    10681 CCGATGGCGT CCTTTGCTCG GAAGAGTATG AAGATGAACA AAGCCCTGAA AAGATTATCG
    10741 AGCTGTATGC GGAGTGCATC AGGCTCTTTC ACTCCATCGA CATATCGGAT TGTCCCTATA
    10801 CGAATAGCTT AGACAGCCGC TTAGCCGAAT TGGATTACTT ACTGAATAAC GATCTGGCCG
    10861 ATGTGGATTG CGAAAACTGG GAAGAGGACA CTCCATTTAA AGATCCGCGC GAGCTGTATG
    10921 ATTTTTTAAA GACGGAAAAG CCCGAAGAGG AACTTGTCTT TTCCCACGGC GACCTGGGAG
    10981 ACAGCAACAT CTTTGTGAAA GATGGCAAAG TAAGTGGCTT TATTGATCTT GGGAGAAGCG
    11041 GCAGGGCGGA CAAGTGGTAT GACATTGCCT TCTGCGTCCG GTCGCTCAGG GAGGATATCG
    11101 GGGAAGAACA GTATGTCGAG CTATTTTTTG ACTTACTGGG GATCAAGCCT GATTGGGAGA
    11161 AAATAAAATA TTATATTTTA CTGGATGAAT TGTTTTAGCT GTCAGACCAA GTTTACTCAT
    11221 ATATACTTTA GATTGATTTA AAACTTCATT TTTAATTTAA AAGGATCTAG GTGAAGATCC
    11281 TTTTTGATAA TCTCATGACC AAAATCCCTT AACGTGAGTT TTCGTTCCAC TGAGCGTCAG
    11341 ACCCCGTAGA AAAGATCAAA GGATCTTCTT GAGATCCTTT TTTTCTGCGC GTAATCTGCT
    11401 GCTTGCAAAC AAAAAAACCA CCGCTACCAG CGGTGGTTTG TTTGCCGGAT CAAGAGCTAC
    11461 CAACTCTTTT TCCGAAGGTA ACTGGCTTCA GCAGAGCGCA GATACCAAAT ACTGTTCTTC
    11521 TAGTGTAGCC GTAGTTAGGC CACCACTTCA AGAACTCTGT AGCACCGCCT ACATACCTCG
    11581 CTCTGCTAAT CCTGTTACCA GTGGCTGCTG CCAGTGGCGA TAAGTCGTGT CTTACCGGGT
    11641 TGGACTCAAG ACGATAGTTA CCGGATAAGG CGCAGCGGTC GGGCTGAACG GGGGGTTCGT
    11701 GCACACAGCC CAGCTTGGAG CGAACGACCT ACACCGAACT GAGATACCTA CAGCGTGAGC
    11761 TATGAGAAAG CGCCACGCTT CCCGAAGGGA GAAAGGCGGA CAGGTATCCG GTAAGCGGCA
    11821 GGGTCGGAAC AGGAGAGCGC ACGAGGGAGC TTCCAGGGGG AAACGCCTGG TATCTTTATA
    11881 GTCCTGTCGG GTTTCGCCAC CTCTGACTTG AGCGTCGATT TTTGTGATGC TCGTCAGGGG
    11941 GGCGGAGCCT ATGGAAAAAC GCCAGCAACG CGGCCTTTTT ACGGTTCCTG CTCGGATCTG
    12001 TTGGACCGGA CAGTAGTCAT GGTTGATGGG CTGCCTGTAT CGAGTGGTGA TTTTGTGCCG
    12061 AGCTGCCGGT CGGGGAGCTG TTGGCTGGCT GGTGGCAGGA TATATTGTGG TGTAAACAAA
    12121 TTGACGCTTA GACAACTTAA TAACACATTG CGGACGTTTT TAATGTACTG GGGTTGAACA
    12181 CTCT
//
