# Supplementary material for: Optimization of T-DNA architecture for Cas9-mediated mutagenesis in Arabidopsis
Source: PLoS One. 2019 Jan 9;14(1):e0204778. doi: 10.1371/journal.pone.0204778 (PMC6326418; doi:10.1371/journal.pone.0204778)
Supplement: S1 File — Maps are in genbank format in a ZIP file. (ZIP) [file pone.0204778.s008.zip › Plasmid_maps/Level2/BCJJ229_SLJ24452_EC1.2_Cas9p_E9_gEF_ADH1_U6-26term.gbk]

LOCUS       BCJJ229_SLJ24452_EC1.2_Cas9p_E9_gEF_ADH1_U6-26term     12369 bp    DNA     circular UNA 18-FEB-2013
COMMENT     This file is created by Vector NTI
            http://www.invitrogen.com/
FEATURES             Location/Qualifiers
     Seq.            join(12363..12369,1..907)
                     /label=L2f
     promoter        22..288
                     /label="Nos p."
     CDS             331..882
                     /label=BAR
     terminator      883..1181
                     /label="Nos term."
     Region          1107..1127
                     /note="Match: ATAGCGCGCAAACTAGGATAA"
                     /note="Length of match: 21"
                     /note="Accuracy (%): 100"
                     /note=Description:
                     /note="Found at strand: Positive"
                     /label=BC_B1
     Seq.            1176..2216
                     /label=B1
     promoter        1202..2215
                     /label="EC1.2 p."
     CDS             2216..6355
                     /label=Cas9_2
     Region          2252..2271
                     /note="Match: ACTAACTCTGTGGGATGGGC"
                     /note="Length of match: 20"
                     /note="Accuracy (%): 100"
                     /note=Description:
                     /note="Found at strand: Positive"
                     /label=BC_B32
     Seq.            2313..3357
                     /label=B32
     Region          3071..3090
                     /note="Match: TACGCTGATTTGTTCCTCGC"
                     /note="Length of match: 20"
                     /note="Accuracy (%): 100"
                     /note=Description:
                     /note="Found at strand: Positive"
                     /label=BC_B33
     Region          3803..3822
                     /note="Match: GTGACCGAGGGAATGAGGAA"
                     /note="Length of match: 20"
                     /note="Accuracy (%): 100"
                     /note=Description:
                     /note="Found at strand: Positive"
                     /label=BC_B34
     Region          4599..4618
                     /note="Match: TCCTCAAAGAGCACCCTGTT"
                     /note="Length of match: 20"
                     /note="Accuracy (%): 100"
                     /note=Description:
                     /note="Found at strand: Positive"
                     /label=BC_B35
     Region          5469..5488
                     /note="Match: AGGTGCTCTCTATGCCACAG"
                     /note="Length of match: 20"
                     /note="Accuracy (%): 100"
                     /note=Description:
                     /note="Found at strand: Positive"
                     /label=BC_B36
     Seq.            5537..6559
                     /label=B36
     terminator      6360..6991
                     /label="E9 term."
     Seq.            complement(6627..7581)
                     /label=L2r
     promoter        7015..7220
                     /label="U6-26 p."
     sgRNA           7221..7240
                     /label=gRNA
     misc_feature    7241..7326
                     /feature_type="gRNA backbone"
                     /label="EF backbone"
     terminator      7327..7518
                     /label="U6-26 term."
     Misc._feature   complement(7564..7691)
                     /vntifkey="21"
                     /label=RB
     Region          complement(7650..7669)
                     /note="Match: GGATAAACCTTTTCACGCCC"
                     /note="Length of match: 20"
                     /note="Accuracy (%): 100"
                     /note=Description:
                     /note="Found at strand: Negative"
                     /label=L2r
     Region          complement(10517..10544)
                     /note="Match: GTCTCATGAGCGGATACATATTTGAATG"
                     /note="Length of match: 28"
                     /note="Accuracy (%): 100"
                     /note=Description:
                     /note="Found at strand: Negative"
                     /label=L0r
     CDS             10589..11380
                     /vntifkey="4"
                     /label=NPTII
     misc_feature    11543..12157
                     /feature_type="Misc. 2"
                     /vntifkey="21"
                     /label="rep - pMB1"
     misc_feature    complement(12142)
                     /feature_type="Misc. 2"
                     /vntifkey="33"
                     /label=ORI
                     /note="RNaseH cleavage point"
     Misc._feature   complement(12209..12359)
                     /vntifkey="21"
                     /label=LB
     Region          12292..12312
                     /note="Match: GTGGTGTAAACAAATTGACGC"
                     /note="Length of match: 21"
                     /note="Accuracy (%): 100"
                     /note=Description:
                     /note="Found at strand: Positive"
                     /label=L2f
ORIGIN
        1 GTGCCGAATT CGGATCCGGA GCGGAGAATT AAGGGAGTCA CGTTATGACC CCCGCCGATG
       61 ACGCGGGACA AGCCGTTTTA CGTTTGGAAC TGACAGAACC GCAACGTTGA AGGAGCCACT
      121 CAGCCGCGGG TTTCTGGAGT TTAATGAGCT AAGCACATAC GTCAGAAACC ATTATTGCGC
      181 GTTCAAAAGT CGCCTAAGGT CACTATCAGC TAGCAAATAT TTCTTGTCAA AATGCTCCAC
      241 TGACGTTCCA TAAATTCCCC TCGGTATCCA ATTAGAGTCT CATATTCACT CTCAATCCAA
      301 ATAATCTGCA CCGGATCTGG ATCGTTTCGC ATGTCTCCTG AAAGAAGGCC TGCTGATATT
      361 AGAAGGGCTA CTGAGGCTGA TATGCCTGCT GTGTGCACTA TTGTGAATCA TTACATTGAG
      421 ACTTCTACTG TGAATTTCAG GACTGAGCCT CAAGAACCAC AAGAGTGGAC TGATGATCTT
      481 GTGAGGCTTA GAGAGAGGTA TCCTTGGCTT GTTGCTGAAG TGGATGGTGA AGTGGCTGGT
      541 ATTGCTTATG CTGGTCCTTG GAAGGCTAGG AATGCTTACG ATTGGACTGC TGAGTCTACT
      601 GTTTACGTGT CTCCTAGGCA TCAAAGAACT GGTCTTGGAT CTACTCTTTA CACTCATCTT
      661 TTGAAGTCTT TGGAGGCTCA GGGTTTCAAG TCTGTGGTTG CTGTGATTGG ACTTCCTAAT
      721 GATCCTTCTG TGAGGATGCA TGAGGCTCTT GGTTATGCTC CTAGGGGAAT GCTTAGAGCT
      781 GCTGGTTTCA AACATGGAAA TTGGCATGAT GTGGGATTCT GGCAGCTTGA TTTCTCTCTT
      841 CCTGTTCCTC CTAGACCTGT TCTTCCTGTG ACTGAGATTT GAGCGGGACT CTGGATCTAG
      901 AGTCAAGCAG ATCGTTCAAA CATTTGGCAA TAAAGTTTCT TAAGATTGAA TCCTGTTGCC
      961 GGTCTTGCGA TGATTATCAT ATAATTTCTG TTGAATTACG TTAAGCATGT AATAATTAAC
     1021 ATGTAATGCA TGACGTTATT TATGAGATGG GTTTTTATGA TTAGAGTCCC GCAATTATAC
     1081 ATTTAATACG CGATAGAAAA CAAAATATAG CGCGCAAACT AGGATAAATT ATCGCGCGCG
     1141 GTGTCATCTA TGTTACTAGA TCGACGCTTG CTGAATTGGA GCGCTGCAAG AATTCAAGCT
     1201 TGGAGACTTT GATAAATGTT CCTCGCTGAC GTAAGgAGAC ATTAGTAATG GTTATAATAT
     1261 ATAGCTTTCT ATGAATGTAT GGTGAGAAAA TGTCTGTTCA CTGATTTTGA GTTTGGAATA
     1321 AAAGCATTTG CGTTTGGTTT ATCATTGCGT TTATACAAGG ACAGAGATCC ACTGAGCTGG
     1381 AATAGCTTAA AACCATTATC AGAACAAAAT AAACCATTTT TTGTTAAGAA TCAGAGCATA
     1441 GTAAACAACA GAAACAACCT AAGAGAGGTA ACTTGTCCAA GAAGATAGCT AATTATATCT
     1501 ATTTTATAAA AGTTATCATA GTTTGTAAGT CACAAAAGAT GCAAATAACA GAGAAACTAG
     1561 GAGACTTGAG AATATACATT CTTGTATATT TGTATTCGAG ATTGTGAAAA TTTGACCATA
     1621 AGTTTAAATT CTTAAAAAGA TATATCTGAT CTAGATGATG GTTATAGACT GTAATTTTAC
     1681 CACATGTTTA ATGATGGATA GTGACACACA TGACACATCG ACAACACTAT AGCATCTTAT
     1741 TTAGATTACA ACATGAAATT TTTCTGTAAT ACATGTCTTT GTACATAATT TAAAAGTAAT
     1801 TCCTAAGAAA TATATTTATA CAAGGAGTTT AAAGAAAACA TAGCATAAAG TTCAATGAGT
     1861 AGTAAAAACC ATATACAGTA TATAGCATAA AGTTCAATGA GTTTATTACA AAAGCATTGG
     1921 TTCACTTTCT GTAACACGAC GTTAAACCTT CGTCTCCAAT AGGAGCGCTA CTGATTCAAC
     1981 ATGCCAATAT ATACTAAATA CGTTTCTACA GTCAAATGCT TTAACGTTTC ATGATTAAGT
     2041 GACTATTTAC CGTCAATCCT TTCCCATTCC TCCCACTAAT CCAACTTTTT AATTACTCTT
     2101 AAATCACCAC TAAGCTTCGA ATCCATCCAA AACCACAATA TAAAAACAGA ACTCTCGTAA
     2161 CTCAATCATC GCAAAACAAA ACAAAACAAA ACAAAAACCC CAAAAAGAAA GAATAATGGA
     2221 TAAGAAGTAC TCTATCGGAC TCGATATCGG AACTAACTCT GTGGGATGGG CTGTGATCAC
     2281 CGATGAGTAC AAGGTGCCAT CTAAGAAGTT CAAGGTTCTC GGAAACACCG ATAGGCACTC
     2341 TATCAAGAAA AACCTTATCG GTGCTCTCCT CTTCGATTCT GGTGAAACTG CTGAGGCTAC
     2401 CAGACTCAAG AGAACCGCTA GAAGAAGGTA CACCAGAAGA AAGAACAGGA TCTGCTACCT
     2461 CCAAGAGATC TTCTCTAACG AGATGGCTAA AGTGGATGAT TCATTCTTCC ACAGGCTCGA
     2521 AGAGTCATTC CTCGTGGAAG AAGATAAGAA GCACGAGAGG CACCCTATCT TCGGAAACAT
     2581 CGTTGATGAG GTGGCATACC ACGAGAAGTA CCCTACTATC TACCACCTCA GAAAGAAGCT
     2641 CGTTGATTCT ACTGATAAGG CTGATCTCAG GCTCATCTAC CTCGCTCTCG CTCACATGAT
     2701 CAAGTTCAGA GGACACTTCC TCATCGAGGG TGATCTCAAC CCTGATAACT CTGATGTGGA
     2761 TAAGTTGTTC ATCCAGCTCG TGCAGACCTA CAACCAGCTT TTCGAAGAGA ACCCTATCAA
     2821 CGCTTCAGGT GTGGATGCTA AGGCTATCCT CTCTGCTAGG CTCTCTAAGT CAAGAAGGCT
     2881 TGAGAACCTC ATTGCTCAGC TCCCTGGTGA GAAGAAGAAC GGACTTTTCG GAAACTTGAT
     2941 CGCTCTCTCT CTCGGACTCA CCCCTAACTT CAAGTCTAAC TTCGATCTCG CTGAGGATGC
     3001 AAAGCTCCAG CTCTCAAAGG ATACCTACGA TGATGATCTC GATAACCTCC TCGCTCAGAT
     3061 CGGAGATCAG TACGCTGATT TGTTCCTCGC TGCTAAGAAC CTCTCTGATG CTATCCTCCT
     3121 CAGTGATATC CTCAGAGTGA ACACCGAGAT CACCAAGGCT CCACTCTCAG CTTCTATGAT
     3181 CAAGAGATAC GATGAGCACC ACCAGGATCT CACACTTCTC AAGGCTCTTG TTAGACAGCA
     3241 GCTCCCAGAG AAGTACAAAG AGATTTTCTT CGATCAGTCT AAGAACGGAT ACGCTGGTTA
     3301 CATCGATGGT GGTGCATCTC AAGAAGAGTT CTACAAGTTC ATCAAGCCTA TCCTCGAGAA
     3361 GATGGATGGA ACCGAGGAAC TCCTCGTGAA GCTCAATAGA GAGGATCTTC TCAGAAAGCA
     3421 GAGGACCTTC GATAACGGAT CTATCCCTCA TCAGATCCAC CTCGGAGAGT TGCACGCTAT
     3481 CCTTAGAAGG CAAGAGGATT TCTACCCATT CCTCAAGGAT AACAGGGAAA AGATTGAGAA
     3541 GATTCTCACC TTCAGAATCC CTTACTACGT GGGACCTCTC GCTAGAGGAA ACTCAAGATT
     3601 CGCTTGGATG ACCAGAAAGT CTGAGGAAAC CATCACCCCT TGGAACTTCG AAGAGGTGGT
     3661 GGATAAGGGT GCTAGTGCTC AGTCTTTCAT CGAGAGGATG ACCAACTTCG ATAAGAACCT
     3721 TCCAAACGAG AAGGTGCTCC CTAAGCACTC TTTGCTCTAC GAGTACTTCA CCGTGTACAA
     3781 CGAGTTGACC AAGGTTAAGT ACGTGACCGA GGGAATGAGG AAGCCTGCTT TTTTGTCAGG
     3841 TGAGCAAAAG AAGGCTATCG TTGATCTCTT GTTCAAGACC AACAGAAAGG TGACCGTGAA
     3901 GCAGCTCAAA GAGGATTACT TCAAGAAAAT CGAGTGCTTC GATTCAGTTG AGATTTCTGG
     3961 TGTTGAGGAT AGGTTCAACG CATCTCTCGG AACCTACCAC GATCTCCTCA AGATCATTAA
     4021 GGATAAGGAT TTCTTGGATA ACGAGGAAAA CGAGGATATC TTGGAGGATA TCGTTCTTAC
     4081 CCTCACCCTC TTTGAAGATA GAGAGATGAT TGAAGAAAGG CTCAAGACCT ACGCTCATCT
     4141 CTTCGATGAT AAGGTGATGA AGCAGTTGAA GAGAAGAAGA TACACTGGTT GGGGAAGGCT
     4201 CTCAAGAAAG CTCATTAACG GAATCAGGGA TAAGCAGTCT GGAAAGACAA TCCTTGATTT
     4261 CCTCAAGTCT GATGGATTCG CTAACAGAAA CTTCATGCAG CTCATCCACG ATGATTCTCT
     4321 CACCTTTAAA GAGGATATCC AGAAGGCTCA GGTTTCAGGA CAGGGTGATA GTCTCCATGA
     4381 GCATATCGCT AACCTCGCTG GATCTCCTGC AATCAAGAAG GGAATCCTCC AGACTGTGAA
     4441 GGTTGTGGAT GAGTTGGTGA AGGTGATGGG AAGGCATAAG CCTGAGAACA TCGTGATCGA
     4501 AATGGCTAGA GAGAACCAGA CCACTCAGAA GGGACAGAAG AACTCTAGGG AAAGGATGAA
     4561 GAGGATCGAG GAAGGTATCA AAGAGCTTGG ATCTCAGATC CTCAAAGAGC ACCCTGTTGA
     4621 GAACACTCAG CTCCAGAATG AGAAGCTCTA CCTCTACTAC CTCCAGAACG GAAGGGATAT
     4681 GTATGTGGAT CAAGAGTTGG ATATCAACAG GCTCTCTGAT TACGATGTTG ATCATATCGT
     4741 GCCACAGTCA TTCTTGAAGG ATGATTCTAT CGATAACAAG GTGCTCACCA GGTCTGATAA
     4801 GAACAGGGGT AAGAGTGATA ACGTGCCAAG TGAAGAGGTT GTGAAGAAAA TGAAGAACTA
     4861 TTGGAGGCAG CTCCTCAACG CTAAGCTCAT CACTCAGAGA AAGTTCGATA ACTTGACTAA
     4921 GGCTGAGAGG GGAGGACTCT CTGAATTGGA TAAGGCAGGA TTCATCAAGA GGCAGCTTGT
     4981 GGAAACCAGG CAGATCACTA AGCACGTTGC ACAGATCCTC GATTCTAGGA TGAACACCAA
     5041 GTACGATGAG AACGATAAGT TGATCAGGGA AGTGAAGGTT ATCACCCTCA AGTCAAAGCT
     5101 CGTGTCTGAT TTCAGAAAGG ATTTCCAATT CTACAAGGTG AGGGAAATCA ACAACTACCA
     5161 CCACGCTCAC GATGCTTACC TTAACGCTGT TGTTGGAACC GCTCTCATCA AGAAGTATCC
     5221 TAAGCTCGAG TCAGAGTTCG TGTACGGTGA TTACAAGGTG TACGATGTGA GGAAGATGAT
     5281 CGCTAAGTCT GAGCAAGAGA TCGGAAAGGC TACCGCTAAG TATTTCTTCT ACTCTAACAT
     5341 CATGAATTTC TTCAAGACCG AGATTACCCT CGCTAACGGT GAGATCAGAA AGAGGCCACT
     5401 CATCGAGACA AACGGTGAAA CAGGTGAGAT CGTGTGGGAT AAGGGAAGGG ATTTCGCTAC
     5461 CGTTAGAAAG GTGCTCTCTA TGCCACAGGT GAACATCGTT AAGAAAACCG AGGTGCAGAC
     5521 CGGTGGATTC TCTAAAGAGT CTATCCTCCC TAAGAGGAAC TCTGATAAGC TCATTGCTAG
     5581 GAAGAAGGAT TGGGACCCTA AGAAATACGG TGGTTTCGAT TCTCCTACCG TGGCTTACTC
     5641 TGTTCTCGTT GTGGCTAAGG TTGAGAAGGG AAAGAGTAAG AAGCTCAAGT CTGTTAAGGA
     5701 ACTTCTCGGA ATCACTATCA TGGAAAGGTC ATCTTTCGAG AAGAACCCAA TCGATTTCCT
     5761 CGAGGCTAAG GGATACAAAG AGGTTAAGAA GGATCTCATC ATCAAGCTCC CAAAGTACTC
     5821 ACTCTTCGAA CTCGAGAACG GTAGAAAGAG GATGCTCGCT TCTGCTGGTG AGCTTCAAAA
     5881 GGGAAACGAG CTTGCTCTCC CATCTAAGTA CGTTAACTTT CTTTACCTCG CTTCTCACTA
     5941 CGAGAAGTTG AAGGGATCTC CAGAAGATAA CGAGCAGAAG CAACTTTTCG TTGAGCAGCA
     6001 CAAGCACTAC TTGGATGAGA TCATCGAGCA GATCTCTGAG TTCTCTAAAA GGGTGATCCT
     6061 CGCTGATGCA AACCTCGATA AGGTGTTGTC TGCTTACAAC AAGCACAGAG ATAAGCCTAT
     6121 CAGGGAACAG GCAGAGAACA TCATCCATCT CTTCACCCTT ACCAACCTCG GTGCTCCTGC
     6181 TGCTTTCAAG TACTTCGATA CAACCATCGA TAGGAAGAGA TACACCTCTA CCAAAGAAGT
     6241 GCTCGATGCT ACCCTCATCC ATCAGTCTAT CACTGGACTC TACGAGACTA GGATCGATCT
     6301 CTCACAGCTC GGTGGTGATT CAAGGGCTGA TCCTAAGAAG AAGAGGAAGG TTTGAGCTTG
     6361 CTTTCGTTCG TATCATCGGT TTCGACAACG TTCGTCAAGT TCAATGCATC AGTTTCATTG
     6421 CGCACACACC AGAATCCTAC TGAGTTTGAG TATTATGGCA TTGGGAAAAC TGTTTTTCTT
     6481 GTACCATTTG TTGTGCTTGT AATTTACTGT GTTTTTTATT CGGTTTTCGC TATCGAACTG
     6541 TGAAATGGAA ATGGATGGAG AAGAGTTAAT GAATGATATG GTCCTTTTGT TCATTCTCAA
     6601 ATTAATATTA TTTGTTTTTT CTCTTATTTG TTGTGTGTTG AATTTGAAAT TATAAGAGAT
     6661 ATGCAAACAT TTTGTTTTGA GTAAAAATGT GTCAAATCGT GGCCTCTAAT GACCGAAGTT
     6721 AATATGAGGA GTAAAACACT TGTAGTTGTA CCATTATGCT TATTCACTAG GCAACAAATA
     6781 TATTTTCAGA CCTAGAAAAG CTGCAAATGT TACTGAATAC AAGTATGTCC TCTTGTGTTT
     6841 TAGACATTTA TGAACTTTCC TTTATGTAAT TTTCCAGAAT CCTTGTCAGA TTCTAATCAT
     6901 TGCTTTATAA TTATAGTTAT ACTCATGGAT TTGTAGTTGA GTATGAAAAT ATTTTTTAAT
     6961 GCATTTTATG ACTTGCCAAT TGATTGACAA CGCTACTAGA ATTCGAGCTC GGAGCATCTT
     7021 CATTCTTAAG ATATGAAGAT AATCTTCAAA AGGCCCCTGG GAATCTGAAA GAAGAGAAGC
     7081 AGGCCCATTT ATATGGGAAA GAACAATAGT ATTTCTTATA TAGGCCCATT TAAGTTGAAA
     7141 ACAATCTTCA AAAGTCCCAC ATCGCTTAGA TAAGAAAACG AAGCTGAGTT TATATACAGC
     7201 TAGAGTCGAA GTAGTGATTG CGTATCTTCG GCCATGAAGC GTTTAAGAGC TATGCTGGAA
     7261 ACAGCATAGC AAGTTTAAAT AAGGCTAGTC CGTTATCAAC TTGAAAAAGT GGCACCGAGT
     7321 CGGTGCTTTT TTTTGCAAAA TTTTCCAGAT CGATTTCTTC TTCCTCTGTT CTTCGGCGTT
     7381 CAATTTCTGG GGTTTTCTCT TCGTTTTCTG TAACTGAAAC CTAAAATTTG ACCTAAAAAA
     7441 AATCTCAAAT AATATGATTC AGTGGTTTTG TACTTTTCAG TTAGTTGAGT TTTGCAGTTC
     7501 CGATGAGATA AACCAATACG CTTTACGAGG ATGCACATGT GACCGAGGGA CACGAAGTGA
     7561 TCCGTTTAAA CTATCAGTGT TTGACAGGAT ATATTGGCGG GTAAACCTAA GAGAAAAGAG
     7621 CGTTTATTAG AATAATCGGA TATTTAAAAG GGCGTGAAAA GGTTTATCCG TTCGTCCATT
     7681 TGTATGTGCC AGCCGTGCGG CTGCATGAAA TCCTGGCCGG TTTGTCTGAT GCCAAGCTGG
     7741 CGGCCTGGCC GGCCAGCTTG GCCGCTGAAG AAACCGAGCG CCGCCGTCTA AAAAGGTGAT
     7801 GTGTATTTGA GTAAAACAGC TTGCGTCATG CGGTCGCTGC GTATATGATG CGATGAGTAA
     7861 ATAAACAAAT ACGCAAGGGG AACGCATGAA GGTTATCGCT GTACTTAACC AGAAAGGCGG
     7921 GTCAGGCAAG ACGACCATCG CAACCCATCT AGCCCGCGCC CTGCAACTCG CCGGGGCCGA
     7981 TGTTCTGTTA GTCGATTCCG ATCCCCAGGG CAGTGCCCGC GATTGGGCGG CCGTGCGGGA
     8041 AGATCAACCG CTAACCGTTG TCGGCATCGA CCGCCCGACG ATTGACCGCG ACGTGAAGGC
     8101 CATCGGCCGG CGCGACTTCG TAGTGATCGA CGGAGCGCCC CAGGCGGCGG ACTTGGCTGT
     8161 GTCCGCGATC AAGGCAGCCG ACTTCGTGCT GATTCCGGTG CAGCCAAGCC CTTACGACAT
     8221 ATGGGCCACC GCCGACCTGG TGGAGCTGGT TAAGCAGCGC ATTGAGGTCA CGGATGGAAG
     8281 GCTACAAGCG GCCTTTGTCG TGTCGCGGGC GATCAAAGGC ACGCGCATCG GCGGTGAGGT
     8341 TGCCGAGGCG CTGGCCGGGT ACGAGCTGCC CATTCTTGAG TCCCGTATCA CGCAGCGCGT
     8401 GAGCTACCCA GGCACTGCCG CCGCCGGCAC AACCGTTCTT GAATCAGAAC CCGAGGGCGA
     8461 CGCTGCCCGC GAGGTCCAGG CGCTGGCCGC TGAAATTAAA TCAAAACTCA TTTGAGTTAA
     8521 TGAGGTAAAG AGAAAATGAG CAAAAGCACA AACACGCTAA GTGCCGGCCG TCCGAGCGCA
     8581 CGCAGCAGCA AGGCTGCAAC GTTGGCCAGC CTGGCAGACA CGCCAGCCAT GAAGCGGGTC
     8641 AACTTTCAGT TGCCGGCGGA GGATCACACC AAGCTGAAGA TGTACGCGGT ACGCCAAGGC
     8701 AAGACCATTA CCGAGCTGCT ATCTGAATAC ATCGCGCAGC TACCAGAGTA AATGAGCAAA
     8761 TGAATAAATG AGTAGATGAA TTTTAGCGGC TAAAGGAGGC GGCATGGAAA ATCAAGAACA
     8821 ACCAGGCACC GACGCCGTGG AATGCCCCAT GTGTGGAGGA ACGGGCGGTT GGCCAGGCGT
     8881 AAGCGGCTGG GTTGTCTGCC GGCCCTGCAA TGGCACTGGA ACCCCCAAGC CCGAGGAATC
     8941 GGCGTGACGG TCGCAAACCA TCCGGCCCGG TACAAATCGG CGCGGCGCTG GGTGATGACC
     9001 TGGTGGAGAA GTTGAAGGCC GCGCAGGCCG CCCAGCGGCA ACGCATCGAG GCAGAAGCAC
     9061 GCCCCGGTGA ATCGTGGCAA GCGGCCGCTG ATCGAATCCG CAAAGAATCC CGGCAACCGC
     9121 CGGCAGCCGG TGCGCCGTCG ATTAGGAAGC CGCCCAAGGG CGACGAGCAA CCAGATTTTT
     9181 TCGTTCCGAT GCTCTATGAC GTGGGCACCC GCGATAGTCG CAGCATCATG GACGTGGCCG
     9241 TTTTCCGTCT GTCGAAGCGT GACCGACGAG CTGGCGAGGT GATCCGCTAC GAGCTTCCAG
     9301 ACGGGCACGT AGAGGTTTCC GCAGGGCCGG CCGGCATGGC CAGTGTGTGG GATTACGACC
     9361 TGGTACTGAT GGCGGTTTCC CATCTAACCG AATCCATGAA CCGATACCGG GAAGGGAAGG
     9421 GAGACAAGCC CGGCCGCGTG TTCCGTCCAC ACGTTGCGGA CGTACTCAAG TTCTGCCGGC
     9481 GAGCCGATGG CGGAAAGCAG AAAGACGACC TGGTAGAAAC CTGCATTCGG TTAAACACCA
     9541 CGCACGTTGC CATGCAGCGT ACGAAGAAGG CCAAGAACGG CCGCCTGGTG ACGGTATCCG
     9601 AGGGTGAAGC CTTGATTAGC CGCTACAAGA TCGTAAAGAG CGAAACCGGG CGGCCGGAGT
     9661 ACATCGAGAT CGAGCTAGCT GATTGGATGT ACCGCGAGAT CACAGAAGGC AAGAACCCGG
     9721 ACGTGCTGAC GGTTCACCCC GATTACTTTT TGATCGATCC CGGCATCGGC CGTTTTCTCT
     9781 ACCGCCTGGC ACGCCGCGCC GCAGGCAAGG CAGAAGCCAG ATGGTTGTTC AAGACGATCT
     9841 ACGAACGCAG TGGCAGCGCC GGAGAGTTCA AGAAGTTCTG TTTCACCGTG CGCAAGCTGA
     9901 TCGGGTCAAA TGACCTGCCG GAGTACGATT TGAAGGAGGA GGCGGGGCAG GCTGGCCCGA
     9961 TCCTAGTCAT GCGCTACCGC AACCTGATCG AGGGCGAAGC ATCCGCCGGT TCCTAATGTA
    10021 CGGAGCAGAT GCTAGGGCAA ATTGCCCTAG CAGGGGAAAA AGGTCGAAAA AGCTTCTTTC
    10081 CTGTGGATAG CACGTACATT GGGAACCCAA AGCCGTACAT TGGGAACCGG AACCCGTACA
    10141 TTGGGAACCC AAAGCCGTAC ATTGGGAACC GGTCACACAT GTAAGTGACT GATATAAAAG
    10201 AGAAAAAAGG CGATTTTTCC GCCTAAAACT CTTTAAAACT TATTAAAACT CTTAAAACCC
    10261 GCCTGGCCTG TGCATAACTG TCTGGCCAGC GCACAGCCGA ACAGCTGCAA AAAGCGCCTA
    10321 CCCTTCGGTC GCTGCGCTCC CTACGCCCCG CCGCTTCGCG TCGGCCTATC GCGGCCGCTG
    10381 GCCGCTCAAA AATGGCTGGC CTACGGCCAG GCAATCTACC AGGGCGCGGA CAAGCCGCGC
    10441 CGTCGCCACT CGACCGCCGG CGCCCACATC AAGGCTCCGA GTGCGCGGAA CCCCTATTTG
    10501 TTTATTTTTC TAAATACATT CAAATATGTA TCCGCTCATG AGACAATAAC CCTGATAAAT
    10561 GCTTCAATAA TATTGAAAAA GGAAGAGTAT GGCTAAAATG AGAATATCAC CGGAATTGAA
    10621 AAAACTGATC GAAAAATACC GCTGCGTAAA AGATACGGAA GGAATGTCTC CTGCTAAGGT
    10681 ATATAAGCTG GTGGGAGAAA ATGAAAACCT ATATTTAAAA ATGACGGACA GCCGGTATAA
    10741 AGGGACCACC TATGATGTGG AACGGGAAAA GGACATGATG CTATGGCTGG AAGGAAAGCT
    10801 GCCTGTTCCA AAGGTCCTGC ACTTTGAACG GCATGATGGC TGGAGCAATC TGCTCATGAG
    10861 TGAGGCCGAT GGCGTCCTTT GCTCGGAAGA GTATGAAGAT GAACAAAGCC CTGAAAAGAT
    10921 TATCGAGCTG TATGCGGAGT GCATCAGGCT CTTTCACTCC ATCGACATAT CGGATTGTCC
    10981 CTATACGAAT AGCTTAGACA GCCGCTTAGC CGAATTGGAT TACTTACTGA ATAACGATCT
    11041 GGCCGATGTG GATTGCGAAA ACTGGGAAGA GGACACTCCA TTTAAAGATC CGCGCGAGCT
    11101 GTATGATTTT TTAAAGACGG AAAAGCCCGA AGAGGAACTT GTCTTTTCCC ACGGCGACCT
    11161 GGGAGACAGC AACATCTTTG TGAAAGATGG CAAAGTAAGT GGCTTTATTG ATCTTGGGAG
    11221 AAGCGGCAGG GCGGACAAGT GGTATGACAT TGCCTTCTGC GTCCGGTCGC TCAGGGAGGA
    11281 TATCGGGGAA GAACAGTATG TCGAGCTATT TTTTGACTTA CTGGGGATCA AGCCTGATTG
    11341 GGAGAAAATA AAATATTATA TTTTACTGGA TGAATTGTTT TAGCTGTCAG ACCAAGTTTA
    11401 CTCATATATA CTTTAGATTG ATTTAAAACT TCATTTTTAA TTTAAAAGGA TCTAGGTGAA
    11461 GATCCTTTTT GATAATCTCA TGACCAAAAT CCCTTAACGT GAGTTTTCGT TCCACTGAGC
    11521 GTCAGACCCC GTAGAAAAGA TCAAAGGATC TTCTTGAGAT CCTTTTTTTC TGCGCGTAAT
    11581 CTGCTGCTTG CAAACAAAAA AACCACCGCT ACCAGCGGTG GTTTGTTTGC CGGATCAAGA
    11641 GCTACCAACT CTTTTTCCGA AGGTAACTGG CTTCAGCAGA GCGCAGATAC CAAATACTGT
    11701 TCTTCTAGTG TAGCCGTAGT TAGGCCACCA CTTCAAGAAC TCTGTAGCAC CGCCTACATA
    11761 CCTCGCTCTG CTAATCCTGT TACCAGTGGC TGCTGCCAGT GGCGATAAGT CGTGTCTTAC
    11821 CGGGTTGGAC TCAAGACGAT AGTTACCGGA TAAGGCGCAG CGGTCGGGCT GAACGGGGGG
    11881 TTCGTGCACA CAGCCCAGCT TGGAGCGAAC GACCTACACC GAACTGAGAT ACCTACAGCG
    11941 TGAGCTATGA GAAAGCGCCA CGCTTCCCGA AGGGAGAAAG GCGGACAGGT ATCCGGTAAG
    12001 CGGCAGGGTC GGAACAGGAG AGCGCACGAG GGAGCTTCCA GGGGGAAACG CCTGGTATCT
    12061 TTATAGTCCT GTCGGGTTTC GCCACCTCTG ACTTGAGCGT CGATTTTTGT GATGCTCGTC
    12121 AGGGGGGCGG AGCCTATGGA AAAACGCCAG CAACGCGGCC TTTTTACGGT TCCTGCTCGG
    12181 ATCTGTTGGA CCGGACAGTA GTCATGGTTG ATGGGCTGCC TGTATCGAGT GGTGATTTTG
    12241 TGCCGAGCTG CCGGTCGGGG AGCTGTTGGC TGGCTGGTGG CAGGATATAT TGTGGTGTAA
    12301 ACAAATTGAC GCTTAGACAA CTTAATAACA CATTGCGGAC GTTTTTAATG TACTGGGGTT
    12361 GAACACTCT
//
