# Supplementary material for: Optimization of T-DNA architecture for Cas9-mediated mutagenesis in Arabidopsis
Source: PLoS One. 2019 Jan 9;14(1):e0204778. doi: 10.1371/journal.pone.0204778 (PMC6326418; doi:10.1371/journal.pone.0204778)
Supplement: S1 File — Maps are in genbank format in a ZIP file. (ZIP) [file pone.0204778.s008.zip › Plasmid_maps/Level2/BCJJ346A_SLJ24995_EC+enh_Cas9-IV_E9_ADH1.gbk]

LOCUS       BCJJ346A_SLJ24995_EC+enh_Cas9-IV_E9_ADH1     12885 bp    DNA     circular UNA 18-FEB-2013
COMMENT     This file is created by Vector NTI
            http://www.invitrogen.com/
FEATURES             Location/Qualifiers
     Seq.            join(12853..12885,1..994)
                     /label=L2f
     promoter        22..288
                     /label="Nos p."
     CDS             331..882
                     /label=BAR
     primer          complement(682..702)
                     /Match=AGCAACCACAGACTTGAAACC
                     /Length of match=21
                     /Accuracy (%)=100
                     /Description
                     /Found at strand=Negative
                     /label=BC_B54
     Term.           883..1181
                     /label="Nos term."
     primer          1107..1127
                     /label=BC_B1
     Seq.            1152..2301
                     /label=B1
     enhancer        1206..1957
                     /label=EC1.2enh
     primer          1930..1953
                     /label=BC_B72
     promoter        1962..2509
                     /label=EC1.1p
     CDS             join(2510..4057,4247..6967)
                     /label=Cas9_3
     primer          2548..2570
                     /Match=TGATGATGATAAGATGGCTCCAA
                     /Length of match=23
                     /Accuracy (%)=100
                     /Description
                     /Found at strand=Positive
                     /label=BC_B27
     primer          complement(3171..3191)
                     /Match=AGGTCTGAACAAGCTGGATGA
                     /Length of match=21
                     /Accuracy (%)=100
                     /Description
                     /Found at strand=Negative
                     /label=BC_B27rev
     primer          3381..3402
                     /Match=ACTTCGATCTTGCTGAGGATGC
                     /Length of match=22
                     /Accuracy (%)=100
                     /Description
                     /Found at strand=Positive
                     /label=BC_B55
     primer          3635..3654
                     /Match=AGACAGCAGCTTCCAGAGAA
                     /Length of match=20
                     /Accuracy (%)=100
                     /Description
                     /Found at strand=Positive
                     /label=BC_B28
     primer          4163..4182
                     /Match=GCAATTGCTTTTCTGTAGTT
                     /Length of match=20
                     /Accuracy (%)=100
                     /Description
                     /Found at strand=Positive
                     /label=BC_B56
     primer          complement(4368..4387)
                     /Match=AACCTTGGTAAGCTCGTTGT
                     /Length of match=20
                     /Accuracy (%)=100
                     /Description
                     /Found at strand=Negative
                     /label=BC_B28rev
     primer          4809..4831
                     /Match=ACGGAATCAGAGATAAGCAGTCT
                     /Length of match=23
                     /Accuracy (%)=100
                     /Description
                     /Found at strand=Positive
                     /label=BC_B29
     primer          5404..5426
                     /Match=GTCTGATAACGTTCCATCTGAGG
                     /Length of match=23
                     /Accuracy (%)=100
                     /Description
                     /Found at strand=Positive
                     /label=BC_B29.2
     primer          complement(5576..5595)
                     /Match=TGCTTGGTGATCTGTCTGGT
                     /Length of match=20
                     /Accuracy (%)=100
                     /Description
                     /Found at strand=Negative
                     /label=BC_B29rev
     primer          5625..5645
                     /Match=ACACCAAGTACGATGAGAACG
                     /Length of match=21
                     /Accuracy (%)=100
                     /Description
                     /Found at strand=Positive
                     /label=BC_B57
     primer          6011..6030
                     /Match=ACAGGAGAGATCGTTTGGGA
                     /Length of match=20
                     /Accuracy (%)=100
                     /Description
                     /Found at strand=Positive
                     /label=BC_B30
     primer          6411..6431
                     /Match=CTCTTTTCGAGCTTGAGAACG
                     /Length of match=21
                     /Accuracy (%)=100
                     /Description
                     /Found at strand=Positive
                     /label=BC_B58
     Seq.            6452..7625
                     /label=B58
     primer          complement(6768..6789)
                     /Match=TCGAAGTACTTGAAAGCAGCTG
                     /Length of match=22
                     /Accuracy (%)=100
                     /Description
                     /Found at strand=Negative
                     /label=BC_B30rev
     Seq.            complement(6931..8109)
                     /label=L2r
     Term.           6972..7603
                     /label=E9_t
     promoter        7627..7832
                     /label="U6-26 p."
     sgRNA           7833..7852
                     /label=gRNA
     misc_feature    7853..7938
                     /feature_type="gRNA backbone"
                     /label="EF backbone"
     Term.           7939..8005
                     /label=U6t67
     Misc._feature   complement(8051..8176)
                     /label=RB
     primer          complement(8137..8156)
                     /label=L2r
     primer          complement(8169..8194)
                     /label=L1f
     Misc._feature   complement(8177..8205)
                     /label=Overdrive
     primer          complement(11033..11060)
                     /label=L0r
     CDS             11105..11896
                     /vntifkey="4"
                     /label=NPTII
     misc_feature    12059..12673
                     /feature_type="Misc. 2"
                     /vntifkey="21"
                     /label="rep - pMB1"
     misc_feature    complement(12658)
                     /feature_type="Misc. 2"
                     /vntifkey="33"
                     /label=ORI
                     /note="RNaseH cleavage point"
     Misc._feature   complement(12725..12875)
                     /vntifkey="21"
                     /label=LB
     primer          12790..12813
                     /label=L1rev
     primer          12808..12828
                     /label=L2f
ORIGIN
        1 GTGCCGAATT CGGATCCGGA GCGGAGAATT AAGGGAGTCA CGTTATGACC CCCGCCGATG
       61 ACGCGGGACA AGCCGTTTTA CGTTTGGAAC TGACAGAACC GCAACGTTGA AGGAGCCACT
      121 CAGCCGCGGG TTTCTGGAGT TTAATGAGCT AAGCACATAC GTCAGAAACC ATTATTGCGC
      181 GTTCAAAAGT CGCCTAAGGT CACTATCAGC TAGCAAATAT TTCTTGTCAA AATGCTCCAC
      241 TGACGTTCCA TAAATTCCCC TCGGTATCCA ATTAGAGTCT CATATTCACT CTCAATCCAA
      301 ATAATCTGCA CCGGATCTGG ATCGTTTCGC ATGTCTCCTG AAAGAAGGCC TGCTGATATT
      361 AGAAGGGCTA CTGAGGCTGA TATGCCTGCT GTGTGCACTA TTGTGAATCA TTACATTGAG
      421 ACTTCTACTG TGAATTTCAG GACTGAGCCT CAAGAACCAC AAGAGTGGAC TGATGATCTT
      481 GTGAGGCTTA GAGAGAGGTA TCCTTGGCTT GTTGCTGAAG TGGATGGTGA AGTGGCTGGT
      541 ATTGCTTATG CTGGTCCTTG GAAGGCTAGG AATGCTTACG ATTGGACTGC TGAGTCTACT
      601 GTTTACGTGT CTCCTAGGCA TCAAAGAACT GGTCTTGGAT CTACTCTTTA CACTCATCTT
      661 TTGAAGTCTT TGGAGGCTCA GGGTTTCAAG TCTGTGGTTG CTGTGATTGG ACTTCCTAAT
      721 GATCCTTCTG TGAGGATGCA TGAGGCTCTT GGTTATGCTC CTAGGGGAAT GCTTAGAGCT
      781 GCTGGTTTCA AACATGGAAA TTGGCATGAT GTGGGATTCT GGCAGCTTGA TTTCTCTCTT
      841 CCTGTTCCTC CTAGACCTGT TCTTCCTGTG ACTGAGATTT GAGCGGGACT CTGGATCTAG
      901 AGTCAAGCAG ATCGTTCAAA CATTTGGCAA TAAAGTTTCT TAAGATTGAA TCCTGTTGCC
      961 GGTCTTGCGA TGATTATCAT ATAATTTCTG TTGAATTACG TTAAGCATGT AATAATTAAC
     1021 ATGTAATGCA TGACGTTATT TATGAGATGG GTTTTTATGA TTAGAGTCCC GCAATTATAC
     1081 ATTTAATACG CGATAGAAAA CAAAATATAG CGCGCAAACT AGGATAAATT ATCGCGCGCG
     1141 GTGTCATCTA TGTTACTAGA TCGACGCTTG CTGAATTGGA GCGCTGCAAG AATTCAAGCT
     1201 TGGAGAATAA AAGCATTTGC GTTTGGTTTA TCATTGCGTT TATACAAGGA CAGAGATCCA
     1261 CTGAGCTGGA ATAGCTTAAA ACCATTATCA GAACAAAATA AACCATTTTT TGTTAAGAAT
     1321 CAGAGCATAG TAAACAACAG AAACAACCTA AGAGAGGTAA CTTGTCCAAG AAGATAGCTA
     1381 ATTATATCTA TTTTATAAAA GTTATCATAG TTTGTAAGTC ACAAAAGATG CAAATAACAG
     1441 AGAAACTAGG AGACTTGAGA ATATACATTC TTGTATATTT GTATTCGAGA TTGTGAAAAT
     1501 TTGACCATAA GTTTAAATTC TTAAAAAGAT ATATCTGATC TAGGTGATGG TTATAGACTG
     1561 TAATTTTACC ACATGTTTAA TGATGGATAG TGACACACAT GACACATCGA CAACACTATA
     1621 GCATCTTATT TAGATTACAA CATGAAATTT TTCTGTAATA CATGTCTTTG TACATAATTT
     1681 AAAAGTAATT CCTAAGAAAT ATATTTATAC AAGGAGTTTA AAGAAAACAT AGCATAAAGT
     1741 TCAATGAGTA GTAAAAACCA TATACAGTAT ATAGCATAAA GTTCAATGAG TTTATTACAA
     1801 AAGCATTGGT TCACTTTCTG TAACACGACG TTAAACCTTC GTCTCCAATA GGAGCGCTAC
     1861 TGATTCAACA TGCCAATATA TACTAAATAC GTTTCTACAG TCAAATGCTT TAACGTTTCA
     1921 TGATTAAGTG ACTATTTACC GTCAATCCTT TCCCATTTAC TAACGCCTAT CATGAATTAG
     1981 CTCTACTAAA TCTAGCAACC TTTCAAATTT GCAGTATTGC AGGTGTCTCT GTGTCTTTAA
     2041 AATAGTTGCC TTATGATTTC TTCGGTTTCA AGATGATCAA ATAGTTATAG ATTTCATGCT
     2101 CACACATGCT CATTAGATGT GTACATACTT TACTTACCCA AATCTATTTT CTCGCAAAGA
     2161 TTTTGATGGT AAAGCTGATT TGGTTCTATT GAACTAAATC AAACGAGTTT CAGACTGAGT
     2221 GATTCTAATC CGGCCCATTA GCCCCTAAAC AGACCCACTA ATTACGCAGC TTTTAATAGA
     2281 GTAATTACAC CTAGTTTACC CACTAAACCA CTAAGCACTA ATTATCTCAC AATCTAATGA
     2341 GCTTCCCTCG TAATTACTTG GGCTTTCACT CTACCATTTA TTTGTAACAG TCAAGTCTCT
     2401 ACTGTCTCTA TATAAACTCT CTAAAGTTAA CACACAATTC TCATCACAAA CAAATCAACC
     2461 AAAGCAACTT CTACTCTTTC TTCTTTCGAC CTTATCAATC TGTTGAGAAA TGGATTACAA
     2521 GGATGATGAT GATAAGGATT ACAAGGATGA TGATGATAAG ATGGCTCCAA AGAAGAAGAG
     2581 AAAGGTTGGA ATCCACGGAG TTCCAGCTGC TGGAGGTATG GATAAGAAGT ACTCTATCGG
     2641 ACTTGACATC GGAACCAACT CTGTTGGATG GGCTGTTATC ACCGATGAGT ACAAGGTTCC
     2701 ATCTAAGAAG TTCAAGGTTC TTGGAAACAC CGATAGACAC TCTATCAAGA AGAACCTTAT
     2761 CGGTGCTCTT CTTTTCGATT CTGGAGAAAC CGCTGAGGCT ACCAGATTGA AGAGAACCGC
     2821 TAGAAGAAGA TACACCAGAA GAAAGAACAG AATCTGCTAC CTTCAGGAAA TCTTCTCTAA
     2881 CGAGATGGCT AAGGTTGATG ATTCTTTCTT CCACAGACTT GAGGAGTCTT TCCTTGTTGA
     2941 GGAGGATAAG AAGCACGAGA GACACCCAAT CTTCGGAAAC ATCGTTGATG AGGTTGCTTA
     3001 CCACGAGAAG TACCCAACCA TCTACCACCT TAGAAAGAAG TTGGTTGATT CTACCGATAA
     3061 GGCTGATCTT AGACTTATCT ACCTTGCTCT TGCTCACATG ATCAAGTTCA GAGGACACTT
     3121 CCTTATCGAG GGAGATCTTA ACCCAGATAA CTCTGATGTT GATAAGTTGT TCATCCAGCT
     3181 TGTTCAGACC TACAACCAGC TTTTCGAGGA GAACCCAATC AACGCTTCTG GAGTTGATGC
     3241 TAAGGCTATC CTTTCTGCTA GACTTTCTAA GTCTCGTAGA CTTGAGAACC TTATCGCTCA
     3301 GCTTCCAGGA GAGAAGAAGA ACGGACTTTT CGGAAACCTT ATCGCTCTTT CTCTTGGACT
     3361 TACCCCAAAC TTCAAGTCTA ACTTCGATCT TGCTGAGGAT GCTAAGTTGC AGCTTTCTAA
     3421 GGATACCTAC GATGATGATC TTGATAACCT TCTTGCTCAG ATCGGAGATC AGTACGCTGA
     3481 TCTTTTCCTT GCTGCTAAGA ACCTTTCTGA TGCTATCCTT CTTTCTGACA TCCTTAGAGT
     3541 TAACACCGAG ATCACCAAGG CTCCACTTTC TGCTTCTATG ATCAAGAGAT ACGATGAGCA
     3601 CCACCAGGAT CTTACCCTTT TGAAGGCTCT TGTTAGACAG CAGCTTCCAG AGAAGTACAA
     3661 GGAAATCTTC TTCGATCAGT CTAAGAACGG ATACGCTGGA TACATCGATG GAGGAGCTTC
     3721 TCAGGAGGAG TTCTACAAGT TCATCAAGCC AATCCTTGAG AAGATGGATG GAACCGAGGA
     3781 GCTTCTTGTT AAGTTGAACA GAGAGGATCT TCTTAGAAAG CAGAGAACCT TCGATAACGG
     3841 ATCTATCCCA CACCAGATCC ACCTTGGAGA GCTTCACGCT ATCCTTCGTA GACAGGAGGA
     3901 TTTCTACCCA TTCTTGAAGG ATAACAGAGA GAAGATCGAG AAGATCCTTA CCTTCAGAAT
     3961 CCCATACTAC GTTGGACCAC TTGCTAGAGG AAACTCTCGT TTCGCTTGGA TGACCAGAAA
     4021 GTCTGAGGAG ACAATCACCC CTTGGAACTT CGAGGAGGTA AGTTTCTGCT TCTACCTTTG
     4081 ATATATATAT AATAATTATC ATTAATTAGT AGTAATATAA TATTTCAAAT ATTTTTTTCA
     4141 AAATAAAAGA ATGTAGTATA TAGCAATTGC TTTTCTGTAG TTTATAAGTG TGTATATTTT
     4201 AATTTATAAC TTTTCTAATA TATGACCAAA ATTTGTTGAT GTGCAGGTTG TTGATAAGGG
     4261 AGCTTCTGCT CAGTCTTTCA TCGAGAGAAT GACCAACTTC GATAAGAACC TTCCAAACGA
     4321 GAAGGTTCTT CCAAAGCACT CTCTTCTTTA CGAGTACTTC ACCGTTTACA ACGAGCTTAC
     4381 CAAGGTTAAG TACGTTACCG AGGGAATGAG AAAGCCAGCT TTCCTTTCTG GAGAGCAGAA
     4441 GAAGGCTATC GTTGATCTTC TTTTCAAGAC CAACAGAAAG GTTACCGTTA AGCAGTTGAA
     4501 GGAGGATTAC TTCAAGAAGA TCGAGTGCTT CGATTCTGTT GAAATCTCTG GAGTTGAGGA
     4561 TAGATTCAAC GCTTCTCTTG GAACCTACCA CGATCTTTTG AAGATCATCA AGGATAAGGA
     4621 TTTCCTTGAT AACGAGGAGA ACGAGGACAT CCTTGAGGAC ATCGTTCTTA CCCTTACCCT
     4681 TTTCGAGGAT AGAGAGATGA TCGAGGAGAG ACTCAAGACC TACGCTCACC TTTTCGATGA
     4741 TAAGGTTATG AAGCAGTTGA AGAGAAGAAG ATACACCGGA TGGGGTAGAC TTTCTCGTAA
     4801 GTTGATCAAC GGAATCAGAG ATAAGCAGTC TGGAAAGACC ATCCTTGATT TCTTGAAGTC
     4861 TGATGGATTC GCTAACAGAA ACTTCATGCA GCTTATCCAC GATGATTCTC TTACCTTCAA
     4921 GGAGGACATC CAGAAGGCTC AGGTTTCTGG ACAGGGAGAT TCTCTTCACG AGCACATCGC
     4981 TAACCTTGCT GGATCTCCAG CTATCAAGAA GGGAATCCTT CAGACCGTTA AGGTTGTTGA
     5041 TGAGCTTGTT AAGGTTATGG GTAGACACAA GCCAGAGAAC ATCGTTATCG AGATGGCTAG
     5101 AGAGAACCAG ACCACCCAGA AGGGACAGAA GAACTCTCGT GAGAGAATGA AGAGAATCGA
     5161 GGAGGGAATC AAGGAGCTTG GATCTCAAAT CTTGAAGGAG CACCCAGTTG AGAACACCCA
     5221 GCTTCAGAAC GAGAAGTTGT ACCTTTACTA CCTTCAGAAC GGAAGAGATA TGTACGTTGA
     5281 TCAGGAGCTT GACATCAACA GACTTTCTGA TTACGATGTT GATCACATCG TTCCACAGTC
     5341 TTTCTTGAAG GATGATTCTA TCGATAACAA GGTTCTTACC CGTTCTGATA AGAACAGAGG
     5401 AAAGTCTGAT AACGTTCCAT CTGAGGAGGT TGTTAAGAAG ATGAAGAACT ACTGGAGACA
     5461 GCTTCTTAAC GCTAAGTTGA TCACCCAGAG AAAGTTCGAT AACCTTACCA AGGCTGAGAG
     5521 AGGAGGACTT TCTGAGCTTG ATAAGGCTGG ATTCATCAAG AGACAGCTTG TTGAAACCAG
     5581 ACAGATCACC AAGCACGTTG CTCAGATCCT TGATTCTCGT ATGAACACCA AGTACGATGA
     5641 GAACGATAAG TTGATCAGAG AGGTTAAGGT TATCACCTTG AAGTCTAAGT TGGTTTCTGA
     5701 TTTCAGAAAG GATTTCCAGT TCTACAAGGT TAGAGAGATC AACAACTACC ACCACGCTCA
     5761 CGATGCTTAC CTTAACGCTG TTGTTGGAAC CGCTCTTATC AAGAAGTACC CAAAGTTGGA
     5821 GTCTGAGTTC GTTTACGGAG ATTACAAGGT TTACGATGTT AGAAAGATGA TCGCTAAGTC
     5881 TGAGCAGGAG ATCGGAAAGG CTACCGCTAA GTACTTCTTC TACTCTAACA TCATGAACTT
     5941 CTTCAAGACC GAGATCACCC TTGCTAACGG AGAGATCAGA AAAAGACCAC TTATCGAGAC
     6001 AAACGGAGAG ACAGGAGAGA TCGTTTGGGA TAAGGGAAGA GATTTCGCTA CCGTTAGAAA
     6061 GGTTCTTTCT ATGCCACAGG TTAACATCGT TAAGAAAACC GAGGTTCAGA CCGGAGGATT
     6121 CTCTAAGGAG TCTATCCTTC CAAAGAGAAA CTCTGATAAG TTGATCGCTA GAAAGAAGGA
     6181 TTGGGACCCA AAGAAGTACG GAGGATTCGA TTCTCCAACC GTTGCTTACT CTGTTCTTGT
     6241 TGTTGCTAAG GTTGAGAAGG GAAAGTCTAA GAAGTTGAAG TCTGTTAAGG AGCTTCTTGG
     6301 AATCACCATC ATGGAGCGTT CTTCTTTCGA GAAGAACCCA ATCGATTTCC TTGAGGCTAA
     6361 GGGATACAAG GAGGTTAAGA AGGATCTTAT CATCAAGTTG CCAAAGTACT CTCTTTTCGA
     6421 GCTTGAGAAC GGAAGAAAGA GAATGCTTGC TTCTGCTGGA GAGCTTCAGA AGGGAAACGA
     6481 GCTTGCTCTT CCATCTAAGT ACGTTAACTT CCTTTACCTT GCTTCTCACT ACGAGAAGTT
     6541 GAAGGGATCT CCAGAGGATA ACGAGCAGAA GCAGCTTTTC GTTGAGCAGC ACAAGCACTA
     6601 CCTTGATGAG ATCATCGAGC AAATCTCTGA GTTCTCTAAG AGAGTTATCC TTGCTGATGC
     6661 TAACCTTGAT AAGGTTCTTT CTGCTTACAA CAAGCACAGA GATAAGCCAA TCAGAGAGCA
     6721 GGCTGAGAAC ATCATCCACC TTTTCACCCT TACCAACCTT GGTGCTCCAG CTGCTTTCAA
     6781 GTACTTCGAT ACCACCATCG ATAGAAAAAG ATACACCTCT ACCAAGGAGG TTCTTGATGC
     6841 TACCCTTATC CACCAGTCTA TCACCGGACT TTACGAGACA AGAATCGATC TTTCTCAGCT
     6901 TGGAGGAGAT GGTGGCAAGA GGCCAGCTGC TACCAAGAAG GCTGGACAGG CTAAGAAGAA
     6961 GAAGTGAGCT TGCTTTCGTT CGTATCATCG GTTTCGACAA CGTTCGTCAA GTTCAATGCA
     7021 TCAGTTTCAT TGCGCACACA CCAGAATCCT ACTGAGTTTG AGTATTATGG CATTGGGAAA
     7081 ACTGTTTTTC TTGTACCATT TGTTGTGCTT GTAATTTACT GTGTTTTTTA TTCGGTTTTC
     7141 GCTATCGAAC TGTGAAATGG AAATGGATGG AGAAGAGTTA ATGAATGATA TGGTCCTTTT
     7201 GTTCATTCTC AAATTAATAT TATTTGTTTT TTCTCTTATT TGTTGTGTGT TGAATTTGAA
     7261 ATTATAAGAG ATATGCAAAC ATTTTGTTTT GAGTAAAAAT GTGTCAAATC GTGGCCTCTA
     7321 ATGACCGAAG TTAATATGAG GAGTAAAACA CTTGTAGTTG TACCATTATG CTTATTCACT
     7381 AGGCAACAAA TATATTTTCA GACCTAGAAA AGCTGCAAAT GTTACTGAAT ACAAGTATGT
     7441 CCTCTTGTGT TTTAGACATT TATGAACTTT CCTTTATGTA ATTTTCCAGA ATCCTTGTCA
     7501 GATTCTAATC ATTGCTTTAT AATTATAGTT ATACTCATGG ATTTGTAGTT GAGTATGAAA
     7561 ATATTTTTTA ATGCATTTTA TGACTTGCCA ATTGATTGAC AACGCTACTA GAATTCGAGC
     7621 TCGGAGCATC TTCATTCTTA AGATATGAAG ATAATCTTCA AAAGGCCCCT GGGAATCTGA
     7681 AAGAAGAGAA GCAGGCCCAT TTATATGGGA AAGAACAATA GTATTTCTTA TATAGGCCCA
     7741 TTTAAGTTGA AAACAATCTT CAAAAGTCCC ACATCGCTTA GATAAGAAAA CGAAGCTGAG
     7801 TTTATATACA GCTAGAGTCG AAGTAGTGAT TGCGTATCTT CGGCCATGAA GCGTTTAAGA
     7861 GCTATGCTGG AAACAGCATA GCAAGTTTAA ATAAGGCTAG TCCGTTATCA ACTTGAAAAA
     7921 GTGGCACCGA GTCGGTGCTT TTTTTTGCAA AATTTTCCAG ATCGATTTCT TCTTCCTCTG
     7981 TTCTTCGGCG TTCAATTTCT GGGGTCGCTT TACGAGGATG CACATGTGAC CGAGGGACAC
     8041 GAAGTGATCC GTTTAAACTA TCAGTGTTTG ACAGGATATA TTGGCGGGTA AACCTAAGAG
     8101 AAAAGAGCGT TTATTAGAAT AATCGGATAT TTAAAAGGGC GTGAAAAGGT TTATCCGTTC
     8161 GTCCATTTGT ATGTGCATGC CAACCACAGG GTTCCCCTCG GGAGTCAGCC GTGCGGCTGC
     8221 ATGAAATCCT GGCCGGTTTG TCTGATGCCA AGCTGGCGGC CTGGCCGGCC AGCTTGGCCG
     8281 CTGAAGAAAC CGAGCGCCGC CGTCTAAAAA GGTGATGTGT ATTTGAGTAA AACAGCTTGC
     8341 GTCATGCGGT CGCTGCGTAT ATGATGCGAT GAGTAAATAA ACAAATACGC AAGGGGAACG
     8401 CATGAAGGTT ATCGCTGTAC TTAACCAGAA AGGCGGGTCA GGCAAGACGA CCATCGCAAC
     8461 CCATCTAGCC CGCGCCCTGC AACTCGCCGG GGCCGATGTT CTGTTAGTCG ATTCCGATCC
     8521 CCAGGGCAGT GCCCGCGATT GGGCGGCCGT GCGGGAAGAT CAACCGCTAA CCGTTGTCGG
     8581 CATCGACCGC CCGACGATTG ACCGCGACGT GAAGGCCATC GGCCGGCGCG ACTTCGTAGT
     8641 GATCGACGGA GCGCCCCAGG CGGCGGACTT GGCTGTGTCC GCGATCAAGG CAGCCGACTT
     8701 CGTGCTGATT CCGGTGCAGC CAAGCCCTTA CGACATATGG GCCACCGCCG ACCTGGTGGA
     8761 GCTGGTTAAG CAGCGCATTG AGGTCACGGA TGGAAGGCTA CAAGCGGCCT TTGTCGTGTC
     8821 GCGGGCGATC AAAGGCACGC GCATCGGCGG TGAGGTTGCC GAGGCGCTGG CCGGGTACGA
     8881 GCTGCCCATT CTTGAGTCCC GTATCACGCA GCGCGTGAGC TACCCAGGCA CTGCCGCCGC
     8941 CGGCACAACC GTTCTTGAAT CAGAACCCGA GGGCGACGCT GCCCGCGAGG TCCAGGCGCT
     9001 GGCCGCTGAA ATTAAATCAA AACTCATTTG AGTTAATGAG GTAAAGAGAA AATGAGCAAA
     9061 AGCACAAACA CGCTAAGTGC CGGCCGTCCG AGCGCACGCA GCAGCAAGGC TGCAACGTTG
     9121 GCCAGCCTGG CAGACACGCC AGCCATGAAG CGGGTCAACT TTCAGTTGCC GGCGGAGGAT
     9181 CACACCAAGC TGAAGATGTA CGCGGTACGC CAAGGCAAGA CCATTACCGA GCTGCTATCT
     9241 GAATACATCG CGCAGCTACC AGAGTAAATG AGCAAATGAA TAAATGAGTA GATGAATTTT
     9301 AGCGGCTAAA GGAGGCGGCA TGGAAAATCA AGAACAACCA GGCACCGACG CCGTGGAATG
     9361 CCCCATGTGT GGAGGAACGG GCGGTTGGCC AGGCGTAAGC GGCTGGGTTG TCTGCCGGCC
     9421 CTGCAATGGC ACTGGAACCC CCAAGCCCGA GGAATCGGCG TGACGGTCGC AAACCATCCG
     9481 GCCCGGTACA AATCGGCGCG GCGCTGGGTG ATGACCTGGT GGAGAAGTTG AAGGCCGCGC
     9541 AGGCCGCCCA GCGGCAACGC ATCGAGGCAG AAGCACGCCC CGGTGAATCG TGGCAAGCGG
     9601 CCGCTGATCG AATCCGCAAA GAATCCCGGC AACCGCCGGC AGCCGGTGCG CCGTCGATTA
     9661 GGAAGCCGCC CAAGGGCGAC GAGCAACCAG ATTTTTTCGT TCCGATGCTC TATGACGTGG
     9721 GCACCCGCGA TAGTCGCAGC ATCATGGACG TGGCCGTTTT CCGTCTGTCG AAGCGTGACC
     9781 GACGAGCTGG CGAGGTGATC CGCTACGAGC TTCCAGACGG GCACGTAGAG GTTTCCGCAG
     9841 GGCCGGCCGG CATGGCCAGT GTGTGGGATT ACGACCTGGT ACTGATGGCG GTTTCCCATC
     9901 TAACCGAATC CATGAACCGA TACCGGGAAG GGAAGGGAGA CAAGCCCGGC CGCGTGTTCC
     9961 GTCCACACGT TGCGGACGTA CTCAAGTTCT GCCGGCGAGC CGATGGCGGA AAGCAGAAAG
    10021 ACGACCTGGT AGAAACCTGC ATTCGGTTAA ACACCACGCA CGTTGCCATG CAGCGTACGA
    10081 AGAAGGCCAA GAACGGCCGC CTGGTGACGG TATCCGAGGG TGAAGCCTTG ATTAGCCGCT
    10141 ACAAGATCGT AAAGAGCGAA ACCGGGCGGC CGGAGTACAT CGAGATCGAG CTAGCTGATT
    10201 GGATGTACCG CGAGATCACA GAAGGCAAGA ACCCGGACGT GCTGACGGTT CACCCCGATT
    10261 ACTTTTTGAT CGATCCCGGC ATCGGCCGTT TTCTCTACCG CCTGGCACGC CGCGCCGCAG
    10321 GCAAGGCAGA AGCCAGATGG TTGTTCAAGA CGATCTACGA ACGCAGTGGC AGCGCCGGAG
    10381 AGTTCAAGAA GTTCTGTTTC ACCGTGCGCA AGCTGATCGG GTCAAATGAC CTGCCGGAGT
    10441 ACGATTTGAA GGAGGAGGCG GGGCAGGCTG GCCCGATCCT AGTCATGCGC TACCGCAACC
    10501 TGATCGAGGG CGAAGCATCC GCCGGTTCCT AATGTACGGA GCAGATGCTA GGGCAAATTG
    10561 CCCTAGCAGG GGAAAAAGGT CGAAAAAGCT TCTTTCCTGT GGATAGCACG TACATTGGGA
    10621 ACCCAAAGCC GTACATTGGG AACCGGAACC CGTACATTGG GAACCCAAAG CCGTACATTG
    10681 GGAACCGGTC ACACATGTAA GTGACTGATA TAAAAGAGAA AAAAGGCGAT TTTTCCGCCT
    10741 AAAACTCTTT AAAACTTATT AAAACTCTTA AAACCCGCCT GGCCTGTGCA TAACTGTCTG
    10801 GCCAGCGCAC AGCCGAACAG CTGCAAAAAG CGCCTACCCT TCGGTCGCTG CGCTCCCTAC
    10861 GCCCCGCCGC TTCGCGTCGG CCTATCGCGG CCGCTGGCCG CTCAAAAATG GCTGGCCTAC
    10921 GGCCAGGCAA TCTACCAGGG CGCGGACAAG CCGCGCCGTC GCCACTCGAC CGCCGGCGCC
    10981 CACATCAAGG CTCCGAGTGC GCGGAACCCC TATTTGTTTA TTTTTCTAAA TACATTCAAA
    11041 TATGTATCCG CTCATGAGAC AATAACCCTG ATAAATGCTT CAATAATATT GAAAAAGGAA
    11101 GAGTATGGCT AAAATGAGAA TATCACCGGA ATTGAAAAAA CTGATCGAAA AATACCGCTG
    11161 CGTAAAAGAT ACGGAAGGAA TGTCTCCTGC TAAGGTATAT AAGCTGGTGG GAGAAAATGA
    11221 AAACCTATAT TTAAAAATGA CGGACAGCCG GTATAAAGGG ACCACCTATG ATGTGGAACG
    11281 GGAAAAGGAC ATGATGCTAT GGCTGGAAGG AAAGCTGCCT GTTCCAAAGG TCCTGCACTT
    11341 TGAACGGCAT GATGGCTGGA GCAATCTGCT CATGAGTGAG GCCGATGGCG TCCTTTGCTC
    11401 GGAAGAGTAT GAAGATGAAC AAAGCCCTGA AAAGATTATC GAGCTGTATG CGGAGTGCAT
    11461 CAGGCTCTTT CACTCCATCG ACATATCGGA TTGTCCCTAT ACGAATAGCT TAGACAGCCG
    11521 CTTAGCCGAA TTGGATTACT TACTGAATAA CGATCTGGCC GATGTGGATT GCGAAAACTG
    11581 GGAAGAGGAC ACTCCATTTA AAGATCCGCG CGAGCTGTAT GATTTTTTAA AGACGGAAAA
    11641 GCCCGAAGAG GAACTTGTCT TTTCCCACGG CGACCTGGGA GACAGCAACA TCTTTGTGAA
    11701 AGATGGCAAA GTAAGTGGCT TTATTGATCT TGGGAGAAGC GGCAGGGCGG ACAAGTGGTA
    11761 TGACATTGCC TTCTGCGTCC GGTCGCTCAG GGAGGATATC GGGGAAGAAC AGTATGTCGA
    11821 GCTATTTTTT GACTTACTGG GGATCAAGCC TGATTGGGAG AAAATAAAAT ATTATATTTT
    11881 ACTGGATGAA TTGTTTTAGC TGTCAGACCA AGTTTACTCA TATATACTTT AGATTGATTT
    11941 AAAACTTCAT TTTTAATTTA AAAGGATCTA GGTGAAGATC CTTTTTGATA ATCTCATGAC
    12001 CAAAATCCCT TAACGTGAGT TTTCGTTCCA CTGAGCGTCA GACCCCGTAG AAAAGATCAA
    12061 AGGATCTTCT TGAGATCCTT TTTTTCTGCG CGTAATCTGC TGCTTGCAAA CAAAAAAACC
    12121 ACCGCTACCA GCGGTGGTTT GTTTGCCGGA TCAAGAGCTA CCAACTCTTT TTCCGAAGGT
    12181 AACTGGCTTC AGCAGAGCGC AGATACCAAA TACTGTTCTT CTAGTGTAGC CGTAGTTAGG
    12241 CCACCACTTC AAGAACTCTG TAGCACCGCC TACATACCTC GCTCTGCTAA TCCTGTTACC
    12301 AGTGGCTGCT GCCAGTGGCG ATAAGTCGTG TCTTACCGGG TTGGACTCAA GACGATAGTT
    12361 ACCGGATAAG GCGCAGCGGT CGGGCTGAAC GGGGGGTTCG TGCACACAGC CCAGCTTGGA
    12421 GCGAACGACC TACACCGAAC TGAGATACCT ACAGCGTGAG CTATGAGAAA GCGCCACGCT
    12481 TCCCGAAGGG AGAAAGGCGG ACAGGTATCC GGTAAGCGGC AGGGTCGGAA CAGGAGAGCG
    12541 CACGAGGGAG CTTCCAGGGG GAAACGCCTG GTATCTTTAT AGTCCTGTCG GGTTTCGCCA
    12601 CCTCTGACTT GAGCGTCGAT TTTTGTGATG CTCGTCAGGG GGGCGGAGCC TATGGAAAAA
    12661 CGCCAGCAAC GCGGCCTTTT TACGGTTCCT GCTCGGATCT GTTGGACCGG ACAGTAGTCA
    12721 TGGTTGATGG GCTGCCTGTA TCGAGTGGTG ATTTTGTGCC GAGCTGCCGG TCGGGGAGCT
    12781 GTTGGCTGGC TGGTGGCAGG ATATATTGTG GTGTAAACAA ATTGACGCTT AGACAACTTA
    12841 ATAACACATT GCGGACGTTT TTAATGTACT GGGGTTGAAC ACTCT
//
