# Supplementary material for: Optimization of T-DNA architecture for Cas9-mediated mutagenesis in Arabidopsis
Source: PLoS One. 2019 Jan 9;14(1):e0204778. doi: 10.1371/journal.pone.0204778 (PMC6326418; doi:10.1371/journal.pone.0204778)
Supplement: S1 File — Maps are in genbank format in a ZIP file. (ZIP) [file pone.0204778.s008.zip › Plasmid_maps/Level2/BCJJ347A_SLJ25009_EC+enh_Cas9z_E9_ADH1.gbk]

LOCUS       BCJJ347A_SLJ25009_EC+enh_Cas9z_E9_ADH1     12699 bp    DNA     circular UNA 18-FEB-2013
COMMENT     This file is created by Vector NTI
            http://www.invitrogen.com/
FEATURES             Location/Qualifiers
     Seq.            join(12678..12699,1..1101)
                     /label=L2f
     promoter        22..288
                     /label="Nos p."
     CDS             331..882
                     /label=BAR
     primer          complement(682..702)
                     /Match=AGCAACCACAGACTTGAAACC
                     /Length of match=21
                     /Accuracy (%)=100
                     /Description
                     /Found at strand=Negative
                     /label=BC_B54
     Term.           883..1181
                     /label="Nos term."
     primer          1107..1127
                     /label=BC_B1
     Seq.            1147..2350
                     /label=B1
     enhancer        1206..1957
                     /label=EC1.2enh
     primer          1930..1953
                     /label=BC_B72
     promoter        1962..2509
                     /label=EC1.1p
     CDS             2510..6781
                     /label=Cas9_4
     primer          complement(2652..2671)
                     /label=BC_B82
     primer          3092..3111
                     /label=BC_B66
     primer          3893..3912
                     /label=BC_B67
     primer          4681..4700
                     /label=BC_B68
     primer          5499..5520
                     /label=BC_B69
     primer          6294..6313
                     /label=BC_B70
     Seq.            6345..7463
                     /label=B70
     Seq.            complement(6716..7925)
                     /label=L2r
     Term.           6786..7417
                     /label=E9_t
     promoter        7441..7646
                     /label="U6-26 p."
     sgRNA           7647..7666
                     /label=gRNA
     misc_feature    7667..7752
                     /feature_type="gRNA backbone"
                     /label="EF backbone"
     Term.           7753..7819
                     /label=U6t67
     Misc._feature   complement(7865..7990)
                     /label=RB
     primer          complement(7951..7970)
                     /label=L2r
     primer          complement(7983..8008)
                     /label=L1f
     Misc._feature   complement(7991..8019)
                     /label=Overdrive
     primer          complement(10847..10874)
                     /label=L0r
     CDS             10919..11710
                     /vntifkey="4"
                     /label=NPTII
     misc_feature    11873..12487
                     /feature_type="Misc. 2"
                     /vntifkey="21"
                     /label="rep - pMB1"
     misc_feature    complement(12472)
                     /feature_type="Misc. 2"
                     /vntifkey="33"
                     /label=ORI
                     /note="RNaseH cleavage point"
     Misc._feature   complement(12539..12689)
                     /vntifkey="21"
                     /label=LB
     primer          12604..12627
                     /label=L1rev
     primer          12622..12642
                     /label=L2f
ORIGIN
        1 GTGCCGAATT CGGATCCGGA GCGGAGAATT AAGGGAGTCA CGTTATGACC CCCGCCGATG
       61 ACGCGGGACA AGCCGTTTTA CGTTTGGAAC TGACAGAACC GCAACGTTGA AGGAGCCACT
      121 CAGCCGCGGG TTTCTGGAGT TTAATGAGCT AAGCACATAC GTCAGAAACC ATTATTGCGC
      181 GTTCAAAAGT CGCCTAAGGT CACTATCAGC TAGCAAATAT TTCTTGTCAA AATGCTCCAC
      241 TGACGTTCCA TAAATTCCCC TCGGTATCCA ATTAGAGTCT CATATTCACT CTCAATCCAA
      301 ATAATCTGCA CCGGATCTGG ATCGTTTCGC ATGTCTCCTG AAAGAAGGCC TGCTGATATT
      361 AGAAGGGCTA CTGAGGCTGA TATGCCTGCT GTGTGCACTA TTGTGAATCA TTACATTGAG
      421 ACTTCTACTG TGAATTTCAG GACTGAGCCT CAAGAACCAC AAGAGTGGAC TGATGATCTT
      481 GTGAGGCTTA GAGAGAGGTA TCCTTGGCTT GTTGCTGAAG TGGATGGTGA AGTGGCTGGT
      541 ATTGCTTATG CTGGTCCTTG GAAGGCTAGG AATGCTTACG ATTGGACTGC TGAGTCTACT
      601 GTTTACGTGT CTCCTAGGCA TCAAAGAACT GGTCTTGGAT CTACTCTTTA CACTCATCTT
      661 TTGAAGTCTT TGGAGGCTCA GGGTTTCAAG TCTGTGGTTG CTGTGATTGG ACTTCCTAAT
      721 GATCCTTCTG TGAGGATGCA TGAGGCTCTT GGTTATGCTC CTAGGGGAAT GCTTAGAGCT
      781 GCTGGTTTCA AACATGGAAA TTGGCATGAT GTGGGATTCT GGCAGCTTGA TTTCTCTCTT
      841 CCTGTTCCTC CTAGACCTGT TCTTCCTGTG ACTGAGATTT GAGCGGGACT CTGGATCTAG
      901 AGTCAAGCAG ATCGTTCAAA CATTTGGCAA TAAAGTTTCT TAAGATTGAA TCCTGTTGCC
      961 GGTCTTGCGA TGATTATCAT ATAATTTCTG TTGAATTACG TTAAGCATGT AATAATTAAC
     1021 ATGTAATGCA TGACGTTATT TATGAGATGG GTTTTTATGA TTAGAGTCCC GCAATTATAC
     1081 ATTTAATACG CGATAGAAAA CAAAATATAG CGCGCAAACT AGGATAAATT ATCGCGCGCG
     1141 GTGTCATCTA TGTTACTAGA TCGACGCTTG CTGAATTGGA GCGCTGCAAG AATTCAAGCT
     1201 TGGAGAATAA AAGCATTTGC GTTTGGTTTA TCATTGCGTT TATACAAGGA CAGAGATCCA
     1261 CTGAGCTGGA ATAGCTTAAA ACCATTATCA GAACAAAATA AACCATTTTT TGTTAAGAAT
     1321 CAGAGCATAG TAAACAACAG AAACAACCTA AGAGAGGTAA CTTGTCCAAG AAGATAGCTA
     1381 ATTATATCTA TTTTATAAAA GTTATCATAG TTTGTAAGTC ACAAAAGATG CAAATAACAG
     1441 AGAAACTAGG AGACTTGAGA ATATACATTC TTGTATATTT GTATTCGAGA TTGTGAAAAT
     1501 TTGACCATAA GTTTAAATTC TTAAAAAGAT ATATCTGATC TAGGTGATGG TTATAGACTG
     1561 TAATTTTACC ACATGTTTAA TGATGGATAG TGACACACAT GACACATCGA CAACACTATA
     1621 GCATCTTATT TAGATTACAA CATGAAATTT TTCTGTAATA CATGTCTTTG TACATAATTT
     1681 AAAAGTAATT CCTAAGAAAT ATATTTATAC AAGGAGTTTA AAGAAAACAT AGCATAAAGT
     1741 TCAATGAGTA GTAAAAACCA TATACAGTAT ATAGCATAAA GTTCAATGAG TTTATTACAA
     1801 AAGCATTGGT TCACTTTCTG TAACACGACG TTAAACCTTC GTCTCCAATA GGAGCGCTAC
     1861 TGATTCAACA TGCCAATATA TACTAAATAC GTTTCTACAG TCAAATGCTT TAACGTTTCA
     1921 TGATTAAGTG ACTATTTACC GTCAATCCTT TCCCATTTAC TAACGCCTAT CATGAATTAG
     1981 CTCTACTAAA TCTAGCAACC TTTCAAATTT GCAGTATTGC AGGTGTCTCT GTGTCTTTAA
     2041 AATAGTTGCC TTATGATTTC TTCGGTTTCA AGATGATCAA ATAGTTATAG ATTTCATGCT
     2101 CACACATGCT CATTAGATGT GTACATACTT TACTTACCCA AATCTATTTT CTCGCAAAGA
     2161 TTTTGATGGT AAAGCTGATT TGGTTCTATT GAACTAAATC AAACGAGTTT CAGACTGAGT
     2221 GATTCTAATC CGGCCCATTA GCCCCTAAAC AGACCCACTA ATTACGCAGC TTTTAATAGA
     2281 GTAATTACAC CTAGTTTACC CACTAAACCA CTAAGCACTA ATTATCTCAC AATCTAATGA
     2341 GCTTCCCTCG TAATTACTTG GGCTTTCACT CTACCATTTA TTTGTAACAG TCAAGTCTCT
     2401 ACTGTCTCTA TATAAACTCT CTAAAGTTAA CACACAATTC TCATCACAAA CAAATCAACC
     2461 AAAGCAACTT CTACTCTTTC TTCTTTCGAC CTTATCAATC TGTTGAGAAA TGGACTATAA
     2521 GGACCACGAC GGAGACTACA AGGATCATGA TATTGATTAC AAAGACGATG ACGATAAGAT
     2581 GGCCCCAAAG AAGAAGCGGA AGGTCGGTAT CCACGGAGTC CCAGCAGCCG ACAAGAAGTA
     2641 CAGCATCGGC CTGGACATCG GCACCAACTC TGTGGGCTGG GCCGTGATCA CCGACGAGTA
     2701 CAAGGTGCCC AGCAAGAAAT TCAAGGTGCT GGGCAACACC GACCGGCACA GCATCAAGAA
     2761 GAACCTGATC GGAGCCCTGC TGTTCGACAG CGGCGAAACA GCCGAGGCCA CCCGGCTGAA
     2821 GAGAACCGCC AGAAGAAGAT ACACCAGACG GAAGAACCGG ATCTGCTATC TGCAAGAGAT
     2881 CTTCAGCAAC GAGATGGCCA AGGTGGACGA CAGCTTCTTC CACAGACTGG AAGAGTCCTT
     2941 CCTGGTGGAA GAGGATAAGA AGCACGAGCG GCACCCCATC TTCGGCAACA TCGTGGACGA
     3001 GGTGGCCTAC CACGAGAAGT ACCCCACCAT CTACCACCTG AGAAAGAAAC TGGTGGACAG
     3061 CACCGACAAG GCCGACCTGC GGCTGATCTA TCTGGCCCTG GCCCACATGA TCAAGTTCCG
     3121 GGGCCACTTC CTGATCGAGG GCGACCTGAA CCCCGACAAC AGCGACGTGG ACAAGCTGTT
     3181 CATCCAGCTG GTGCAGACCT ACAACCAGCT GTTCGAGGAA AACCCCATCA ACGCCAGCGG
     3241 CGTGGACGCC AAGGCCATCC TGTCTGCCAG ACTGAGCAAG AGCAGACGGC TGGAAAATCT
     3301 GATCGCCCAG CTGCCCGGCG AGAAGAAGAA TGGCCTGTTC GGAAACCTGA TTGCCCTGAG
     3361 CCTGGGCCTG ACCCCCAACT TCAAGAGCAA CTTCGACCTG GCCGAGGATG CCAAACTGCA
     3421 GCTGAGCAAG GACACCTACG ACGACGACCT GGACAACCTG CTGGCCCAGA TCGGCGACCA
     3481 GTACGCCGAC CTGTTTCTGG CCGCCAAGAA CCTGTCCGAC GCCATCCTGC TGAGCGACAT
     3541 CCTGAGAGTG AACACCGAGA TCACCAAGGC CCCCCTGAGC GCCTCTATGA TCAAGAGATA
     3601 CGACGAGCAC CACCAGGACC TGACCCTGCT GAAAGCTCTC GTGCGGCAGC AGCTGCCTGA
     3661 GAAGTACAAA GAGATTTTCT TCGACCAGAG CAAGAACGGC TACGCCGGCT ACATTGACGG
     3721 CGGAGCCAGC CAGGAAGAGT TCTACAAGTT CATCAAGCCC ATCCTGGAAA AGATGGACGG
     3781 CACCGAGGAA CTGCTCGTGA AGCTGAACAG AGAGGACCTG CTGCGGAAGC AGCGGACCTT
     3841 CGACAACGGC AGCATCCCCC ACCAGATCCA CCTGGGAGAG CTGCACGCCA TTCTGCGGCG
     3901 GCAGGAAGAT TTTTACCCAT TCCTGAAGGA CAACCGGGAA AAGATCGAGA AGATCCTGAC
     3961 CTTCCGCATC CCCTACTACG TGGGCCCTCT GGCCAGGGGA AACAGCAGAT TCGCCTGGAT
     4021 GACCAGAAAG AGCGAGGAAA CCATCACCCC CTGGAACTTC GAGGAAGTGG TGGACAAGGG
     4081 CGCTTCCGCC CAGAGCTTCA TCGAGCGGAT GACCAACTTC GATAAGAACC TGCCCAACGA
     4141 GAAGGTGCTG CCCAAGCACA GCCTGCTGTA CGAGTACTTC ACCGTGTATA ACGAGCTGAC
     4201 CAAAGTGAAA TACGTGACCG AGGGAATGAG AAAGCCCGCC TTCCTGAGCG GCGAGCAGAA
     4261 AAAGGCCATC GTGGACCTGC TGTTCAAGAC CAACCGGAAA GTGACCGTGA AGCAGCTGAA
     4321 AGAGGACTAC TTCAAGAAAA TCGAGTGCTT CGACTCCGTG GAAATCTCCG GCGTGGAAGA
     4381 TCGGTTCAAC GCCTCCCTGG GCACATACCA CGATCTGCTG AAAATTATCA AGGACAAGGA
     4441 CTTCCTGGAC AATGAGGAAA ACGAGGACAT TCTGGAAGAT ATCGTGCTGA CCCTGACACT
     4501 GTTTGAGGAC AGAGAGATGA TCGAGGAACG GCTGAAAACC TATGCCCACC TGTTCGACGA
     4561 CAAAGTGATG AAGCAGCTGA AGCGGCGGAG ATACACCGGC TGGGGCAGGC TGAGCCGGAA
     4621 GCTGATCAAC GGCATCCGGG ACAAGCAGTC CGGCAAGACA ATCCTGGATT TCCTGAAGTC
     4681 CGACGGCTTC GCCAACAGAA ACTTCATGCA GCTGATCCAC GACGACAGCC TGACCTTTAA
     4741 AGAGGACATC CAGAAAGCCC AGGTGTCCGG CCAGGGCGAT AGCCTGCACG AGCACATTGC
     4801 CAATCTGGCC GGCAGCCCCG CCATTAAGAA GGGCATCCTG CAGACAGTGA AGGTGGTGGA
     4861 CGAGCTCGTG AAAGTGATGG GCCGGCACAA GCCCGAGAAC ATCGTGATCG AAATGGCCAG
     4921 AGAGAACCAG ACCACCCAGA AGGGACAGAA GAACAGCCGC GAGAGAATGA AGCGGATCGA
     4981 AGAGGGCATC AAAGAGCTGG GCAGCCAGAT CCTGAAAGAA CACCCCGTGG AAAACACCCA
     5041 GCTGCAGAAC GAGAAGCTGT ACCTGTACTA CCTGCAGAAT GGGCGGGATA TGTACGTGGA
     5101 CCAGGAACTG GACATCAACC GGCTGTCCGA CTACGATGTG GACCATATCG TGCCTCAGAG
     5161 CTTTCTGAAG GACGACTCCA TCGACAACAA GGTGCTGACC AGAAGCGACA AGAACCGGGG
     5221 CAAGAGCGAC AACGTGCCCT CCGAAGAGGT CGTGAAGAAG ATGAAGAACT ACTGGCGGCA
     5281 GCTGCTGAAC GCCAAGCTGA TTACCCAGAG AAAGTTCGAC AATCTGACCA AGGCCGAGAG
     5341 AGGCGGCCTG AGCGAACTGG ATAAGGCCGG CTTCATCAAG AGACAGCTGG TGGAAACCCG
     5401 GCAGATCACA AAGCACGTGG CACAGATCCT GGACTCCCGG ATGAACACTA AGTACGACGA
     5461 GAATGACAAG CTGATCCGGG AAGTGAAAGT GATCACCCTG AAGTCCAAGC TGGTGTCCGA
     5521 TTTCCGGAAG GATTTCCAGT TTTACAAAGT GCGCGAGATC AACAACTACC ACCACGCCCA
     5581 CGACGCCTAC CTGAACGCCG TCGTGGGAAC CGCCCTGATC AAAAAGTACC CTAAGCTGGA
     5641 AAGCGAGTTC GTGTACGGCG ACTACAAGGT GTACGACGTG CGGAAGATGA TCGCCAAGAG
     5701 CGAGCAGGAA ATCGGCAAGG CTACCGCCAA GTACTTCTTC TACAGCAACA TCATGAACTT
     5761 TTTCAAGACC GAGATTACCC TGGCCAACGG CGAGATCCGG AAGCGGCCTC TGATCGAGAC
     5821 AAACGGCGAA ACCGGGGAGA TCGTGTGGGA TAAGGGCCGG GATTTTGCCA CCGTGCGGAA
     5881 AGTGCTGAGC ATGCCCCAAG TGAATATCGT GAAAAAGACC GAGGTGCAGA CAGGCGGCTT
     5941 CAGCAAAGAG TCTATCCTGC CCAAGAGGAA CAGCGATAAG CTGATCGCCA GAAAGAAGGA
     6001 CTGGGACCCT AAGAAGTACG GCGGCTTCGA CAGCCCCACC GTGGCCTATT CTGTGCTGGT
     6061 GGTGGCCAAA GTGGAAAAGG GCAAGTCCAA GAAACTGAAG AGTGTGAAAG AGCTGCTGGG
     6121 GATCACCATC ATGGAAAGAA GCAGCTTCGA GAAGAATCCC ATCGACTTTC TGGAAGCCAA
     6181 GGGCTACAAA GAAGTGAAAA AGGACCTGAT CATCAAGCTG CCTAAGTACT CCCTGTTCGA
     6241 GCTGGAAAAC GGCCGGAAGA GAATGCTGGC CTCTGCCGGC GAACTGCAGA AGGGAAACGA
     6301 ACTGGCCCTG CCCTCCAAAT ATGTGAACTT CCTGTACCTG GCCAGCCACT ATGAGAAGCT
     6361 GAAGGGCTCC CCCGAGGATA ATGAGCAGAA ACAGCTGTTT GTGGAACAGC ACAAGCACTA
     6421 CCTGGACGAG ATCATCGAGC AGATCAGCGA GTTCTCCAAG AGAGTGATCC TGGCCGACGC
     6481 TAATCTGGAC AAAGTGCTGT CCGCCTACAA CAAGCACCGG GATAAGCCCA TCAGAGAGCA
     6541 GGCCGAGAAT ATCATCCACC TGTTTACCCT GACCAATCTG GGAGCCCCTG CCGCCTTCAA
     6601 GTACTTTGAC ACCACCATCG ACCGGAAGAG GTACACCAGC ACCAAAGAGG TGCTGGACGC
     6661 CACCCTGATC CACCAGAGCA TCACCGGCCT GTACGAGACA CGGATCGACC TGTCTCAGCT
     6721 GGGAGGCGAC AAAAGGCCGG CGGCCACGAA AAAGGCCGGC CAGGCAAAAA AGAAAAAGTA
     6781 AGCTTGCTTT CGTTCGTATC ATCGGTTTCG ACAACGTTCG TCAAGTTCAA TGCATCAGTT
     6841 TCATTGCGCA CACACCAGAA TCCTACTGAG TTTGAGTATT ATGGCATTGG GAAAACTGTT
     6901 TTTCTTGTAC CATTTGTTGT GCTTGTAATT TACTGTGTTT TTTATTCGGT TTTCGCTATC
     6961 GAACTGTGAA ATGGAAATGG ATGGAGAAGA GTTAATGAAT GATATGGTCC TTTTGTTCAT
     7021 TCTCAAATTA ATATTATTTG TTTTTTCTCT TATTTGTTGT GTGTTGAATT TGAAATTATA
     7081 AGAGATATGC AAACATTTTG TTTTGAGTAA AAATGTGTCA AATCGTGGCC TCTAATGACC
     7141 GAAGTTAATA TGAGGAGTAA AACACTTGTA GTTGTACCAT TATGCTTATT CACTAGGCAA
     7201 CAAATATATT TTCAGACCTA GAAAAGCTGC AAATGTTACT GAATACAAGT ATGTCCTCTT
     7261 GTGTTTTAGA CATTTATGAA CTTTCCTTTA TGTAATTTTC CAGAATCCTT GTCAGATTCT
     7321 AATCATTGCT TTATAATTAT AGTTATACTC ATGGATTTGT AGTTGAGTAT GAAAATATTT
     7381 TTTAATGCAT TTTATGACTT GCCAATTGAT TGACAACGCT ACTAGAATTC GAGCTCGGAG
     7441 CATCTTCATT CTTAAGATAT GAAGATAATC TTCAAAAGGC CCCTGGGAAT CTGAAAGAAG
     7501 AGAAGCAGGC CCATTTATAT GGGAAAGAAC AATAGTATTT CTTATATAGG CCCATTTAAG
     7561 TTGAAAACAA TCTTCAAAAG TCCCACATCG CTTAGATAAG AAAACGAAGC TGAGTTTATA
     7621 TACAGCTAGA GTCGAAGTAG TGATTGCGTA TCTTCGGCCA TGAAGCGTTT AAGAGCTATG
     7681 CTGGAAACAG CATAGCAAGT TTAAATAAGG CTAGTCCGTT ATCAACTTGA AAAAGTGGCA
     7741 CCGAGTCGGT GCTTTTTTTT GCAAAATTTT CCAGATCGAT TTCTTCTTCC TCTGTTCTTC
     7801 GGCGTTCAAT TTCTGGGGTC GCTTTACGAG GATGCACATG TGACCGAGGG ACACGAAGTG
     7861 ATCCGTTTAA ACTATCAGTG TTTGACAGGA TATATTGGCG GGTAAACCTA AGAGAAAAGA
     7921 GCGTTTATTA GAATAATCGG ATATTTAAAA GGGCGTGAAA AGGTTTATCC GTTCGTCCAT
     7981 TTGTATGTGC ATGCCAACCA CAGGGTTCCC CTCGGGAGTC AGCCGTGCGG CTGCATGAAA
     8041 TCCTGGCCGG TTTGTCTGAT GCCAAGCTGG CGGCCTGGCC GGCCAGCTTG GCCGCTGAAG
     8101 AAACCGAGCG CCGCCGTCTA AAAAGGTGAT GTGTATTTGA GTAAAACAGC TTGCGTCATG
     8161 CGGTCGCTGC GTATATGATG CGATGAGTAA ATAAACAAAT ACGCAAGGGG AACGCATGAA
     8221 GGTTATCGCT GTACTTAACC AGAAAGGCGG GTCAGGCAAG ACGACCATCG CAACCCATCT
     8281 AGCCCGCGCC CTGCAACTCG CCGGGGCCGA TGTTCTGTTA GTCGATTCCG ATCCCCAGGG
     8341 CAGTGCCCGC GATTGGGCGG CCGTGCGGGA AGATCAACCG CTAACCGTTG TCGGCATCGA
     8401 CCGCCCGACG ATTGACCGCG ACGTGAAGGC CATCGGCCGG CGCGACTTCG TAGTGATCGA
     8461 CGGAGCGCCC CAGGCGGCGG ACTTGGCTGT GTCCGCGATC AAGGCAGCCG ACTTCGTGCT
     8521 GATTCCGGTG CAGCCAAGCC CTTACGACAT ATGGGCCACC GCCGACCTGG TGGAGCTGGT
     8581 TAAGCAGCGC ATTGAGGTCA CGGATGGAAG GCTACAAGCG GCCTTTGTCG TGTCGCGGGC
     8641 GATCAAAGGC ACGCGCATCG GCGGTGAGGT TGCCGAGGCG CTGGCCGGGT ACGAGCTGCC
     8701 CATTCTTGAG TCCCGTATCA CGCAGCGCGT GAGCTACCCA GGCACTGCCG CCGCCGGCAC
     8761 AACCGTTCTT GAATCAGAAC CCGAGGGCGA CGCTGCCCGC GAGGTCCAGG CGCTGGCCGC
     8821 TGAAATTAAA TCAAAACTCA TTTGAGTTAA TGAGGTAAAG AGAAAATGAG CAAAAGCACA
     8881 AACACGCTAA GTGCCGGCCG TCCGAGCGCA CGCAGCAGCA AGGCTGCAAC GTTGGCCAGC
     8941 CTGGCAGACA CGCCAGCCAT GAAGCGGGTC AACTTTCAGT TGCCGGCGGA GGATCACACC
     9001 AAGCTGAAGA TGTACGCGGT ACGCCAAGGC AAGACCATTA CCGAGCTGCT ATCTGAATAC
     9061 ATCGCGCAGC TACCAGAGTA AATGAGCAAA TGAATAAATG AGTAGATGAA TTTTAGCGGC
     9121 TAAAGGAGGC GGCATGGAAA ATCAAGAACA ACCAGGCACC GACGCCGTGG AATGCCCCAT
     9181 GTGTGGAGGA ACGGGCGGTT GGCCAGGCGT AAGCGGCTGG GTTGTCTGCC GGCCCTGCAA
     9241 TGGCACTGGA ACCCCCAAGC CCGAGGAATC GGCGTGACGG TCGCAAACCA TCCGGCCCGG
     9301 TACAAATCGG CGCGGCGCTG GGTGATGACC TGGTGGAGAA GTTGAAGGCC GCGCAGGCCG
     9361 CCCAGCGGCA ACGCATCGAG GCAGAAGCAC GCCCCGGTGA ATCGTGGCAA GCGGCCGCTG
     9421 ATCGAATCCG CAAAGAATCC CGGCAACCGC CGGCAGCCGG TGCGCCGTCG ATTAGGAAGC
     9481 CGCCCAAGGG CGACGAGCAA CCAGATTTTT TCGTTCCGAT GCTCTATGAC GTGGGCACCC
     9541 GCGATAGTCG CAGCATCATG GACGTGGCCG TTTTCCGTCT GTCGAAGCGT GACCGACGAG
     9601 CTGGCGAGGT GATCCGCTAC GAGCTTCCAG ACGGGCACGT AGAGGTTTCC GCAGGGCCGG
     9661 CCGGCATGGC CAGTGTGTGG GATTACGACC TGGTACTGAT GGCGGTTTCC CATCTAACCG
     9721 AATCCATGAA CCGATACCGG GAAGGGAAGG GAGACAAGCC CGGCCGCGTG TTCCGTCCAC
     9781 ACGTTGCGGA CGTACTCAAG TTCTGCCGGC GAGCCGATGG CGGAAAGCAG AAAGACGACC
     9841 TGGTAGAAAC CTGCATTCGG TTAAACACCA CGCACGTTGC CATGCAGCGT ACGAAGAAGG
     9901 CCAAGAACGG CCGCCTGGTG ACGGTATCCG AGGGTGAAGC CTTGATTAGC CGCTACAAGA
     9961 TCGTAAAGAG CGAAACCGGG CGGCCGGAGT ACATCGAGAT CGAGCTAGCT GATTGGATGT
    10021 ACCGCGAGAT CACAGAAGGC AAGAACCCGG ACGTGCTGAC GGTTCACCCC GATTACTTTT
    10081 TGATCGATCC CGGCATCGGC CGTTTTCTCT ACCGCCTGGC ACGCCGCGCC GCAGGCAAGG
    10141 CAGAAGCCAG ATGGTTGTTC AAGACGATCT ACGAACGCAG TGGCAGCGCC GGAGAGTTCA
    10201 AGAAGTTCTG TTTCACCGTG CGCAAGCTGA TCGGGTCAAA TGACCTGCCG GAGTACGATT
    10261 TGAAGGAGGA GGCGGGGCAG GCTGGCCCGA TCCTAGTCAT GCGCTACCGC AACCTGATCG
    10321 AGGGCGAAGC ATCCGCCGGT TCCTAATGTA CGGAGCAGAT GCTAGGGCAA ATTGCCCTAG
    10381 CAGGGGAAAA AGGTCGAAAA AGCTTCTTTC CTGTGGATAG CACGTACATT GGGAACCCAA
    10441 AGCCGTACAT TGGGAACCGG AACCCGTACA TTGGGAACCC AAAGCCGTAC ATTGGGAACC
    10501 GGTCACACAT GTAAGTGACT GATATAAAAG AGAAAAAAGG CGATTTTTCC GCCTAAAACT
    10561 CTTTAAAACT TATTAAAACT CTTAAAACCC GCCTGGCCTG TGCATAACTG TCTGGCCAGC
    10621 GCACAGCCGA ACAGCTGCAA AAAGCGCCTA CCCTTCGGTC GCTGCGCTCC CTACGCCCCG
    10681 CCGCTTCGCG TCGGCCTATC GCGGCCGCTG GCCGCTCAAA AATGGCTGGC CTACGGCCAG
    10741 GCAATCTACC AGGGCGCGGA CAAGCCGCGC CGTCGCCACT CGACCGCCGG CGCCCACATC
    10801 AAGGCTCCGA GTGCGCGGAA CCCCTATTTG TTTATTTTTC TAAATACATT CAAATATGTA
    10861 TCCGCTCATG AGACAATAAC CCTGATAAAT GCTTCAATAA TATTGAAAAA GGAAGAGTAT
    10921 GGCTAAAATG AGAATATCAC CGGAATTGAA AAAACTGATC GAAAAATACC GCTGCGTAAA
    10981 AGATACGGAA GGAATGTCTC CTGCTAAGGT ATATAAGCTG GTGGGAGAAA ATGAAAACCT
    11041 ATATTTAAAA ATGACGGACA GCCGGTATAA AGGGACCACC TATGATGTGG AACGGGAAAA
    11101 GGACATGATG CTATGGCTGG AAGGAAAGCT GCCTGTTCCA AAGGTCCTGC ACTTTGAACG
    11161 GCATGATGGC TGGAGCAATC TGCTCATGAG TGAGGCCGAT GGCGTCCTTT GCTCGGAAGA
    11221 GTATGAAGAT GAACAAAGCC CTGAAAAGAT TATCGAGCTG TATGCGGAGT GCATCAGGCT
    11281 CTTTCACTCC ATCGACATAT CGGATTGTCC CTATACGAAT AGCTTAGACA GCCGCTTAGC
    11341 CGAATTGGAT TACTTACTGA ATAACGATCT GGCCGATGTG GATTGCGAAA ACTGGGAAGA
    11401 GGACACTCCA TTTAAAGATC CGCGCGAGCT GTATGATTTT TTAAAGACGG AAAAGCCCGA
    11461 AGAGGAACTT GTCTTTTCCC ACGGCGACCT GGGAGACAGC AACATCTTTG TGAAAGATGG
    11521 CAAAGTAAGT GGCTTTATTG ATCTTGGGAG AAGCGGCAGG GCGGACAAGT GGTATGACAT
    11581 TGCCTTCTGC GTCCGGTCGC TCAGGGAGGA TATCGGGGAA GAACAGTATG TCGAGCTATT
    11641 TTTTGACTTA CTGGGGATCA AGCCTGATTG GGAGAAAATA AAATATTATA TTTTACTGGA
    11701 TGAATTGTTT TAGCTGTCAG ACCAAGTTTA CTCATATATA CTTTAGATTG ATTTAAAACT
    11761 TCATTTTTAA TTTAAAAGGA TCTAGGTGAA GATCCTTTTT GATAATCTCA TGACCAAAAT
    11821 CCCTTAACGT GAGTTTTCGT TCCACTGAGC GTCAGACCCC GTAGAAAAGA TCAAAGGATC
    11881 TTCTTGAGAT CCTTTTTTTC TGCGCGTAAT CTGCTGCTTG CAAACAAAAA AACCACCGCT
    11941 ACCAGCGGTG GTTTGTTTGC CGGATCAAGA GCTACCAACT CTTTTTCCGA AGGTAACTGG
    12001 CTTCAGCAGA GCGCAGATAC CAAATACTGT TCTTCTAGTG TAGCCGTAGT TAGGCCACCA
    12061 CTTCAAGAAC TCTGTAGCAC CGCCTACATA CCTCGCTCTG CTAATCCTGT TACCAGTGGC
    12121 TGCTGCCAGT GGCGATAAGT CGTGTCTTAC CGGGTTGGAC TCAAGACGAT AGTTACCGGA
    12181 TAAGGCGCAG CGGTCGGGCT GAACGGGGGG TTCGTGCACA CAGCCCAGCT TGGAGCGAAC
    12241 GACCTACACC GAACTGAGAT ACCTACAGCG TGAGCTATGA GAAAGCGCCA CGCTTCCCGA
    12301 AGGGAGAAAG GCGGACAGGT ATCCGGTAAG CGGCAGGGTC GGAACAGGAG AGCGCACGAG
    12361 GGAGCTTCCA GGGGGAAACG CCTGGTATCT TTATAGTCCT GTCGGGTTTC GCCACCTCTG
    12421 ACTTGAGCGT CGATTTTTGT GATGCTCGTC AGGGGGGCGG AGCCTATGGA AAAACGCCAG
    12481 CAACGCGGCC TTTTTACGGT TCCTGCTCGG ATCTGTTGGA CCGGACAGTA GTCATGGTTG
    12541 ATGGGCTGCC TGTATCGAGT GGTGATTTTG TGCCGAGCTG CCGGTCGGGG AGCTGTTGGC
    12601 TGGCTGGTGG CAGGATATAT TGTGGTGTAA ACAAATTGAC GCTTAGACAA CTTAATAACA
    12661 CATTGCGGAC GTTTTTAATG TACTGGGGTT GAACACTCT
//
