# Supplementary material for: Optimization of T-DNA architecture for Cas9-mediated mutagenesis in Arabidopsis
Source: PLoS One. 2019 Jan 9;14(1):e0204778. doi: 10.1371/journal.pone.0204778 (PMC6326418; doi:10.1371/journal.pone.0204778)
Supplement: S1 File — Maps are in genbank format in a ZIP file. (ZIP) [file pone.0204778.s008.zip › Plasmid_maps/Level2/BCJJ351A_SLJ24996_RPS5a_Cas9-IV_E9_ADH1.gbk]

LOCUS       BCJJ351A_SLJ24996_RPS5a_Cas9-IV_E9_ADH1     13270 bp    DNA     circular UNA 18-FEB-2013
COMMENT     This file is created by Vector NTI
            http://www.invitrogen.com/
FEATURES             Location/Qualifiers
     Seq.            join(13249..13270,1..1045)
                     /label=L2f
     promoter        22..288
                     /label="Nos p."
     CDS             331..882
                     /label=BAR
     primer          complement(682..702)
                     /Match=AGCAACCACAGACTTGAAACC
                     /Length of match=21
                     /Accuracy (%)=100
                     /Description
                     /Found at strand=Negative
                     /label=BC_B54
     Term.           883..1181
                     /label="Nos term."
     primer          1107..1127
                     /label=BC_B1
     Seq.            1147..2197
                     /label=B1
     promoter        1206..2893
                     /label=RPS5a
     primer          complement(1302..1325)
                     /label=BC_B73
     primer          2803..2824
                     /label=BC_B71
     CDS             join(2895..4442,4632..7352)
                     /label=Cas9-IV
     primer          2933..2955
                     /Match=TGATGATGATAAGATGGCTCCAA
                     /Length of match=23
                     /Accuracy (%)=100
                     /Description
                     /Found at strand=Positive
                     /label=BC_B27
     primer          complement(3556..3576)
                     /Match=AGGTCTGAACAAGCTGGATGA
                     /Length of match=21
                     /Accuracy (%)=100
                     /Description
                     /Found at strand=Negative
                     /label=BC_B27rev
     primer          3766..3787
                     /Match=ACTTCGATCTTGCTGAGGATGC
                     /Length of match=22
                     /Accuracy (%)=100
                     /Description
                     /Found at strand=Positive
                     /label=BC_B55
     primer          4020..4039
                     /Match=AGACAGCAGCTTCCAGAGAA
                     /Length of match=20
                     /Accuracy (%)=100
                     /Description
                     /Found at strand=Positive
                     /label=BC_B28
     primer          4548..4567
                     /Match=GCAATTGCTTTTCTGTAGTT
                     /Length of match=20
                     /Accuracy (%)=100
                     /Description
                     /Found at strand=Positive
                     /label=BC_B56
     primer          complement(4753..4772)
                     /Match=AACCTTGGTAAGCTCGTTGT
                     /Length of match=20
                     /Accuracy (%)=100
                     /Description
                     /Found at strand=Negative
                     /label=BC_B28rev
     primer          5194..5216
                     /Match=ACGGAATCAGAGATAAGCAGTCT
                     /Length of match=23
                     /Accuracy (%)=100
                     /Description
                     /Found at strand=Positive
                     /label=BC_B29
     primer          5789..5811
                     /Match=GTCTGATAACGTTCCATCTGAGG
                     /Length of match=23
                     /Accuracy (%)=100
                     /Description
                     /Found at strand=Positive
                     /label=BC_B29.2
     primer          complement(5961..5980)
                     /Match=TGCTTGGTGATCTGTCTGGT
                     /Length of match=20
                     /Accuracy (%)=100
                     /Description
                     /Found at strand=Negative
                     /label=BC_B29rev
     primer          6010..6030
                     /Match=ACACCAAGTACGATGAGAACG
                     /Length of match=21
                     /Accuracy (%)=100
                     /Description
                     /Found at strand=Positive
                     /label=BC_B57
     primer          6396..6415
                     /Match=ACAGGAGAGATCGTTTGGGA
                     /Length of match=20
                     /Accuracy (%)=100
                     /Description
                     /Found at strand=Positive
                     /label=BC_B30
     primer          6796..6816
                     /Match=CTCTTTTCGAGCTTGAGAACG
                     /Length of match=21
                     /Accuracy (%)=100
                     /Description
                     /Found at strand=Positive
                     /label=BC_B58
     Seq.            6830..8028
                     /label=B58
     primer          complement(7153..7174)
                     /Match=TCGAAGTACTTGAAAGCAGCTG
                     /Length of match=22
                     /Accuracy (%)=100
                     /Description
                     /Found at strand=Negative
                     /label=BC_B30rev
     Seq.            complement(7347..8496)
                     /label=L2r
     Term.           7357..7988
                     /label=E9t
     promoter        8012..8217
                     /label="U6-26 p."
     sgRNA           8218..8237
                     /label="Fauser gRNA"
     misc_feature    8238..8323
                     /feature_type="gRNA backbone"
                     /label="EF backbone"
     Term.           8324..8390
                     /label=U6-26ter
     Misc._feature   complement(8436..8561)
                     /label=RB
     primer          complement(8522..8541)
                     /label=L2r
     primer          complement(8554..8579)
                     /label=L1f
     Misc._feature   complement(8562..8590)
                     /label=Overdrive
     primer          complement(11418..11445)
                     /label=L0r
     CDS             11490..12281
                     /vntifkey="4"
                     /label=NPTII
     misc_feature    12444..13058
                     /feature_type="Misc. 2"
                     /vntifkey="21"
                     /label="rep - pMB1"
     misc_feature    complement(13043)
                     /feature_type="Misc. 2"
                     /vntifkey="33"
                     /label=ORI
                     /note="RNaseH cleavage point"
     Misc._feature   complement(13110..13260)
                     /vntifkey="21"
                     /label=LB
     primer          13175..13198
                     /label=L1rev
     primer          13193..13213
                     /label=L2f
ORIGIN
        1 GTGCCGAATT CGGATCCGGA GCGGAGAATT AAGGGAGTCA CGTTATGACC CCCGCCGATG
       61 ACGCGGGACA AGCCGTTTTA CGTTTGGAAC TGACAGAACC GCAACGTTGA AGGAGCCACT
      121 CAGCCGCGGG TTTCTGGAGT TTAATGAGCT AAGCACATAC GTCAGAAACC ATTATTGCGC
      181 GTTCAAAAGT CGCCTAAGGT CACTATCAGC TAGCAAATAT TTCTTGTCAA AATGCTCCAC
      241 TGACGTTCCA TAAATTCCCC TCGGTATCCA ATTAGAGTCT CATATTCACT CTCAATCCAA
      301 ATAATCTGCA CCGGATCTGG ATCGTTTCGC ATGTCTCCTG AAAGAAGGCC TGCTGATATT
      361 AGAAGGGCTA CTGAGGCTGA TATGCCTGCT GTGTGCACTA TTGTGAATCA TTACATTGAG
      421 ACTTCTACTG TGAATTTCAG GACTGAGCCT CAAGAACCAC AAGAGTGGAC TGATGATCTT
      481 GTGAGGCTTA GAGAGAGGTA TCCTTGGCTT GTTGCTGAAG TGGATGGTGA AGTGGCTGGT
      541 ATTGCTTATG CTGGTCCTTG GAAGGCTAGG AATGCTTACG ATTGGACTGC TGAGTCTACT
      601 GTTTACGTGT CTCCTAGGCA TCAAAGAACT GGTCTTGGAT CTACTCTTTA CACTCATCTT
      661 TTGAAGTCTT TGGAGGCTCA GGGTTTCAAG TCTGTGGTTG CTGTGATTGG ACTTCCTAAT
      721 GATCCTTCTG TGAGGATGCA TGAGGCTCTT GGTTATGCTC CTAGGGGAAT GCTTAGAGCT
      781 GCTGGTTTCA AACATGGAAA TTGGCATGAT GTGGGATTCT GGCAGCTTGA TTTCTCTCTT
      841 CCTGTTCCTC CTAGACCTGT TCTTCCTGTG ACTGAGATTT GAGCGGGACT CTGGATCTAG
      901 AGTCAAGCAG ATCGTTCAAA CATTTGGCAA TAAAGTTTCT TAAGATTGAA TCCTGTTGCC
      961 GGTCTTGCGA TGATTATCAT ATAATTTCTG TTGAATTACG TTAAGCATGT AATAATTAAC
     1021 ATGTAATGCA TGACGTTATT TATGAGATGG GTTTTTATGA TTAGAGTCCC GCAATTATAC
     1081 ATTTAATACG CGATAGAAAA CAAAATATAG CGCGCAAACT AGGATAAATT ATCGCGCGCG
     1141 GTGTCATCTA TGTTACTAGA TCGACGCTTG CTGAATTGGA GCGCTGCAAG AATTCAAGCT
     1201 TGGAGctccc cataatcgtg agtagatata ttactcaact tttgattcgc tatttgcagT
     1261 GCACCTGTGG CGTTCATCAC ATCTTTTGTG ACACTGTTTG CACTGGTCAT TGCTATTACA
     1321 AAGGACCTTC CTGATGTTGA AGGAGATCGA AAgtaagtaa ctgcacgcat aaccattttc
     1381 tttccgctct ttggctcaat ccatttgaca gtcaaagaca atgtttaacc agctccgttt
     1441 gatatattgt ctttatgtgt ttgttcaagc atgtttagtt aatcatgcct ttgattgatc
     1501 ttgaatagGT TCCAAATATC AACCCTGGCA ACAAAACTTG GAGTGAGAAA CATTGCATTC
     1561 CTCGGTTCTG GACTTCTGCT AGTAAATTAT GTTTCAGCCA TATCACTAGC TTTCTACATG
     1621 CCTCAGgtga attcatctat ttccgtctta actatttcgg ttaattaaag cacgaacacc
     1681 attactgcat gtagaagctt gataaactat cgccaccaat ttatttttgt tgcgatattg
     1741 ttactttcct cagtatgcag ctttgaaaag accaaccctc ttatccttta acaatgaaca
     1801 gGTTTTTAGA GGTAGCTTGA TGATTCCTGC ACATGTGATC TTGGCTTCAG GCTTAATTTT
     1861 CCAGgtaaag cattatgaga tactcttata tctcttacat acttttgaga taatgcacaa
     1921 gaacttcata actatatgct ttagtttctg catttgacac tgccaaattc attaatctct
     1981 aatatctttg ttgttgatct ttggtagACA TGGGTACTAG AAAAAGCAAA CTACACCAAG
     2041 gtaaaatact tttgtacaaa cataaactcg ttatcacgga acatcaatgg agtgtatatc
     2101 taacggagtg tagaaacatt tgattattgc agGAAGCTAT CTCAGGATAT TATCGGTTTA
     2161 TATGGAATCT CTTCTACGCA GAGTATCTGT TATTCCCCTT CCTCTAGctt tcaatttcat
     2221 ggtgaggata tgcagttttc tttgtatatc attcttcttc ttctttgtag cttggagtca
     2281 aaatcggttc cttcatgtac atacatcaag gatatgtcct tctgaatttt tatatcttgc
     2341 aataaaaatg cttgtaccaa ttgaaacacc agctttttga gttctatgat cactgacttg
     2401 gttctaacca aaaaaaaaaa aatgtttaat ttacatatct aaaagtaggt ttagggaaac
     2461 ctaaacagta aaatatttgt atattattcg aatttcactc atcataaaaa cttaaattgc
     2521 accataaaat tttgttttac tattaatgat gtaatttgtg taacttaaga taaaaataat
     2581 attccgtaag ttaaccggct aaaaccacgt ataaaccagg gaacctgtta aaccggttct
     2641 ttactggata aagaaatgaa agcccatgta gacagctcca ttagagccca aaccctaaat
     2701 ttctcatcta tataaaagga gtgacattag ggtttttgtt cgtcctctta aagcttctcg
     2761 ttttctctgc cgtctctctc attcgcgcga cgcaaacgat cttcaggtga tcttctttct
     2821 ccaaatcctc tctcataact ctgatttcgt acttgtgtat ttgagctcac gctctgtttc
     2881 tctcaccaca gccAATGGAT TACAAGGATG ATGATGATAA GGATTACAAG GATGATGATG
     2941 ATAAGATGGC TCCAAAGAAG AAGAGAAAGG TTGGAATCCA CGGAGTTCCA GCTGCTGGAG
     3001 GTATGGATAA GAAGTACTCT ATCGGACTTG ACATCGGAAC CAACTCTGTT GGATGGGCTG
     3061 TTATCACCGA TGAGTACAAG GTTCCATCTA AGAAGTTCAA GGTTCTTGGA AACACCGATA
     3121 GACACTCTAT CAAGAAGAAC CTTATCGGTG CTCTTCTTTT CGATTCTGGA GAAACCGCTG
     3181 AGGCTACCAG ATTGAAGAGA ACCGCTAGAA GAAGATACAC CAGAAGAAAG AACAGAATCT
     3241 GCTACCTTCA GGAAATCTTC TCTAACGAGA TGGCTAAGGT TGATGATTCT TTCTTCCACA
     3301 GACTTGAGGA GTCTTTCCTT GTTGAGGAGG ATAAGAAGCA CGAGAGACAC CCAATCTTCG
     3361 GAAACATCGT TGATGAGGTT GCTTACCACG AGAAGTACCC AACCATCTAC CACCTTAGAA
     3421 AGAAGTTGGT TGATTCTACC GATAAGGCTG ATCTTAGACT TATCTACCTT GCTCTTGCTC
     3481 ACATGATCAA GTTCAGAGGA CACTTCCTTA TCGAGGGAGA TCTTAACCCA GATAACTCTG
     3541 ATGTTGATAA GTTGTTCATC CAGCTTGTTC AGACCTACAA CCAGCTTTTC GAGGAGAACC
     3601 CAATCAACGC TTCTGGAGTT GATGCTAAGG CTATCCTTTC TGCTAGACTT TCTAAGTCTC
     3661 GTAGACTTGA GAACCTTATC GCTCAGCTTC CAGGAGAGAA GAAGAACGGA CTTTTCGGAA
     3721 ACCTTATCGC TCTTTCTCTT GGACTTACCC CAAACTTCAA GTCTAACTTC GATCTTGCTG
     3781 AGGATGCTAA GTTGCAGCTT TCTAAGGATA CCTACGATGA TGATCTTGAT AACCTTCTTG
     3841 CTCAGATCGG AGATCAGTAC GCTGATCTTT TCCTTGCTGC TAAGAACCTT TCTGATGCTA
     3901 TCCTTCTTTC TGACATCCTT AGAGTTAACA CCGAGATCAC CAAGGCTCCA CTTTCTGCTT
     3961 CTATGATCAA GAGATACGAT GAGCACCACC AGGATCTTAC CCTTTTGAAG GCTCTTGTTA
     4021 GACAGCAGCT TCCAGAGAAG TACAAGGAAA TCTTCTTCGA TCAGTCTAAG AACGGATACG
     4081 CTGGATACAT CGATGGAGGA GCTTCTCAGG AGGAGTTCTA CAAGTTCATC AAGCCAATCC
     4141 TTGAGAAGAT GGATGGAACC GAGGAGCTTC TTGTTAAGTT GAACAGAGAG GATCTTCTTA
     4201 GAAAGCAGAG AACCTTCGAT AACGGATCTA TCCCACACCA GATCCACCTT GGAGAGCTTC
     4261 ACGCTATCCT TCGTAGACAG GAGGATTTCT ACCCATTCTT GAAGGATAAC AGAGAGAAGA
     4321 TCGAGAAGAT CCTTACCTTC AGAATCCCAT ACTACGTTGG ACCACTTGCT AGAGGAAACT
     4381 CTCGTTTCGC TTGGATGACC AGAAAGTCTG AGGAGACAAT CACCCCTTGG AACTTCGAGG
     4441 AGGTAAGTTT CTGCTTCTAC CTTTGATATA TATATAATAA TTATCATTAA TTAGTAGTAA
     4501 TATAATATTT CAAATATTTT TTTCAAAATA AAAGAATGTA GTATATAGCA ATTGCTTTTC
     4561 TGTAGTTTAT AAGTGTGTAT ATTTTAATTT ATAACTTTTC TAATATATGA CCAAAATTTG
     4621 TTGATGTGCA GGTTGTTGAT AAGGGAGCTT CTGCTCAGTC TTTCATCGAG AGAATGACCA
     4681 ACTTCGATAA GAACCTTCCA AACGAGAAGG TTCTTCCAAA GCACTCTCTT CTTTACGAGT
     4741 ACTTCACCGT TTACAACGAG CTTACCAAGG TTAAGTACGT TACCGAGGGA ATGAGAAAGC
     4801 CAGCTTTCCT TTCTGGAGAG CAGAAGAAGG CTATCGTTGA TCTTCTTTTC AAGACCAACA
     4861 GAAAGGTTAC CGTTAAGCAG TTGAAGGAGG ATTACTTCAA GAAGATCGAG TGCTTCGATT
     4921 CTGTTGAAAT CTCTGGAGTT GAGGATAGAT TCAACGCTTC TCTTGGAACC TACCACGATC
     4981 TTTTGAAGAT CATCAAGGAT AAGGATTTCC TTGATAACGA GGAGAACGAG GACATCCTTG
     5041 AGGACATCGT TCTTACCCTT ACCCTTTTCG AGGATAGAGA GATGATCGAG GAGAGACTCA
     5101 AGACCTACGC TCACCTTTTC GATGATAAGG TTATGAAGCA GTTGAAGAGA AGAAGATACA
     5161 CCGGATGGGG TAGACTTTCT CGTAAGTTGA TCAACGGAAT CAGAGATAAG CAGTCTGGAA
     5221 AGACCATCCT TGATTTCTTG AAGTCTGATG GATTCGCTAA CAGAAACTTC ATGCAGCTTA
     5281 TCCACGATGA TTCTCTTACC TTCAAGGAGG ACATCCAGAA GGCTCAGGTT TCTGGACAGG
     5341 GAGATTCTCT TCACGAGCAC ATCGCTAACC TTGCTGGATC TCCAGCTATC AAGAAGGGAA
     5401 TCCTTCAGAC CGTTAAGGTT GTTGATGAGC TTGTTAAGGT TATGGGTAGA CACAAGCCAG
     5461 AGAACATCGT TATCGAGATG GCTAGAGAGA ACCAGACCAC CCAGAAGGGA CAGAAGAACT
     5521 CTCGTGAGAG AATGAAGAGA ATCGAGGAGG GAATCAAGGA GCTTGGATCT CAAATCTTGA
     5581 AGGAGCACCC AGTTGAGAAC ACCCAGCTTC AGAACGAGAA GTTGTACCTT TACTACCTTC
     5641 AGAACGGAAG AGATATGTAC GTTGATCAGG AGCTTGACAT CAACAGACTT TCTGATTACG
     5701 ATGTTGATCA CATCGTTCCA CAGTCTTTCT TGAAGGATGA TTCTATCGAT AACAAGGTTC
     5761 TTACCCGTTC TGATAAGAAC AGAGGAAAGT CTGATAACGT TCCATCTGAG GAGGTTGTTA
     5821 AGAAGATGAA GAACTACTGG AGACAGCTTC TTAACGCTAA GTTGATCACC CAGAGAAAGT
     5881 TCGATAACCT TACCAAGGCT GAGAGAGGAG GACTTTCTGA GCTTGATAAG GCTGGATTCA
     5941 TCAAGAGACA GCTTGTTGAA ACCAGACAGA TCACCAAGCA CGTTGCTCAG ATCCTTGATT
     6001 CTCGTATGAA CACCAAGTAC GATGAGAACG ATAAGTTGAT CAGAGAGGTT AAGGTTATCA
     6061 CCTTGAAGTC TAAGTTGGTT TCTGATTTCA GAAAGGATTT CCAGTTCTAC AAGGTTAGAG
     6121 AGATCAACAA CTACCACCAC GCTCACGATG CTTACCTTAA CGCTGTTGTT GGAACCGCTC
     6181 TTATCAAGAA GTACCCAAAG TTGGAGTCTG AGTTCGTTTA CGGAGATTAC AAGGTTTACG
     6241 ATGTTAGAAA GATGATCGCT AAGTCTGAGC AGGAGATCGG AAAGGCTACC GCTAAGTACT
     6301 TCTTCTACTC TAACATCATG AACTTCTTCA AGACCGAGAT CACCCTTGCT AACGGAGAGA
     6361 TCAGAAAAAG ACCACTTATC GAGACAAACG GAGAGACAGG AGAGATCGTT TGGGATAAGG
     6421 GAAGAGATTT CGCTACCGTT AGAAAGGTTC TTTCTATGCC ACAGGTTAAC ATCGTTAAGA
     6481 AAACCGAGGT TCAGACCGGA GGATTCTCTA AGGAGTCTAT CCTTCCAAAG AGAAACTCTG
     6541 ATAAGTTGAT CGCTAGAAAG AAGGATTGGG ACCCAAAGAA GTACGGAGGA TTCGATTCTC
     6601 CAACCGTTGC TTACTCTGTT CTTGTTGTTG CTAAGGTTGA GAAGGGAAAG TCTAAGAAGT
     6661 TGAAGTCTGT TAAGGAGCTT CTTGGAATCA CCATCATGGA GCGTTCTTCT TTCGAGAAGA
     6721 ACCCAATCGA TTTCCTTGAG GCTAAGGGAT ACAAGGAGGT TAAGAAGGAT CTTATCATCA
     6781 AGTTGCCAAA GTACTCTCTT TTCGAGCTTG AGAACGGAAG AAAGAGAATG CTTGCTTCTG
     6841 CTGGAGAGCT TCAGAAGGGA AACGAGCTTG CTCTTCCATC TAAGTACGTT AACTTCCTTT
     6901 ACCTTGCTTC TCACTACGAG AAGTTGAAGG GATCTCCAGA GGATAACGAG CAGAAGCAGC
     6961 TTTTCGTTGA GCAGCACAAG CACTACCTTG ATGAGATCAT CGAGCAAATC TCTGAGTTCT
     7021 CTAAGAGAGT TATCCTTGCT GATGCTAACC TTGATAAGGT TCTTTCTGCT TACAACAAGC
     7081 ACAGAGATAA GCCAATCAGA GAGCAGGCTG AGAACATCAT CCACCTTTTC ACCCTTACCA
     7141 ACCTTGGTGC TCCAGCTGCT TTCAAGTACT TCGATACCAC CATCGATAGA AAAAGATACA
     7201 CCTCTACCAA GGAGGTTCTT GATGCTACCC TTATCCACCA GTCTATCACC GGACTTTACG
     7261 AGACAAGAAT CGATCTTTCT CAGCTTGGAG GAGATGGTGG CAAGAGGCCA GCTGCTACCA
     7321 AGAAGGCTGG ACAGGCTAAG AAGAAGAAGT GAGCTTGCTT TCGTTCGTAT CATCGGTTTC
     7381 GACAACGTTC GTCAAGTTCA ATGCATCAGT TTCATTGCGC ACACACCAGA ATCCTACTGA
     7441 GTTTGAGTAT TATGGCATTG GGAAAACTGT TTTTCTTGTA CCATTTGTTG TGCTTGTAAT
     7501 TTACTGTGTT TTTTATTCGG TTTTCGCTAT CGAACTGTGA AATGGAAATG GATGGAGAAG
     7561 AGTTAATGAA TGATATGGTC CTTTTGTTCA TTCTCAAATT AATATTATTT GTTTTTTCTC
     7621 TTATTTGTTG TGTGTTGAAT TTGAAATTAT AAGAGATATG CAAACATTTT GTTTTGAGTA
     7681 AAAATGTGTC AAATCGTGGC CTCTAATGAC CGAAGTTAAT ATGAGGAGTA AAACACTTGT
     7741 AGTTGTACCA TTATGCTTAT TCACTAGGCA ACAAATATAT TTTCAGACCT AGAAAAGCTG
     7801 CAAATGTTAC TGAATACAAG TATGTCCTCT TGTGTTTTAG ACATTTATGA ACTTTCCTTT
     7861 ATGTAATTTT CCAGAATCCT TGTCAGATTC TAATCATTGC TTTATAATTA TAGTTATACT
     7921 CATGGATTTG TAGTTGAGTA TGAAAATATT TTTTAATGCA TTTTATGACT TGCCAATTGA
     7981 TTGACAACGC TACTAGAATT CGAGCTCGGA GCATCTTCAT TCTTAAGATA TGAAGATAAT
     8041 CTTCAAAAGG CCCCTGGGAA TCTGAAAGAA GAGAAGCAGG CCCATTTATA TGGGAAAGAA
     8101 CAATAGTATT TCTTATATAG GCCCATTTAA GTTGAAAACA ATCTTCAAAA GTCCCACATC
     8161 GCTTAGATAA GAAAACGAAG CTGAGTTTAT ATACAGCTAG AGTCGAAGTA GTGATTGCGT
     8221 ATCTTCGGCC ATGAAGCGTT TAAGAGCTAT GCTGGAAACA GCATAGCAAG TTTAAATAAG
     8281 GCTAGTCCGT TATCAACTTG AAAAAGTGGC ACCGAGTCGG TGCTTTTTTT TGCAAAATTT
     8341 TCCAGATCGA TTTCTTCTTC CTCTGTTCTT CGGCGTTCAA TTTCTGGGGT CGCTTTACGA
     8401 GGATGCACAT GTGACCGAGG GACACGAAGT GATCCGTTTA AACTATCAGT GTTTGACAGG
     8461 ATATATTGGC GGGTAAACCT AAGAGAAAAG AGCGTTTATT AGAATAATCG GATATTTAAA
     8521 AGGGCGTGAA AAGGTTTATC CGTTCGTCCA TTTGTATGTG CATGCCAACC ACAGGGTTCC
     8581 CCTCGGGAGT CAGCCGTGCG GCTGCATGAA ATCCTGGCCG GTTTGTCTGA TGCCAAGCTG
     8641 GCGGCCTGGC CGGCCAGCTT GGCCGCTGAA GAAACCGAGC GCCGCCGTCT AAAAAGGTGA
     8701 TGTGTATTTG AGTAAAACAG CTTGCGTCAT GCGGTCGCTG CGTATATGAT GCGATGAGTA
     8761 AATAAACAAA TACGCAAGGG GAACGCATGA AGGTTATCGC TGTACTTAAC CAGAAAGGCG
     8821 GGTCAGGCAA GACGACCATC GCAACCCATC TAGCCCGCGC CCTGCAACTC GCCGGGGCCG
     8881 ATGTTCTGTT AGTCGATTCC GATCCCCAGG GCAGTGCCCG CGATTGGGCG GCCGTGCGGG
     8941 AAGATCAACC GCTAACCGTT GTCGGCATCG ACCGCCCGAC GATTGACCGC GACGTGAAGG
     9001 CCATCGGCCG GCGCGACTTC GTAGTGATCG ACGGAGCGCC CCAGGCGGCG GACTTGGCTG
     9061 TGTCCGCGAT CAAGGCAGCC GACTTCGTGC TGATTCCGGT GCAGCCAAGC CCTTACGACA
     9121 TATGGGCCAC CGCCGACCTG GTGGAGCTGG TTAAGCAGCG CATTGAGGTC ACGGATGGAA
     9181 GGCTACAAGC GGCCTTTGTC GTGTCGCGGG CGATCAAAGG CACGCGCATC GGCGGTGAGG
     9241 TTGCCGAGGC GCTGGCCGGG TACGAGCTGC CCATTCTTGA GTCCCGTATC ACGCAGCGCG
     9301 TGAGCTACCC AGGCACTGCC GCCGCCGGCA CAACCGTTCT TGAATCAGAA CCCGAGGGCG
     9361 ACGCTGCCCG CGAGGTCCAG GCGCTGGCCG CTGAAATTAA ATCAAAACTC ATTTGAGTTA
     9421 ATGAGGTAAA GAGAAAATGA GCAAAAGCAC AAACACGCTA AGTGCCGGCC GTCCGAGCGC
     9481 ACGCAGCAGC AAGGCTGCAA CGTTGGCCAG CCTGGCAGAC ACGCCAGCCA TGAAGCGGGT
     9541 CAACTTTCAG TTGCCGGCGG AGGATCACAC CAAGCTGAAG ATGTACGCGG TACGCCAAGG
     9601 CAAGACCATT ACCGAGCTGC TATCTGAATA CATCGCGCAG CTACCAGAGT AAATGAGCAA
     9661 ATGAATAAAT GAGTAGATGA ATTTTAGCGG CTAAAGGAGG CGGCATGGAA AATCAAGAAC
     9721 AACCAGGCAC CGACGCCGTG GAATGCCCCA TGTGTGGAGG AACGGGCGGT TGGCCAGGCG
     9781 TAAGCGGCTG GGTTGTCTGC CGGCCCTGCA ATGGCACTGG AACCCCCAAG CCCGAGGAAT
     9841 CGGCGTGACG GTCGCAAACC ATCCGGCCCG GTACAAATCG GCGCGGCGCT GGGTGATGAC
     9901 CTGGTGGAGA AGTTGAAGGC CGCGCAGGCC GCCCAGCGGC AACGCATCGA GGCAGAAGCA
     9961 CGCCCCGGTG AATCGTGGCA AGCGGCCGCT GATCGAATCC GCAAAGAATC CCGGCAACCG
    10021 CCGGCAGCCG GTGCGCCGTC GATTAGGAAG CCGCCCAAGG GCGACGAGCA ACCAGATTTT
    10081 TTCGTTCCGA TGCTCTATGA CGTGGGCACC CGCGATAGTC GCAGCATCAT GGACGTGGCC
    10141 GTTTTCCGTC TGTCGAAGCG TGACCGACGA GCTGGCGAGG TGATCCGCTA CGAGCTTCCA
    10201 GACGGGCACG TAGAGGTTTC CGCAGGGCCG GCCGGCATGG CCAGTGTGTG GGATTACGAC
    10261 CTGGTACTGA TGGCGGTTTC CCATCTAACC GAATCCATGA ACCGATACCG GGAAGGGAAG
    10321 GGAGACAAGC CCGGCCGCGT GTTCCGTCCA CACGTTGCGG ACGTACTCAA GTTCTGCCGG
    10381 CGAGCCGATG GCGGAAAGCA GAAAGACGAC CTGGTAGAAA CCTGCATTCG GTTAAACACC
    10441 ACGCACGTTG CCATGCAGCG TACGAAGAAG GCCAAGAACG GCCGCCTGGT GACGGTATCC
    10501 GAGGGTGAAG CCTTGATTAG CCGCTACAAG ATCGTAAAGA GCGAAACCGG GCGGCCGGAG
    10561 TACATCGAGA TCGAGCTAGC TGATTGGATG TACCGCGAGA TCACAGAAGG CAAGAACCCG
    10621 GACGTGCTGA CGGTTCACCC CGATTACTTT TTGATCGATC CCGGCATCGG CCGTTTTCTC
    10681 TACCGCCTGG CACGCCGCGC CGCAGGCAAG GCAGAAGCCA GATGGTTGTT CAAGACGATC
    10741 TACGAACGCA GTGGCAGCGC CGGAGAGTTC AAGAAGTTCT GTTTCACCGT GCGCAAGCTG
    10801 ATCGGGTCAA ATGACCTGCC GGAGTACGAT TTGAAGGAGG AGGCGGGGCA GGCTGGCCCG
    10861 ATCCTAGTCA TGCGCTACCG CAACCTGATC GAGGGCGAAG CATCCGCCGG TTCCTAATGT
    10921 ACGGAGCAGA TGCTAGGGCA AATTGCCCTA GCAGGGGAAA AAGGTCGAAA AAGCTTCTTT
    10981 CCTGTGGATA GCACGTACAT TGGGAACCCA AAGCCGTACA TTGGGAACCG GAACCCGTAC
    11041 ATTGGGAACC CAAAGCCGTA CATTGGGAAC CGGTCACACA TGTAAGTGAC TGATATAAAA
    11101 GAGAAAAAAG GCGATTTTTC CGCCTAAAAC TCTTTAAAAC TTATTAAAAC TCTTAAAACC
    11161 CGCCTGGCCT GTGCATAACT GTCTGGCCAG CGCACAGCCG AACAGCTGCA AAAAGCGCCT
    11221 ACCCTTCGGT CGCTGCGCTC CCTACGCCCC GCCGCTTCGC GTCGGCCTAT CGCGGCCGCT
    11281 GGCCGCTCAA AAATGGCTGG CCTACGGCCA GGCAATCTAC CAGGGCGCGG ACAAGCCGCG
    11341 CCGTCGCCAC TCGACCGCCG GCGCCCACAT CAAGGCTCCG AGTGCGCGGA ACCCCTATTT
    11401 GTTTATTTTT CTAAATACAT TCAAATATGT ATCCGCTCAT GAGACAATAA CCCTGATAAA
    11461 TGCTTCAATA ATATTGAAAA AGGAAGAGTA TGGCTAAAAT GAGAATATCA CCGGAATTGA
    11521 AAAAACTGAT CGAAAAATAC CGCTGCGTAA AAGATACGGA AGGAATGTCT CCTGCTAAGG
    11581 TATATAAGCT GGTGGGAGAA AATGAAAACC TATATTTAAA AATGACGGAC AGCCGGTATA
    11641 AAGGGACCAC CTATGATGTG GAACGGGAAA AGGACATGAT GCTATGGCTG GAAGGAAAGC
    11701 TGCCTGTTCC AAAGGTCCTG CACTTTGAAC GGCATGATGG CTGGAGCAAT CTGCTCATGA
    11761 GTGAGGCCGA TGGCGTCCTT TGCTCGGAAG AGTATGAAGA TGAACAAAGC CCTGAAAAGA
    11821 TTATCGAGCT GTATGCGGAG TGCATCAGGC TCTTTCACTC CATCGACATA TCGGATTGTC
    11881 CCTATACGAA TAGCTTAGAC AGCCGCTTAG CCGAATTGGA TTACTTACTG AATAACGATC
    11941 TGGCCGATGT GGATTGCGAA AACTGGGAAG AGGACACTCC ATTTAAAGAT CCGCGCGAGC
    12001 TGTATGATTT TTTAAAGACG GAAAAGCCCG AAGAGGAACT TGTCTTTTCC CACGGCGACC
    12061 TGGGAGACAG CAACATCTTT GTGAAAGATG GCAAAGTAAG TGGCTTTATT GATCTTGGGA
    12121 GAAGCGGCAG GGCGGACAAG TGGTATGACA TTGCCTTCTG CGTCCGGTCG CTCAGGGAGG
    12181 ATATCGGGGA AGAACAGTAT GTCGAGCTAT TTTTTGACTT ACTGGGGATC AAGCCTGATT
    12241 GGGAGAAAAT AAAATATTAT ATTTTACTGG ATGAATTGTT TTAGCTGTCA GACCAAGTTT
    12301 ACTCATATAT ACTTTAGATT GATTTAAAAC TTCATTTTTA ATTTAAAAGG ATCTAGGTGA
    12361 AGATCCTTTT TGATAATCTC ATGACCAAAA TCCCTTAACG TGAGTTTTCG TTCCACTGAG
    12421 CGTCAGACCC CGTAGAAAAG ATCAAAGGAT CTTCTTGAGA TCCTTTTTTT CTGCGCGTAA
    12481 TCTGCTGCTT GCAAACAAAA AAACCACCGC TACCAGCGGT GGTTTGTTTG CCGGATCAAG
    12541 AGCTACCAAC TCTTTTTCCG AAGGTAACTG GCTTCAGCAG AGCGCAGATA CCAAATACTG
    12601 TTCTTCTAGT GTAGCCGTAG TTAGGCCACC ACTTCAAGAA CTCTGTAGCA CCGCCTACAT
    12661 ACCTCGCTCT GCTAATCCTG TTACCAGTGG CTGCTGCCAG TGGCGATAAG TCGTGTCTTA
    12721 CCGGGTTGGA CTCAAGACGA TAGTTACCGG ATAAGGCGCA GCGGTCGGGC TGAACGGGGG
    12781 GTTCGTGCAC ACAGCCCAGC TTGGAGCGAA CGACCTACAC CGAACTGAGA TACCTACAGC
    12841 GTGAGCTATG AGAAAGCGCC ACGCTTCCCG AAGGGAGAAA GGCGGACAGG TATCCGGTAA
    12901 GCGGCAGGGT CGGAACAGGA GAGCGCACGA GGGAGCTTCC AGGGGGAAAC GCCTGGTATC
    12961 TTTATAGTCC TGTCGGGTTT CGCCACCTCT GACTTGAGCG TCGATTTTTG TGATGCTCGT
    13021 CAGGGGGGCG GAGCCTATGG AAAAACGCCA GCAACGCGGC CTTTTTACGG TTCCTGCTCG
    13081 GATCTGTTGG ACCGGACAGT AGTCATGGTT GATGGGCTGC CTGTATCGAG TGGTGATTTT
    13141 GTGCCGAGCT GCCGGTCGGG GAGCTGTTGG CTGGCTGGTG GCAGGATATA TTGTGGTGTA
    13201 AACAAATTGA CGCTTAGACA ACTTAATAAC ACATTGCGGA CGTTTTTAAT GTACTGGGGT
    13261 TGAACACTCT
//
