# Supplementary material for: Optimization of T-DNA architecture for Cas9-mediated mutagenesis in Arabidopsis
Source: PLoS One. 2019 Jan 9;14(1):e0204778. doi: 10.1371/journal.pone.0204778 (PMC6326418; doi:10.1371/journal.pone.0204778)
Supplement: S1 File — Maps are in genbank format in a ZIP file. (ZIP) [file pone.0204778.s008.zip › Plasmid_maps/Level2/BCJJ352A_SLJ25006_UBI10_Cas9-IV_E9_ADH1.gbk]

LOCUS       BCJJ352A_SLJ25006_UBI10_Cas9-IV_E9_ADH1     12909 bp    DNA     circular UNA 18-FEB-2013
COMMENT     This file is created by Vector NTI
            http://www.invitrogen.com/
FEATURES             Location/Qualifiers
     Seq.            join(12888..12909,1..991)
                     /label=L2f
     promoter        22..288
                     /label="Nos p."
     CDS             331..882
                     /label=BAR
     primer          complement(682..702)
                     /Match=AGCAACCACAGACTTGAAACC
                     /Length of match=21
                     /Accuracy (%)=100
                     /Description
                     /Found at strand=Negative
                     /label=BC_B54
     Term.           883..1181
                     /label="Nos term."
     primer          1107..1127
                     /label=BC_B1
     Seq.            1147..2306
                     /label=B1
     promoter        1206..2532
                     /label=UBI10
     primer          complement(1383..1403)
                     /label=BC_B17.2rv
     primer          1742..1761
                     /label=BC_B17
     primer          complement(1889..1908)
                     /label=BC_B17rev
     CDS             join(2534..4081,4271..6991)
                     /label=Cas9_3
     primer          2572..2594
                     /Match=TGATGATGATAAGATGGCTCCAA
                     /Length of match=23
                     /Accuracy (%)=100
                     /Description
                     /Found at strand=Positive
                     /label=BC_B27
     primer          complement(3195..3215)
                     /Match=AGGTCTGAACAAGCTGGATGA
                     /Length of match=21
                     /Accuracy (%)=100
                     /Description
                     /Found at strand=Negative
                     /label=BC_B27rev
     primer          3405..3426
                     /Match=ACTTCGATCTTGCTGAGGATGC
                     /Length of match=22
                     /Accuracy (%)=100
                     /Description
                     /Found at strand=Positive
                     /label=BC_B55
     primer          3659..3678
                     /Match=AGACAGCAGCTTCCAGAGAA
                     /Length of match=20
                     /Accuracy (%)=100
                     /Description
                     /Found at strand=Positive
                     /label=BC_B28
     primer          4187..4206
                     /Match=GCAATTGCTTTTCTGTAGTT
                     /Length of match=20
                     /Accuracy (%)=100
                     /Description
                     /Found at strand=Positive
                     /label=BC_B56
     primer          complement(4392..4411)
                     /Match=AACCTTGGTAAGCTCGTTGT
                     /Length of match=20
                     /Accuracy (%)=100
                     /Description
                     /Found at strand=Negative
                     /label=BC_B28rev
     primer          4833..4855
                     /Match=ACGGAATCAGAGATAAGCAGTCT
                     /Length of match=23
                     /Accuracy (%)=100
                     /Description
                     /Found at strand=Positive
                     /label=BC_B29
     primer          5428..5450
                     /Match=GTCTGATAACGTTCCATCTGAGG
                     /Length of match=23
                     /Accuracy (%)=100
                     /Description
                     /Found at strand=Positive
                     /label=BC_B29.2
     primer          complement(5600..5619)
                     /Match=TGCTTGGTGATCTGTCTGGT
                     /Length of match=20
                     /Accuracy (%)=100
                     /Description
                     /Found at strand=Negative
                     /label=BC_B29rev
     primer          5649..5669
                     /Match=ACACCAAGTACGATGAGAACG
                     /Length of match=21
                     /Accuracy (%)=100
                     /Description
                     /Found at strand=Positive
                     /label=BC_B57
     primer          6035..6054
                     /Match=ACAGGAGAGATCGTTTGGGA
                     /Length of match=20
                     /Accuracy (%)=100
                     /Description
                     /Found at strand=Positive
                     /label=BC_B30
     primer          6435..6455
                     /Match=CTCTTTTCGAGCTTGAGAACG
                     /Length of match=21
                     /Accuracy (%)=100
                     /Description
                     /Found at strand=Positive
                     /label=BC_B58
     Seq.            6471..7649
                     /label=B58
     primer          complement(6792..6813)
                     /Match=TCGAAGTACTTGAAAGCAGCTG
                     /Length of match=22
                     /Accuracy (%)=100
                     /Description
                     /Found at strand=Negative
                     /label=BC_B30rev
     Seq.            complement(6990..8138)
                     /label=L2r
     Term.           6996..7627
                     /label=E9t
     promoter        7651..7856
                     /label="U6-26 p."
     sgRNA           7857..7876
                     /label=gRNA
     misc_feature    7877..7962
                     /feature_type="gRNA backbone"
                     /label="EF backbone"
     Term.           7963..8029
                     /label=U6-26ter
     Misc._feature   complement(8075..8200)
                     /label=RB
     primer          complement(8161..8180)
                     /label=L2r
     primer          complement(8193..8218)
                     /label=L1f
     Misc._feature   complement(8201..8229)
                     /label=Overdrive
     primer          complement(11057..11084)
                     /label=L0r
     CDS             11129..11920
                     /vntifkey="4"
                     /label=NPTII
     misc_feature    12083..12697
                     /feature_type="Misc. 2"
                     /vntifkey="21"
                     /label="rep - pMB1"
     misc_feature    complement(12682)
                     /feature_type="Misc. 2"
                     /vntifkey="33"
                     /label=ORI
                     /note="RNaseH cleavage point"
     Misc._feature   complement(12749..12899)
                     /vntifkey="21"
                     /label=LB
     primer          12814..12837
                     /label=L1rev
     primer          12832..12852
                     /label=L2f
ORIGIN
        1 GTGCCGAATT CGGATCCGGA GCGGAGAATT AAGGGAGTCA CGTTATGACC CCCGCCGATG
       61 ACGCGGGACA AGCCGTTTTA CGTTTGGAAC TGACAGAACC GCAACGTTGA AGGAGCCACT
      121 CAGCCGCGGG TTTCTGGAGT TTAATGAGCT AAGCACATAC GTCAGAAACC ATTATTGCGC
      181 GTTCAAAAGT CGCCTAAGGT CACTATCAGC TAGCAAATAT TTCTTGTCAA AATGCTCCAC
      241 TGACGTTCCA TAAATTCCCC TCGGTATCCA ATTAGAGTCT CATATTCACT CTCAATCCAA
      301 ATAATCTGCA CCGGATCTGG ATCGTTTCGC ATGTCTCCTG AAAGAAGGCC TGCTGATATT
      361 AGAAGGGCTA CTGAGGCTGA TATGCCTGCT GTGTGCACTA TTGTGAATCA TTACATTGAG
      421 ACTTCTACTG TGAATTTCAG GACTGAGCCT CAAGAACCAC AAGAGTGGAC TGATGATCTT
      481 GTGAGGCTTA GAGAGAGGTA TCCTTGGCTT GTTGCTGAAG TGGATGGTGA AGTGGCTGGT
      541 ATTGCTTATG CTGGTCCTTG GAAGGCTAGG AATGCTTACG ATTGGACTGC TGAGTCTACT
      601 GTTTACGTGT CTCCTAGGCA TCAAAGAACT GGTCTTGGAT CTACTCTTTA CACTCATCTT
      661 TTGAAGTCTT TGGAGGCTCA GGGTTTCAAG TCTGTGGTTG CTGTGATTGG ACTTCCTAAT
      721 GATCCTTCTG TGAGGATGCA TGAGGCTCTT GGTTATGCTC CTAGGGGAAT GCTTAGAGCT
      781 GCTGGTTTCA AACATGGAAA TTGGCATGAT GTGGGATTCT GGCAGCTTGA TTTCTCTCTT
      841 CCTGTTCCTC CTAGACCTGT TCTTCCTGTG ACTGAGATTT GAGCGGGACT CTGGATCTAG
      901 AGTCAAGCAG ATCGTTCAAA CATTTGGCAA TAAAGTTTCT TAAGATTGAA TCCTGTTGCC
      961 GGTCTTGCGA TGATTATCAT ATAATTTCTG TTGAATTACG TTAAGCATGT AATAATTAAC
     1021 ATGTAATGCA TGACGTTATT TATGAGATGG GTTTTTATGA TTAGAGTCCC GCAATTATAC
     1081 ATTTAATACG CGATAGAAAA CAAAATATAG CGCGCAAACT AGGATAAATT ATCGCGCGCG
     1141 GTGTCATCTA TGTTACTAGA TCGACGCTTG CTGAATTGGA GCGCTGCAAG AATTCAAGCT
     1201 TGGAGGTCGA GCTGCAGGTC AACGGATCAG GATATTCTTG TTTAAGATGT TGAACTCTAT
     1261 GGAGGTTTGT ATGAACTGAT GATCTAGGAC CGGATAAGTT CCCTTCTTCA TAGCGAACTT
     1321 ATTCAAAGAA TGTTTTGTGT ATCATTCTTG TTACATTGTT ATTAATGAAA AAATATTATT
     1381 GGTCATTGGA CTGAACACGA GTGTTAAATA TGGACCAGGC CCCAAATAAG ATCCATTGAT
     1441 ATATGAATTA AATAACAAGA ATAAATCGAG TCACCAAACC ACTTGCCTTT TTTAACGAGA
     1501 CTTGTTCACC AACTTGATAC AAAAGTCATT ATCCTATGCA AATCAATAAT CATACAAAAA
     1561 TATCCAATAA CACTAAAAAA TTAAAAGAAA TGGATAATTT CACAATATGT TATACGATAA
     1621 AGAAGTTACT TTTCCAAGAA ATTCACTGAT TTTATAAGCC CACTTGCATT AGATAAATGG
     1681 CAAAAAAAAA CAAAAAGGAA AAGAAATAAA GCACGAAGAA TTCTAGAAAA TACGAAATAC
     1741 GCTTCAATGC AGTGGGACCC ACGGTTCAAT TATTGCCAAT TTTCAGCTCC ACCGTATATT
     1801 TAAAAAATAA AACGATAATG CTAAAAAAAT ATAAATCGTA ACGATCGTTA AATCTCAACG
     1861 GCTGGATCTT ATGACGACCG TTAGAAATTG TGGTTGTCGA CGAGTCAGTA ATAAACGGCG
     1921 TCAAAGTGGT TGCAGCCGGC ACACACGAGT CGTGTTTATC AACTCAAAGC ACAAATACTT
     1981 TTCCTCAACC TAAAAATAAG GCAATTAGCC AAAAACAACT TTGCGTGTAA ACAACGCTCA
     2041 ATACACGTGT CATTTTATTA TTAGCTATTG CTTCACCGCC TTAGCTTTCT CGTGACCTAG
     2101 TCGTCCTCGT CTTTTCTTCT TCTTCTTCTA TAAAACAATA CCCAAAGAGC TCTTCTTCTT
     2161 CACAATTCAG ATTTCAATTT CTCAAAATCT TAAAAACTTT CTCTCAATTC TCTCTACCGT
     2221 GATCAAGGTA AATTTCTGTG TTCCTTATTC TCTCAAAATC TTCGATTTTG TTTTCGTTCG
     2281 ATCCCAATTT CGTATATGTT CTTTGGTTTA GATTCTGTTA ATCTTAGATC GAACACGATT
     2341 TTCTGGGTTT GATCGTTAGA TATCATCTTA ATTCTCGATT AGGGTTTCAT AGATATCATC
     2401 CGATTTGTTC AAATAATTTG AGTTTTGTCG AATAATTACT CTTCGATTTG TGATTTCTAT
     2461 CTAGATCTGG TGTTAGTTTC TAGTTTGTGC GATCGAATTT GTCGATTAAT CTGAGTTTTT
     2521 CTGATTAACA GGAATGGATT ACAAGGATGA TGATGATAAG GATTACAAGG ATGATGATGA
     2581 TAAGATGGCT CCAAAGAAGA AGAGAAAGGT TGGAATCCAC GGAGTTCCAG CTGCTGGAGG
     2641 TATGGATAAG AAGTACTCTA TCGGACTTGA CATCGGAACC AACTCTGTTG GATGGGCTGT
     2701 TATCACCGAT GAGTACAAGG TTCCATCTAA GAAGTTCAAG GTTCTTGGAA ACACCGATAG
     2761 ACACTCTATC AAGAAGAACC TTATCGGTGC TCTTCTTTTC GATTCTGGAG AAACCGCTGA
     2821 GGCTACCAGA TTGAAGAGAA CCGCTAGAAG AAGATACACC AGAAGAAAGA ACAGAATCTG
     2881 CTACCTTCAG GAAATCTTCT CTAACGAGAT GGCTAAGGTT GATGATTCTT TCTTCCACAG
     2941 ACTTGAGGAG TCTTTCCTTG TTGAGGAGGA TAAGAAGCAC GAGAGACACC CAATCTTCGG
     3001 AAACATCGTT GATGAGGTTG CTTACCACGA GAAGTACCCA ACCATCTACC ACCTTAGAAA
     3061 GAAGTTGGTT GATTCTACCG ATAAGGCTGA TCTTAGACTT ATCTACCTTG CTCTTGCTCA
     3121 CATGATCAAG TTCAGAGGAC ACTTCCTTAT CGAGGGAGAT CTTAACCCAG ATAACTCTGA
     3181 TGTTGATAAG TTGTTCATCC AGCTTGTTCA GACCTACAAC CAGCTTTTCG AGGAGAACCC
     3241 AATCAACGCT TCTGGAGTTG ATGCTAAGGC TATCCTTTCT GCTAGACTTT CTAAGTCTCG
     3301 TAGACTTGAG AACCTTATCG CTCAGCTTCC AGGAGAGAAG AAGAACGGAC TTTTCGGAAA
     3361 CCTTATCGCT CTTTCTCTTG GACTTACCCC AAACTTCAAG TCTAACTTCG ATCTTGCTGA
     3421 GGATGCTAAG TTGCAGCTTT CTAAGGATAC CTACGATGAT GATCTTGATA ACCTTCTTGC
     3481 TCAGATCGGA GATCAGTACG CTGATCTTTT CCTTGCTGCT AAGAACCTTT CTGATGCTAT
     3541 CCTTCTTTCT GACATCCTTA GAGTTAACAC CGAGATCACC AAGGCTCCAC TTTCTGCTTC
     3601 TATGATCAAG AGATACGATG AGCACCACCA GGATCTTACC CTTTTGAAGG CTCTTGTTAG
     3661 ACAGCAGCTT CCAGAGAAGT ACAAGGAAAT CTTCTTCGAT CAGTCTAAGA ACGGATACGC
     3721 TGGATACATC GATGGAGGAG CTTCTCAGGA GGAGTTCTAC AAGTTCATCA AGCCAATCCT
     3781 TGAGAAGATG GATGGAACCG AGGAGCTTCT TGTTAAGTTG AACAGAGAGG ATCTTCTTAG
     3841 AAAGCAGAGA ACCTTCGATA ACGGATCTAT CCCACACCAG ATCCACCTTG GAGAGCTTCA
     3901 CGCTATCCTT CGTAGACAGG AGGATTTCTA CCCATTCTTG AAGGATAACA GAGAGAAGAT
     3961 CGAGAAGATC CTTACCTTCA GAATCCCATA CTACGTTGGA CCACTTGCTA GAGGAAACTC
     4021 TCGTTTCGCT TGGATGACCA GAAAGTCTGA GGAGACAATC ACCCCTTGGA ACTTCGAGGA
     4081 GGTAAGTTTC TGCTTCTACC TTTGATATAT ATATAATAAT TATCATTAAT TAGTAGTAAT
     4141 ATAATATTTC AAATATTTTT TTCAAAATAA AAGAATGTAG TATATAGCAA TTGCTTTTCT
     4201 GTAGTTTATA AGTGTGTATA TTTTAATTTA TAACTTTTCT AATATATGAC CAAAATTTGT
     4261 TGATGTGCAG GTTGTTGATA AGGGAGCTTC TGCTCAGTCT TTCATCGAGA GAATGACCAA
     4321 CTTCGATAAG AACCTTCCAA ACGAGAAGGT TCTTCCAAAG CACTCTCTTC TTTACGAGTA
     4381 CTTCACCGTT TACAACGAGC TTACCAAGGT TAAGTACGTT ACCGAGGGAA TGAGAAAGCC
     4441 AGCTTTCCTT TCTGGAGAGC AGAAGAAGGC TATCGTTGAT CTTCTTTTCA AGACCAACAG
     4501 AAAGGTTACC GTTAAGCAGT TGAAGGAGGA TTACTTCAAG AAGATCGAGT GCTTCGATTC
     4561 TGTTGAAATC TCTGGAGTTG AGGATAGATT CAACGCTTCT CTTGGAACCT ACCACGATCT
     4621 TTTGAAGATC ATCAAGGATA AGGATTTCCT TGATAACGAG GAGAACGAGG ACATCCTTGA
     4681 GGACATCGTT CTTACCCTTA CCCTTTTCGA GGATAGAGAG ATGATCGAGG AGAGACTCAA
     4741 GACCTACGCT CACCTTTTCG ATGATAAGGT TATGAAGCAG TTGAAGAGAA GAAGATACAC
     4801 CGGATGGGGT AGACTTTCTC GTAAGTTGAT CAACGGAATC AGAGATAAGC AGTCTGGAAA
     4861 GACCATCCTT GATTTCTTGA AGTCTGATGG ATTCGCTAAC AGAAACTTCA TGCAGCTTAT
     4921 CCACGATGAT TCTCTTACCT TCAAGGAGGA CATCCAGAAG GCTCAGGTTT CTGGACAGGG
     4981 AGATTCTCTT CACGAGCACA TCGCTAACCT TGCTGGATCT CCAGCTATCA AGAAGGGAAT
     5041 CCTTCAGACC GTTAAGGTTG TTGATGAGCT TGTTAAGGTT ATGGGTAGAC ACAAGCCAGA
     5101 GAACATCGTT ATCGAGATGG CTAGAGAGAA CCAGACCACC CAGAAGGGAC AGAAGAACTC
     5161 TCGTGAGAGA ATGAAGAGAA TCGAGGAGGG AATCAAGGAG CTTGGATCTC AAATCTTGAA
     5221 GGAGCACCCA GTTGAGAACA CCCAGCTTCA GAACGAGAAG TTGTACCTTT ACTACCTTCA
     5281 GAACGGAAGA GATATGTACG TTGATCAGGA GCTTGACATC AACAGACTTT CTGATTACGA
     5341 TGTTGATCAC ATCGTTCCAC AGTCTTTCTT GAAGGATGAT TCTATCGATA ACAAGGTTCT
     5401 TACCCGTTCT GATAAGAACA GAGGAAAGTC TGATAACGTT CCATCTGAGG AGGTTGTTAA
     5461 GAAGATGAAG AACTACTGGA GACAGCTTCT TAACGCTAAG TTGATCACCC AGAGAAAGTT
     5521 CGATAACCTT ACCAAGGCTG AGAGAGGAGG ACTTTCTGAG CTTGATAAGG CTGGATTCAT
     5581 CAAGAGACAG CTTGTTGAAA CCAGACAGAT CACCAAGCAC GTTGCTCAGA TCCTTGATTC
     5641 TCGTATGAAC ACCAAGTACG ATGAGAACGA TAAGTTGATC AGAGAGGTTA AGGTTATCAC
     5701 CTTGAAGTCT AAGTTGGTTT CTGATTTCAG AAAGGATTTC CAGTTCTACA AGGTTAGAGA
     5761 GATCAACAAC TACCACCACG CTCACGATGC TTACCTTAAC GCTGTTGTTG GAACCGCTCT
     5821 TATCAAGAAG TACCCAAAGT TGGAGTCTGA GTTCGTTTAC GGAGATTACA AGGTTTACGA
     5881 TGTTAGAAAG ATGATCGCTA AGTCTGAGCA GGAGATCGGA AAGGCTACCG CTAAGTACTT
     5941 CTTCTACTCT AACATCATGA ACTTCTTCAA GACCGAGATC ACCCTTGCTA ACGGAGAGAT
     6001 CAGAAAAAGA CCACTTATCG AGACAAACGG AGAGACAGGA GAGATCGTTT GGGATAAGGG
     6061 AAGAGATTTC GCTACCGTTA GAAAGGTTCT TTCTATGCCA CAGGTTAACA TCGTTAAGAA
     6121 AACCGAGGTT CAGACCGGAG GATTCTCTAA GGAGTCTATC CTTCCAAAGA GAAACTCTGA
     6181 TAAGTTGATC GCTAGAAAGA AGGATTGGGA CCCAAAGAAG TACGGAGGAT TCGATTCTCC
     6241 AACCGTTGCT TACTCTGTTC TTGTTGTTGC TAAGGTTGAG AAGGGAAAGT CTAAGAAGTT
     6301 GAAGTCTGTT AAGGAGCTTC TTGGAATCAC CATCATGGAG CGTTCTTCTT TCGAGAAGAA
     6361 CCCAATCGAT TTCCTTGAGG CTAAGGGATA CAAGGAGGTT AAGAAGGATC TTATCATCAA
     6421 GTTGCCAAAG TACTCTCTTT TCGAGCTTGA GAACGGAAGA AAGAGAATGC TTGCTTCTGC
     6481 TGGAGAGCTT CAGAAGGGAA ACGAGCTTGC TCTTCCATCT AAGTACGTTA ACTTCCTTTA
     6541 CCTTGCTTCT CACTACGAGA AGTTGAAGGG ATCTCCAGAG GATAACGAGC AGAAGCAGCT
     6601 TTTCGTTGAG CAGCACAAGC ACTACCTTGA TGAGATCATC GAGCAAATCT CTGAGTTCTC
     6661 TAAGAGAGTT ATCCTTGCTG ATGCTAACCT TGATAAGGTT CTTTCTGCTT ACAACAAGCA
     6721 CAGAGATAAG CCAATCAGAG AGCAGGCTGA GAACATCATC CACCTTTTCA CCCTTACCAA
     6781 CCTTGGTGCT CCAGCTGCTT TCAAGTACTT CGATACCACC ATCGATAGAA AAAGATACAC
     6841 CTCTACCAAG GAGGTTCTTG ATGCTACCCT TATCCACCAG TCTATCACCG GACTTTACGA
     6901 GACAAGAATC GATCTTTCTC AGCTTGGAGG AGATGGTGGC AAGAGGCCAG CTGCTACCAA
     6961 GAAGGCTGGA CAGGCTAAGA AGAAGAAGTG AGCTTGCTTT CGTTCGTATC ATCGGTTTCG
     7021 ACAACGTTCG TCAAGTTCAA TGCATCAGTT TCATTGCGCA CACACCAGAA TCCTACTGAG
     7081 TTTGAGTATT ATGGCATTGG GAAAACTGTT TTTCTTGTAC CATTTGTTGT GCTTGTAATT
     7141 TACTGTGTTT TTTATTCGGT TTTCGCTATC GAACTGTGAA ATGGAAATGG ATGGAGAAGA
     7201 GTTAATGAAT GATATGGTCC TTTTGTTCAT TCTCAAATTA ATATTATTTG TTTTTTCTCT
     7261 TATTTGTTGT GTGTTGAATT TGAAATTATA AGAGATATGC AAACATTTTG TTTTGAGTAA
     7321 AAATGTGTCA AATCGTGGCC TCTAATGACC GAAGTTAATA TGAGGAGTAA AACACTTGTA
     7381 GTTGTACCAT TATGCTTATT CACTAGGCAA CAAATATATT TTCAGACCTA GAAAAGCTGC
     7441 AAATGTTACT GAATACAAGT ATGTCCTCTT GTGTTTTAGA CATTTATGAA CTTTCCTTTA
     7501 TGTAATTTTC CAGAATCCTT GTCAGATTCT AATCATTGCT TTATAATTAT AGTTATACTC
     7561 ATGGATTTGT AGTTGAGTAT GAAAATATTT TTTAATGCAT TTTATGACTT GCCAATTGAT
     7621 TGACAACGCT ACTAGAATTC GAGCTCGGAG CATCTTCATT CTTAAGATAT GAAGATAATC
     7681 TTCAAAAGGC CCCTGGGAAT CTGAAAGAAG AGAAGCAGGC CCATTTATAT GGGAAAGAAC
     7741 AATAGTATTT CTTATATAGG CCCATTTAAG TTGAAAACAA TCTTCAAAAG TCCCACATCG
     7801 CTTAGATAAG AAAACGAAGC TGAGTTTATA TACAGCTAGA GTCGAAGTAG TGATTGCGTA
     7861 TCTTCGGCCA TGAAGCGTTT AAGAGCTATG CTGGAAACAG CATAGCAAGT TTAAATAAGG
     7921 CTAGTCCGTT ATCAACTTGA AAAAGTGGCA CCGAGTCGGT GCTTTTTTTT GCAAAATTTT
     7981 CCAGATCGAT TTCTTCTTCC TCTGTTCTTC GGCGTTCAAT TTCTGGGGTC GCTTTACGAG
     8041 GATGCACATG TGACCGAGGG ACACGAAGTG ATCCGTTTAA ACTATCAGTG TTTGACAGGA
     8101 TATATTGGCG GGTAAACCTA AGAGAAAAGA GCGTTTATTA GAATAATCGG ATATTTAAAA
     8161 GGGCGTGAAA AGGTTTATCC GTTCGTCCAT TTGTATGTGC ATGCCAACCA CAGGGTTCCC
     8221 CTCGGGAGTC AGCCGTGCGG CTGCATGAAA TCCTGGCCGG TTTGTCTGAT GCCAAGCTGG
     8281 CGGCCTGGCC GGCCAGCTTG GCCGCTGAAG AAACCGAGCG CCGCCGTCTA AAAAGGTGAT
     8341 GTGTATTTGA GTAAAACAGC TTGCGTCATG CGGTCGCTGC GTATATGATG CGATGAGTAA
     8401 ATAAACAAAT ACGCAAGGGG AACGCATGAA GGTTATCGCT GTACTTAACC AGAAAGGCGG
     8461 GTCAGGCAAG ACGACCATCG CAACCCATCT AGCCCGCGCC CTGCAACTCG CCGGGGCCGA
     8521 TGTTCTGTTA GTCGATTCCG ATCCCCAGGG CAGTGCCCGC GATTGGGCGG CCGTGCGGGA
     8581 AGATCAACCG CTAACCGTTG TCGGCATCGA CCGCCCGACG ATTGACCGCG ACGTGAAGGC
     8641 CATCGGCCGG CGCGACTTCG TAGTGATCGA CGGAGCGCCC CAGGCGGCGG ACTTGGCTGT
     8701 GTCCGCGATC AAGGCAGCCG ACTTCGTGCT GATTCCGGTG CAGCCAAGCC CTTACGACAT
     8761 ATGGGCCACC GCCGACCTGG TGGAGCTGGT TAAGCAGCGC ATTGAGGTCA CGGATGGAAG
     8821 GCTACAAGCG GCCTTTGTCG TGTCGCGGGC GATCAAAGGC ACGCGCATCG GCGGTGAGGT
     8881 TGCCGAGGCG CTGGCCGGGT ACGAGCTGCC CATTCTTGAG TCCCGTATCA CGCAGCGCGT
     8941 GAGCTACCCA GGCACTGCCG CCGCCGGCAC AACCGTTCTT GAATCAGAAC CCGAGGGCGA
     9001 CGCTGCCCGC GAGGTCCAGG CGCTGGCCGC TGAAATTAAA TCAAAACTCA TTTGAGTTAA
     9061 TGAGGTAAAG AGAAAATGAG CAAAAGCACA AACACGCTAA GTGCCGGCCG TCCGAGCGCA
     9121 CGCAGCAGCA AGGCTGCAAC GTTGGCCAGC CTGGCAGACA CGCCAGCCAT GAAGCGGGTC
     9181 AACTTTCAGT TGCCGGCGGA GGATCACACC AAGCTGAAGA TGTACGCGGT ACGCCAAGGC
     9241 AAGACCATTA CCGAGCTGCT ATCTGAATAC ATCGCGCAGC TACCAGAGTA AATGAGCAAA
     9301 TGAATAAATG AGTAGATGAA TTTTAGCGGC TAAAGGAGGC GGCATGGAAA ATCAAGAACA
     9361 ACCAGGCACC GACGCCGTGG AATGCCCCAT GTGTGGAGGA ACGGGCGGTT GGCCAGGCGT
     9421 AAGCGGCTGG GTTGTCTGCC GGCCCTGCAA TGGCACTGGA ACCCCCAAGC CCGAGGAATC
     9481 GGCGTGACGG TCGCAAACCA TCCGGCCCGG TACAAATCGG CGCGGCGCTG GGTGATGACC
     9541 TGGTGGAGAA GTTGAAGGCC GCGCAGGCCG CCCAGCGGCA ACGCATCGAG GCAGAAGCAC
     9601 GCCCCGGTGA ATCGTGGCAA GCGGCCGCTG ATCGAATCCG CAAAGAATCC CGGCAACCGC
     9661 CGGCAGCCGG TGCGCCGTCG ATTAGGAAGC CGCCCAAGGG CGACGAGCAA CCAGATTTTT
     9721 TCGTTCCGAT GCTCTATGAC GTGGGCACCC GCGATAGTCG CAGCATCATG GACGTGGCCG
     9781 TTTTCCGTCT GTCGAAGCGT GACCGACGAG CTGGCGAGGT GATCCGCTAC GAGCTTCCAG
     9841 ACGGGCACGT AGAGGTTTCC GCAGGGCCGG CCGGCATGGC CAGTGTGTGG GATTACGACC
     9901 TGGTACTGAT GGCGGTTTCC CATCTAACCG AATCCATGAA CCGATACCGG GAAGGGAAGG
     9961 GAGACAAGCC CGGCCGCGTG TTCCGTCCAC ACGTTGCGGA CGTACTCAAG TTCTGCCGGC
    10021 GAGCCGATGG CGGAAAGCAG AAAGACGACC TGGTAGAAAC CTGCATTCGG TTAAACACCA
    10081 CGCACGTTGC CATGCAGCGT ACGAAGAAGG CCAAGAACGG CCGCCTGGTG ACGGTATCCG
    10141 AGGGTGAAGC CTTGATTAGC CGCTACAAGA TCGTAAAGAG CGAAACCGGG CGGCCGGAGT
    10201 ACATCGAGAT CGAGCTAGCT GATTGGATGT ACCGCGAGAT CACAGAAGGC AAGAACCCGG
    10261 ACGTGCTGAC GGTTCACCCC GATTACTTTT TGATCGATCC CGGCATCGGC CGTTTTCTCT
    10321 ACCGCCTGGC ACGCCGCGCC GCAGGCAAGG CAGAAGCCAG ATGGTTGTTC AAGACGATCT
    10381 ACGAACGCAG TGGCAGCGCC GGAGAGTTCA AGAAGTTCTG TTTCACCGTG CGCAAGCTGA
    10441 TCGGGTCAAA TGACCTGCCG GAGTACGATT TGAAGGAGGA GGCGGGGCAG GCTGGCCCGA
    10501 TCCTAGTCAT GCGCTACCGC AACCTGATCG AGGGCGAAGC ATCCGCCGGT TCCTAATGTA
    10561 CGGAGCAGAT GCTAGGGCAA ATTGCCCTAG CAGGGGAAAA AGGTCGAAAA AGCTTCTTTC
    10621 CTGTGGATAG CACGTACATT GGGAACCCAA AGCCGTACAT TGGGAACCGG AACCCGTACA
    10681 TTGGGAACCC AAAGCCGTAC ATTGGGAACC GGTCACACAT GTAAGTGACT GATATAAAAG
    10741 AGAAAAAAGG CGATTTTTCC GCCTAAAACT CTTTAAAACT TATTAAAACT CTTAAAACCC
    10801 GCCTGGCCTG TGCATAACTG TCTGGCCAGC GCACAGCCGA ACAGCTGCAA AAAGCGCCTA
    10861 CCCTTCGGTC GCTGCGCTCC CTACGCCCCG CCGCTTCGCG TCGGCCTATC GCGGCCGCTG
    10921 GCCGCTCAAA AATGGCTGGC CTACGGCCAG GCAATCTACC AGGGCGCGGA CAAGCCGCGC
    10981 CGTCGCCACT CGACCGCCGG CGCCCACATC AAGGCTCCGA GTGCGCGGAA CCCCTATTTG
    11041 TTTATTTTTC TAAATACATT CAAATATGTA TCCGCTCATG AGACAATAAC CCTGATAAAT
    11101 GCTTCAATAA TATTGAAAAA GGAAGAGTAT GGCTAAAATG AGAATATCAC CGGAATTGAA
    11161 AAAACTGATC GAAAAATACC GCTGCGTAAA AGATACGGAA GGAATGTCTC CTGCTAAGGT
    11221 ATATAAGCTG GTGGGAGAAA ATGAAAACCT ATATTTAAAA ATGACGGACA GCCGGTATAA
    11281 AGGGACCACC TATGATGTGG AACGGGAAAA GGACATGATG CTATGGCTGG AAGGAAAGCT
    11341 GCCTGTTCCA AAGGTCCTGC ACTTTGAACG GCATGATGGC TGGAGCAATC TGCTCATGAG
    11401 TGAGGCCGAT GGCGTCCTTT GCTCGGAAGA GTATGAAGAT GAACAAAGCC CTGAAAAGAT
    11461 TATCGAGCTG TATGCGGAGT GCATCAGGCT CTTTCACTCC ATCGACATAT CGGATTGTCC
    11521 CTATACGAAT AGCTTAGACA GCCGCTTAGC CGAATTGGAT TACTTACTGA ATAACGATCT
    11581 GGCCGATGTG GATTGCGAAA ACTGGGAAGA GGACACTCCA TTTAAAGATC CGCGCGAGCT
    11641 GTATGATTTT TTAAAGACGG AAAAGCCCGA AGAGGAACTT GTCTTTTCCC ACGGCGACCT
    11701 GGGAGACAGC AACATCTTTG TGAAAGATGG CAAAGTAAGT GGCTTTATTG ATCTTGGGAG
    11761 AAGCGGCAGG GCGGACAAGT GGTATGACAT TGCCTTCTGC GTCCGGTCGC TCAGGGAGGA
    11821 TATCGGGGAA GAACAGTATG TCGAGCTATT TTTTGACTTA CTGGGGATCA AGCCTGATTG
    11881 GGAGAAAATA AAATATTATA TTTTACTGGA TGAATTGTTT TAGCTGTCAG ACCAAGTTTA
    11941 CTCATATATA CTTTAGATTG ATTTAAAACT TCATTTTTAA TTTAAAAGGA TCTAGGTGAA
    12001 GATCCTTTTT GATAATCTCA TGACCAAAAT CCCTTAACGT GAGTTTTCGT TCCACTGAGC
    12061 GTCAGACCCC GTAGAAAAGA TCAAAGGATC TTCTTGAGAT CCTTTTTTTC TGCGCGTAAT
    12121 CTGCTGCTTG CAAACAAAAA AACCACCGCT ACCAGCGGTG GTTTGTTTGC CGGATCAAGA
    12181 GCTACCAACT CTTTTTCCGA AGGTAACTGG CTTCAGCAGA GCGCAGATAC CAAATACTGT
    12241 TCTTCTAGTG TAGCCGTAGT TAGGCCACCA CTTCAAGAAC TCTGTAGCAC CGCCTACATA
    12301 CCTCGCTCTG CTAATCCTGT TACCAGTGGC TGCTGCCAGT GGCGATAAGT CGTGTCTTAC
    12361 CGGGTTGGAC TCAAGACGAT AGTTACCGGA TAAGGCGCAG CGGTCGGGCT GAACGGGGGG
    12421 TTCGTGCACA CAGCCCAGCT TGGAGCGAAC GACCTACACC GAACTGAGAT ACCTACAGCG
    12481 TGAGCTATGA GAAAGCGCCA CGCTTCCCGA AGGGAGAAAG GCGGACAGGT ATCCGGTAAG
    12541 CGGCAGGGTC GGAACAGGAG AGCGCACGAG GGAGCTTCCA GGGGGAAACG CCTGGTATCT
    12601 TTATAGTCCT GTCGGGTTTC GCCACCTCTG ACTTGAGCGT CGATTTTTGT GATGCTCGTC
    12661 AGGGGGGCGG AGCCTATGGA AAAACGCCAG CAACGCGGCC TTTTTACGGT TCCTGCTCGG
    12721 ATCTGTTGGA CCGGACAGTA GTCATGGTTG ATGGGCTGCC TGTATCGAGT GGTGATTTTG
    12781 TGCCGAGCTG CCGGTCGGGG AGCTGTTGGC TGGCTGGTGG CAGGATATAT TGTGGTGTAA
    12841 ACAAATTGAC GCTTAGACAA CTTAATAACA CATTGCGGAC GTTTTTAATG TACTGGGGTT
    12901 GAACACTCT
//
