# Supplementary material for: Optimization of T-DNA architecture for Cas9-mediated mutagenesis in Arabidopsis
Source: PLoS One. 2019 Jan 9;14(1):e0204778. doi: 10.1371/journal.pone.0204778 (PMC6326418; doi:10.1371/journal.pone.0204778)
Supplement: S1 File — Maps are in genbank format in a ZIP file. (ZIP) [file pone.0204778.s008.zip › Plasmid_maps/Level2/BCJJ353A_SLJ24997_YAO_Cas9-IV_E9_ADH1.gbk]

LOCUS       BCJJ353A_SLJ24997_YAO_Cas9-IV_E9_ADH1     12177 bp    DNA     circular UNA 18-FEB-2013
COMMENT     This file is created by Vector NTI
            http://www.invitrogen.com/
FEATURES             Location/Qualifiers
     Seq.            join(12156..12177,1..1041)
                     /label=L2f
     promoter        22..288
                     /label="Nos p."
     CDS             331..882
                     /label=BAR
     primer          complement(682..702)
                     /Match=AGCAACCACAGACTTGAAACC
                     /Length of match=21
                     /Accuracy (%)=100
                     /Description
                     /Found at strand=Negative
                     /label=BC_B54
     Term.           883..1181
                     /label="Nos term."
     primer          1107..1127
                     /label=BC_B1
     Seq.            1147..2276
                     /label=B1
     promoter        1206..1801
                     /label=YAOp
     CDS             join(1802..3349,3539..6259)
                     /label=Cas9_3
     primer          1840..1862
                     /Match=TGATGATGATAAGATGGCTCCAA
                     /Length of match=23
                     /Accuracy (%)=100
                     /Description
                     /Found at strand=Positive
                     /label=BC_B27
     primer          complement(2463..2483)
                     /Match=AGGTCTGAACAAGCTGGATGA
                     /Length of match=21
                     /Accuracy (%)=100
                     /Description
                     /Found at strand=Negative
                     /label=BC_B27rev
     primer          2673..2694
                     /Match=ACTTCGATCTTGCTGAGGATGC
                     /Length of match=22
                     /Accuracy (%)=100
                     /Description
                     /Found at strand=Positive
                     /label=BC_B55
     primer          2927..2946
                     /Match=AGACAGCAGCTTCCAGAGAA
                     /Length of match=20
                     /Accuracy (%)=100
                     /Description
                     /Found at strand=Positive
                     /label=BC_B28
     primer          3455..3474
                     /Match=GCAATTGCTTTTCTGTAGTT
                     /Length of match=20
                     /Accuracy (%)=100
                     /Description
                     /Found at strand=Positive
                     /label=BC_B56
     primer          complement(3660..3679)
                     /Match=AACCTTGGTAAGCTCGTTGT
                     /Length of match=20
                     /Accuracy (%)=100
                     /Description
                     /Found at strand=Negative
                     /label=BC_B28rev
     primer          4101..4123
                     /Match=ACGGAATCAGAGATAAGCAGTCT
                     /Length of match=23
                     /Accuracy (%)=100
                     /Description
                     /Found at strand=Positive
                     /label=BC_B29
     primer          4696..4718
                     /Match=GTCTGATAACGTTCCATCTGAGG
                     /Length of match=23
                     /Accuracy (%)=100
                     /Description
                     /Found at strand=Positive
                     /label=BC_B29.2
     primer          complement(4868..4887)
                     /Match=TGCTTGGTGATCTGTCTGGT
                     /Length of match=20
                     /Accuracy (%)=100
                     /Description
                     /Found at strand=Negative
                     /label=BC_B29rev
     primer          4917..4937
                     /Match=ACACCAAGTACGATGAGAACG
                     /Length of match=21
                     /Accuracy (%)=100
                     /Description
                     /Found at strand=Positive
                     /label=BC_B57
     primer          5303..5322
                     /Match=ACAGGAGAGATCGTTTGGGA
                     /Length of match=20
                     /Accuracy (%)=100
                     /Description
                     /Found at strand=Positive
                     /label=BC_B30
     primer          5703..5723
                     /Match=CTCTTTTCGAGCTTGAGAACG
                     /Length of match=21
                     /Accuracy (%)=100
                     /Description
                     /Found at strand=Positive
                     /label=BC_B58
     Seq.            5743..6935
                     /label=B58
     primer          complement(6060..6081)
                     /Match=TCGAAGTACTTGAAAGCAGCTG
                     /Length of match=22
                     /Accuracy (%)=100
                     /Description
                     /Found at strand=Negative
                     /label=BC_B30rev
     Seq.            complement(6217..7403)
                     /label=L2r
     Term.           6264..6895
                     /label=E9t
     promoter        6919..7124
                     /label="U6-26 p."
     sgRNA           7125..7144
                     /label=gRNA
     misc_feature    7145..7230
                     /feature_type="gRNA backbone"
                     /label="EF backbone"
     Term.           7231..7297
                     /label=U6-26ter
     Misc._feature   complement(7343..7468)
                     /label=RB
     primer          complement(7429..7448)
                     /label=L2r
     primer          complement(7461..7486)
                     /label=L1f
     Misc._feature   complement(7469..7497)
                     /label=Overdrive
     primer          complement(10325..10352)
                     /label=L0r
     CDS             10397..11188
                     /vntifkey="4"
                     /label=NPTII
     misc_feature    11351..11965
                     /feature_type="Misc. 2"
                     /vntifkey="21"
                     /label="rep - pMB1"
     misc_feature    complement(11950)
                     /feature_type="Misc. 2"
                     /vntifkey="33"
                     /label=ORI
                     /note="RNaseH cleavage point"
     Misc._feature   complement(12017..12167)
                     /vntifkey="21"
                     /label=LB
     primer          12082..12105
                     /label=L1rev
     primer          12100..12120
                     /label=L2f
ORIGIN
        1 GTGCCGAATT CGGATCCGGA GCGGAGAATT AAGGGAGTCA CGTTATGACC CCCGCCGATG
       61 ACGCGGGACA AGCCGTTTTA CGTTTGGAAC TGACAGAACC GCAACGTTGA AGGAGCCACT
      121 CAGCCGCGGG TTTCTGGAGT TTAATGAGCT AAGCACATAC GTCAGAAACC ATTATTGCGC
      181 GTTCAAAAGT CGCCTAAGGT CACTATCAGC TAGCAAATAT TTCTTGTCAA AATGCTCCAC
      241 TGACGTTCCA TAAATTCCCC TCGGTATCCA ATTAGAGTCT CATATTCACT CTCAATCCAA
      301 ATAATCTGCA CCGGATCTGG ATCGTTTCGC ATGTCTCCTG AAAGAAGGCC TGCTGATATT
      361 AGAAGGGCTA CTGAGGCTGA TATGCCTGCT GTGTGCACTA TTGTGAATCA TTACATTGAG
      421 ACTTCTACTG TGAATTTCAG GACTGAGCCT CAAGAACCAC AAGAGTGGAC TGATGATCTT
      481 GTGAGGCTTA GAGAGAGGTA TCCTTGGCTT GTTGCTGAAG TGGATGGTGA AGTGGCTGGT
      541 ATTGCTTATG CTGGTCCTTG GAAGGCTAGG AATGCTTACG ATTGGACTGC TGAGTCTACT
      601 GTTTACGTGT CTCCTAGGCA TCAAAGAACT GGTCTTGGAT CTACTCTTTA CACTCATCTT
      661 TTGAAGTCTT TGGAGGCTCA GGGTTTCAAG TCTGTGGTTG CTGTGATTGG ACTTCCTAAT
      721 GATCCTTCTG TGAGGATGCA TGAGGCTCTT GGTTATGCTC CTAGGGGAAT GCTTAGAGCT
      781 GCTGGTTTCA AACATGGAAA TTGGCATGAT GTGGGATTCT GGCAGCTTGA TTTCTCTCTT
      841 CCTGTTCCTC CTAGACCTGT TCTTCCTGTG ACTGAGATTT GAGCGGGACT CTGGATCTAG
      901 AGTCAAGCAG ATCGTTCAAA CATTTGGCAA TAAAGTTTCT TAAGATTGAA TCCTGTTGCC
      961 GGTCTTGCGA TGATTATCAT ATAATTTCTG TTGAATTACG TTAAGCATGT AATAATTAAC
     1021 ATGTAATGCA TGACGTTATT TATGAGATGG GTTTTTATGA TTAGAGTCCC GCAATTATAC
     1081 ATTTAATACG CGATAGAAAA CAAAATATAG CGCGCAAACT AGGATAAATT ATCGCGCGCG
     1141 GTGTCATCTA TGTTACTAGA TCGACGCTTG CTGAATTGGA GCGCTGCAAG AATTCAAGCT
     1201 TGGAGtcgac aaagactggt cggtcggttt tggtagacaa ttgaaattag atggatggtc
     1261 cggttcggta tactataaga ttaaaaacag ttttaaattc agctaaaccg aactcatttg
     1321 attttattaa accggaatca tccgattcga gtttgtaaaa aataccgaaa ttgaaaacac
     1381 taaacaaaaa ctgtattaaa ctgttactga aataagagaa tctcccaatt cggtttacgt
     1441 actactcttc agaaatcaga accaaaaatt cagaaatcgg attgaaccaa acttaaattg
     1501 acggtccggt tagtTttcgg ctctacaaat taaaggccca agtttctgct ttaaaagaac
     1561 gaaatagtta atgggctcaa accatagacc aggtaagtca tgggcttggt tagtccgggt
     1621 caacccggta gacccgattc ctgaagaaaa cctagtggaa ggtttaaagt tgtaaacttt
     1681 ccgaccaaat aaacaaaatc gttttccagc ttcttccgtc gccactaaac cctgaggcta
     1741 aacctagacg agtcaaagtg taaaatcgtt aaaccctaag agggagtgag agagagaagA
     1801 AATGGATTAC AAGGATGATG ATGATAAGGA TTACAAGGAT GATGATGATA AGATGGCTCC
     1861 AAAGAAGAAG AGAAAGGTTG GAATCCACGG AGTTCCAGCT GCTGGAGGTA TGGATAAGAA
     1921 GTACTCTATC GGACTTGACA TCGGAACCAA CTCTGTTGGA TGGGCTGTTA TCACCGATGA
     1981 GTACAAGGTT CCATCTAAGA AGTTCAAGGT TCTTGGAAAC ACCGATAGAC ACTCTATCAA
     2041 GAAGAACCTT ATCGGTGCTC TTCTTTTCGA TTCTGGAGAA ACCGCTGAGG CTACCAGATT
     2101 GAAGAGAACC GCTAGAAGAA GATACACCAG AAGAAAGAAC AGAATCTGCT ACCTTCAGGA
     2161 AATCTTCTCT AACGAGATGG CTAAGGTTGA TGATTCTTTC TTCCACAGAC TTGAGGAGTC
     2221 TTTCCTTGTT GAGGAGGATA AGAAGCACGA GAGACACCCA ATCTTCGGAA ACATCGTTGA
     2281 TGAGGTTGCT TACCACGAGA AGTACCCAAC CATCTACCAC CTTAGAAAGA AGTTGGTTGA
     2341 TTCTACCGAT AAGGCTGATC TTAGACTTAT CTACCTTGCT CTTGCTCACA TGATCAAGTT
     2401 CAGAGGACAC TTCCTTATCG AGGGAGATCT TAACCCAGAT AACTCTGATG TTGATAAGTT
     2461 GTTCATCCAG CTTGTTCAGA CCTACAACCA GCTTTTCGAG GAGAACCCAA TCAACGCTTC
     2521 TGGAGTTGAT GCTAAGGCTA TCCTTTCTGC TAGACTTTCT AAGTCTCGTA GACTTGAGAA
     2581 CCTTATCGCT CAGCTTCCAG GAGAGAAGAA GAACGGACTT TTCGGAAACC TTATCGCTCT
     2641 TTCTCTTGGA CTTACCCCAA ACTTCAAGTC TAACTTCGAT CTTGCTGAGG ATGCTAAGTT
     2701 GCAGCTTTCT AAGGATACCT ACGATGATGA TCTTGATAAC CTTCTTGCTC AGATCGGAGA
     2761 TCAGTACGCT GATCTTTTCC TTGCTGCTAA GAACCTTTCT GATGCTATCC TTCTTTCTGA
     2821 CATCCTTAGA GTTAACACCG AGATCACCAA GGCTCCACTT TCTGCTTCTA TGATCAAGAG
     2881 ATACGATGAG CACCACCAGG ATCTTACCCT TTTGAAGGCT CTTGTTAGAC AGCAGCTTCC
     2941 AGAGAAGTAC AAGGAAATCT TCTTCGATCA GTCTAAGAAC GGATACGCTG GATACATCGA
     3001 TGGAGGAGCT TCTCAGGAGG AGTTCTACAA GTTCATCAAG CCAATCCTTG AGAAGATGGA
     3061 TGGAACCGAG GAGCTTCTTG TTAAGTTGAA CAGAGAGGAT CTTCTTAGAA AGCAGAGAAC
     3121 CTTCGATAAC GGATCTATCC CACACCAGAT CCACCTTGGA GAGCTTCACG CTATCCTTCG
     3181 TAGACAGGAG GATTTCTACC CATTCTTGAA GGATAACAGA GAGAAGATCG AGAAGATCCT
     3241 TACCTTCAGA ATCCCATACT ACGTTGGACC ACTTGCTAGA GGAAACTCTC GTTTCGCTTG
     3301 GATGACCAGA AAGTCTGAGG AGACAATCAC CCCTTGGAAC TTCGAGGAGG TAAGTTTCTG
     3361 CTTCTACCTT TGATATATAT ATAATAATTA TCATTAATTA GTAGTAATAT AATATTTCAA
     3421 ATATTTTTTT CAAAATAAAA GAATGTAGTA TATAGCAATT GCTTTTCTGT AGTTTATAAG
     3481 TGTGTATATT TTAATTTATA ACTTTTCTAA TATATGACCA AAATTTGTTG ATGTGCAGGT
     3541 TGTTGATAAG GGAGCTTCTG CTCAGTCTTT CATCGAGAGA ATGACCAACT TCGATAAGAA
     3601 CCTTCCAAAC GAGAAGGTTC TTCCAAAGCA CTCTCTTCTT TACGAGTACT TCACCGTTTA
     3661 CAACGAGCTT ACCAAGGTTA AGTACGTTAC CGAGGGAATG AGAAAGCCAG CTTTCCTTTC
     3721 TGGAGAGCAG AAGAAGGCTA TCGTTGATCT TCTTTTCAAG ACCAACAGAA AGGTTACCGT
     3781 TAAGCAGTTG AAGGAGGATT ACTTCAAGAA GATCGAGTGC TTCGATTCTG TTGAAATCTC
     3841 TGGAGTTGAG GATAGATTCA ACGCTTCTCT TGGAACCTAC CACGATCTTT TGAAGATCAT
     3901 CAAGGATAAG GATTTCCTTG ATAACGAGGA GAACGAGGAC ATCCTTGAGG ACATCGTTCT
     3961 TACCCTTACC CTTTTCGAGG ATAGAGAGAT GATCGAGGAG AGACTCAAGA CCTACGCTCA
     4021 CCTTTTCGAT GATAAGGTTA TGAAGCAGTT GAAGAGAAGA AGATACACCG GATGGGGTAG
     4081 ACTTTCTCGT AAGTTGATCA ACGGAATCAG AGATAAGCAG TCTGGAAAGA CCATCCTTGA
     4141 TTTCTTGAAG TCTGATGGAT TCGCTAACAG AAACTTCATG CAGCTTATCC ACGATGATTC
     4201 TCTTACCTTC AAGGAGGACA TCCAGAAGGC TCAGGTTTCT GGACAGGGAG ATTCTCTTCA
     4261 CGAGCACATC GCTAACCTTG CTGGATCTCC AGCTATCAAG AAGGGAATCC TTCAGACCGT
     4321 TAAGGTTGTT GATGAGCTTG TTAAGGTTAT GGGTAGACAC AAGCCAGAGA ACATCGTTAT
     4381 CGAGATGGCT AGAGAGAACC AGACCACCCA GAAGGGACAG AAGAACTCTC GTGAGAGAAT
     4441 GAAGAGAATC GAGGAGGGAA TCAAGGAGCT TGGATCTCAA ATCTTGAAGG AGCACCCAGT
     4501 TGAGAACACC CAGCTTCAGA ACGAGAAGTT GTACCTTTAC TACCTTCAGA ACGGAAGAGA
     4561 TATGTACGTT GATCAGGAGC TTGACATCAA CAGACTTTCT GATTACGATG TTGATCACAT
     4621 CGTTCCACAG TCTTTCTTGA AGGATGATTC TATCGATAAC AAGGTTCTTA CCCGTTCTGA
     4681 TAAGAACAGA GGAAAGTCTG ATAACGTTCC ATCTGAGGAG GTTGTTAAGA AGATGAAGAA
     4741 CTACTGGAGA CAGCTTCTTA ACGCTAAGTT GATCACCCAG AGAAAGTTCG ATAACCTTAC
     4801 CAAGGCTGAG AGAGGAGGAC TTTCTGAGCT TGATAAGGCT GGATTCATCA AGAGACAGCT
     4861 TGTTGAAACC AGACAGATCA CCAAGCACGT TGCTCAGATC CTTGATTCTC GTATGAACAC
     4921 CAAGTACGAT GAGAACGATA AGTTGATCAG AGAGGTTAAG GTTATCACCT TGAAGTCTAA
     4981 GTTGGTTTCT GATTTCAGAA AGGATTTCCA GTTCTACAAG GTTAGAGAGA TCAACAACTA
     5041 CCACCACGCT CACGATGCTT ACCTTAACGC TGTTGTTGGA ACCGCTCTTA TCAAGAAGTA
     5101 CCCAAAGTTG GAGTCTGAGT TCGTTTACGG AGATTACAAG GTTTACGATG TTAGAAAGAT
     5161 GATCGCTAAG TCTGAGCAGG AGATCGGAAA GGCTACCGCT AAGTACTTCT TCTACTCTAA
     5221 CATCATGAAC TTCTTCAAGA CCGAGATCAC CCTTGCTAAC GGAGAGATCA GAAAAAGACC
     5281 ACTTATCGAG ACAAACGGAG AGACAGGAGA GATCGTTTGG GATAAGGGAA GAGATTTCGC
     5341 TACCGTTAGA AAGGTTCTTT CTATGCCACA GGTTAACATC GTTAAGAAAA CCGAGGTTCA
     5401 GACCGGAGGA TTCTCTAAGG AGTCTATCCT TCCAAAGAGA AACTCTGATA AGTTGATCGC
     5461 TAGAAAGAAG GATTGGGACC CAAAGAAGTA CGGAGGATTC GATTCTCCAA CCGTTGCTTA
     5521 CTCTGTTCTT GTTGTTGCTA AGGTTGAGAA GGGAAAGTCT AAGAAGTTGA AGTCTGTTAA
     5581 GGAGCTTCTT GGAATCACCA TCATGGAGCG TTCTTCTTTC GAGAAGAACC CAATCGATTT
     5641 CCTTGAGGCT AAGGGATACA AGGAGGTTAA GAAGGATCTT ATCATCAAGT TGCCAAAGTA
     5701 CTCTCTTTTC GAGCTTGAGA ACGGAAGAAA GAGAATGCTT GCTTCTGCTG GAGAGCTTCA
     5761 GAAGGGAAAC GAGCTTGCTC TTCCATCTAA GTACGTTAAC TTCCTTTACC TTGCTTCTCA
     5821 CTACGAGAAG TTGAAGGGAT CTCCAGAGGA TAACGAGCAG AAGCAGCTTT TCGTTGAGCA
     5881 GCACAAGCAC TACCTTGATG AGATCATCGA GCAAATCTCT GAGTTCTCTA AGAGAGTTAT
     5941 CCTTGCTGAT GCTAACCTTG ATAAGGTTCT TTCTGCTTAC AACAAGCACA GAGATAAGCC
     6001 AATCAGAGAG CAGGCTGAGA ACATCATCCA CCTTTTCACC CTTACCAACC TTGGTGCTCC
     6061 AGCTGCTTTC AAGTACTTCG ATACCACCAT CGATAGAAAA AGATACACCT CTACCAAGGA
     6121 GGTTCTTGAT GCTACCCTTA TCCACCAGTC TATCACCGGA CTTTACGAGA CAAGAATCGA
     6181 TCTTTCTCAG CTTGGAGGAG ATGGTGGCAA GAGGCCAGCT GCTACCAAGA AGGCTGGACA
     6241 GGCTAAGAAG AAGAAGTGAG CTTGCTTTCG TTCGTATCAT CGGTTTCGAC AACGTTCGTC
     6301 AAGTTCAATG CATCAGTTTC ATTGCGCACA CACCAGAATC CTACTGAGTT TGAGTATTAT
     6361 GGCATTGGGA AAACTGTTTT TCTTGTACCA TTTGTTGTGC TTGTAATTTA CTGTGTTTTT
     6421 TATTCGGTTT TCGCTATCGA ACTGTGAAAT GGAAATGGAT GGAGAAGAGT TAATGAATGA
     6481 TATGGTCCTT TTGTTCATTC TCAAATTAAT ATTATTTGTT TTTTCTCTTA TTTGTTGTGT
     6541 GTTGAATTTG AAATTATAAG AGATATGCAA ACATTTTGTT TTGAGTAAAA ATGTGTCAAA
     6601 TCGTGGCCTC TAATGACCGA AGTTAATATG AGGAGTAAAA CACTTGTAGT TGTACCATTA
     6661 TGCTTATTCA CTAGGCAACA AATATATTTT CAGACCTAGA AAAGCTGCAA ATGTTACTGA
     6721 ATACAAGTAT GTCCTCTTGT GTTTTAGACA TTTATGAACT TTCCTTTATG TAATTTTCCA
     6781 GAATCCTTGT CAGATTCTAA TCATTGCTTT ATAATTATAG TTATACTCAT GGATTTGTAG
     6841 TTGAGTATGA AAATATTTTT TAATGCATTT TATGACTTGC CAATTGATTG ACAACGCTAC
     6901 TAGAATTCGA GCTCGGAGCA TCTTCATTCT TAAGATATGA AGATAATCTT CAAAAGGCCC
     6961 CTGGGAATCT GAAAGAAGAG AAGCAGGCCC ATTTATATGG GAAAGAACAA TAGTATTTCT
     7021 TATATAGGCC CATTTAAGTT GAAAACAATC TTCAAAAGTC CCACATCGCT TAGATAAGAA
     7081 AACGAAGCTG AGTTTATATA CAGCTAGAGT CGAAGTAGTG ATTGCGTATC TTCGGCCATG
     7141 AAGCGTTTAA GAGCTATGCT GGAAACAGCA TAGCAAGTTT AAATAAGGCT AGTCCGTTAT
     7201 CAACTTGAAA AAGTGGCACC GAGTCGGTGC TTTTTTTTGC AAAATTTTCC AGATCGATTT
     7261 CTTCTTCCTC TGTTCTTCGG CGTTCAATTT CTGGGGTCGC TTTACGAGGA TGCACATGTG
     7321 ACCGAGGGAC ACGAAGTGAT CCGTTTAAAC TATCAGTGTT TGACAGGATA TATTGGCGGG
     7381 TAAACCTAAG AGAAAAGAGC GTTTATTAGA ATAATCGGAT ATTTAAAAGG GCGTGAAAAG
     7441 GTTTATCCGT TCGTCCATTT GTATGTGCAT GCCAACCACA GGGTTCCCCT CGGGAGTCAG
     7501 CCGTGCGGCT GCATGAAATC CTGGCCGGTT TGTCTGATGC CAAGCTGGCG GCCTGGCCGG
     7561 CCAGCTTGGC CGCTGAAGAA ACCGAGCGCC GCCGTCTAAA AAGGTGATGT GTATTTGAGT
     7621 AAAACAGCTT GCGTCATGCG GTCGCTGCGT ATATGATGCG ATGAGTAAAT AAACAAATAC
     7681 GCAAGGGGAA CGCATGAAGG TTATCGCTGT ACTTAACCAG AAAGGCGGGT CAGGCAAGAC
     7741 GACCATCGCA ACCCATCTAG CCCGCGCCCT GCAACTCGCC GGGGCCGATG TTCTGTTAGT
     7801 CGATTCCGAT CCCCAGGGCA GTGCCCGCGA TTGGGCGGCC GTGCGGGAAG ATCAACCGCT
     7861 AACCGTTGTC GGCATCGACC GCCCGACGAT TGACCGCGAC GTGAAGGCCA TCGGCCGGCG
     7921 CGACTTCGTA GTGATCGACG GAGCGCCCCA GGCGGCGGAC TTGGCTGTGT CCGCGATCAA
     7981 GGCAGCCGAC TTCGTGCTGA TTCCGGTGCA GCCAAGCCCT TACGACATAT GGGCCACCGC
     8041 CGACCTGGTG GAGCTGGTTA AGCAGCGCAT TGAGGTCACG GATGGAAGGC TACAAGCGGC
     8101 CTTTGTCGTG TCGCGGGCGA TCAAAGGCAC GCGCATCGGC GGTGAGGTTG CCGAGGCGCT
     8161 GGCCGGGTAC GAGCTGCCCA TTCTTGAGTC CCGTATCACG CAGCGCGTGA GCTACCCAGG
     8221 CACTGCCGCC GCCGGCACAA CCGTTCTTGA ATCAGAACCC GAGGGCGACG CTGCCCGCGA
     8281 GGTCCAGGCG CTGGCCGCTG AAATTAAATC AAAACTCATT TGAGTTAATG AGGTAAAGAG
     8341 AAAATGAGCA AAAGCACAAA CACGCTAAGT GCCGGCCGTC CGAGCGCACG CAGCAGCAAG
     8401 GCTGCAACGT TGGCCAGCCT GGCAGACACG CCAGCCATGA AGCGGGTCAA CTTTCAGTTG
     8461 CCGGCGGAGG ATCACACCAA GCTGAAGATG TACGCGGTAC GCCAAGGCAA GACCATTACC
     8521 GAGCTGCTAT CTGAATACAT CGCGCAGCTA CCAGAGTAAA TGAGCAAATG AATAAATGAG
     8581 TAGATGAATT TTAGCGGCTA AAGGAGGCGG CATGGAAAAT CAAGAACAAC CAGGCACCGA
     8641 CGCCGTGGAA TGCCCCATGT GTGGAGGAAC GGGCGGTTGG CCAGGCGTAA GCGGCTGGGT
     8701 TGTCTGCCGG CCCTGCAATG GCACTGGAAC CCCCAAGCCC GAGGAATCGG CGTGACGGTC
     8761 GCAAACCATC CGGCCCGGTA CAAATCGGCG CGGCGCTGGG TGATGACCTG GTGGAGAAGT
     8821 TGAAGGCCGC GCAGGCCGCC CAGCGGCAAC GCATCGAGGC AGAAGCACGC CCCGGTGAAT
     8881 CGTGGCAAGC GGCCGCTGAT CGAATCCGCA AAGAATCCCG GCAACCGCCG GCAGCCGGTG
     8941 CGCCGTCGAT TAGGAAGCCG CCCAAGGGCG ACGAGCAACC AGATTTTTTC GTTCCGATGC
     9001 TCTATGACGT GGGCACCCGC GATAGTCGCA GCATCATGGA CGTGGCCGTT TTCCGTCTGT
     9061 CGAAGCGTGA CCGACGAGCT GGCGAGGTGA TCCGCTACGA GCTTCCAGAC GGGCACGTAG
     9121 AGGTTTCCGC AGGGCCGGCC GGCATGGCCA GTGTGTGGGA TTACGACCTG GTACTGATGG
     9181 CGGTTTCCCA TCTAACCGAA TCCATGAACC GATACCGGGA AGGGAAGGGA GACAAGCCCG
     9241 GCCGCGTGTT CCGTCCACAC GTTGCGGACG TACTCAAGTT CTGCCGGCGA GCCGATGGCG
     9301 GAAAGCAGAA AGACGACCTG GTAGAAACCT GCATTCGGTT AAACACCACG CACGTTGCCA
     9361 TGCAGCGTAC GAAGAAGGCC AAGAACGGCC GCCTGGTGAC GGTATCCGAG GGTGAAGCCT
     9421 TGATTAGCCG CTACAAGATC GTAAAGAGCG AAACCGGGCG GCCGGAGTAC ATCGAGATCG
     9481 AGCTAGCTGA TTGGATGTAC CGCGAGATCA CAGAAGGCAA GAACCCGGAC GTGCTGACGG
     9541 TTCACCCCGA TTACTTTTTG ATCGATCCCG GCATCGGCCG TTTTCTCTAC CGCCTGGCAC
     9601 GCCGCGCCGC AGGCAAGGCA GAAGCCAGAT GGTTGTTCAA GACGATCTAC GAACGCAGTG
     9661 GCAGCGCCGG AGAGTTCAAG AAGTTCTGTT TCACCGTGCG CAAGCTGATC GGGTCAAATG
     9721 ACCTGCCGGA GTACGATTTG AAGGAGGAGG CGGGGCAGGC TGGCCCGATC CTAGTCATGC
     9781 GCTACCGCAA CCTGATCGAG GGCGAAGCAT CCGCCGGTTC CTAATGTACG GAGCAGATGC
     9841 TAGGGCAAAT TGCCCTAGCA GGGGAAAAAG GTCGAAAAAG CTTCTTTCCT GTGGATAGCA
     9901 CGTACATTGG GAACCCAAAG CCGTACATTG GGAACCGGAA CCCGTACATT GGGAACCCAA
     9961 AGCCGTACAT TGGGAACCGG TCACACATGT AAGTGACTGA TATAAAAGAG AAAAAAGGCG
    10021 ATTTTTCCGC CTAAAACTCT TTAAAACTTA TTAAAACTCT TAAAACCCGC CTGGCCTGTG
    10081 CATAACTGTC TGGCCAGCGC ACAGCCGAAC AGCTGCAAAA AGCGCCTACC CTTCGGTCGC
    10141 TGCGCTCCCT ACGCCCCGCC GCTTCGCGTC GGCCTATCGC GGCCGCTGGC CGCTCAAAAA
    10201 TGGCTGGCCT ACGGCCAGGC AATCTACCAG GGCGCGGACA AGCCGCGCCG TCGCCACTCG
    10261 ACCGCCGGCG CCCACATCAA GGCTCCGAGT GCGCGGAACC CCTATTTGTT TATTTTTCTA
    10321 AATACATTCA AATATGTATC CGCTCATGAG ACAATAACCC TGATAAATGC TTCAATAATA
    10381 TTGAAAAAGG AAGAGTATGG CTAAAATGAG AATATCACCG GAATTGAAAA AACTGATCGA
    10441 AAAATACCGC TGCGTAAAAG ATACGGAAGG AATGTCTCCT GCTAAGGTAT ATAAGCTGGT
    10501 GGGAGAAAAT GAAAACCTAT ATTTAAAAAT GACGGACAGC CGGTATAAAG GGACCACCTA
    10561 TGATGTGGAA CGGGAAAAGG ACATGATGCT ATGGCTGGAA GGAAAGCTGC CTGTTCCAAA
    10621 GGTCCTGCAC TTTGAACGGC ATGATGGCTG GAGCAATCTG CTCATGAGTG AGGCCGATGG
    10681 CGTCCTTTGC TCGGAAGAGT ATGAAGATGA ACAAAGCCCT GAAAAGATTA TCGAGCTGTA
    10741 TGCGGAGTGC ATCAGGCTCT TTCACTCCAT CGACATATCG GATTGTCCCT ATACGAATAG
    10801 CTTAGACAGC CGCTTAGCCG AATTGGATTA CTTACTGAAT AACGATCTGG CCGATGTGGA
    10861 TTGCGAAAAC TGGGAAGAGG ACACTCCATT TAAAGATCCG CGCGAGCTGT ATGATTTTTT
    10921 AAAGACGGAA AAGCCCGAAG AGGAACTTGT CTTTTCCCAC GGCGACCTGG GAGACAGCAA
    10981 CATCTTTGTG AAAGATGGCA AAGTAAGTGG CTTTATTGAT CTTGGGAGAA GCGGCAGGGC
    11041 GGACAAGTGG TATGACATTG CCTTCTGCGT CCGGTCGCTC AGGGAGGATA TCGGGGAAGA
    11101 ACAGTATGTC GAGCTATTTT TTGACTTACT GGGGATCAAG CCTGATTGGG AGAAAATAAA
    11161 ATATTATATT TTACTGGATG AATTGTTTTA GCTGTCAGAC CAAGTTTACT CATATATACT
    11221 TTAGATTGAT TTAAAACTTC ATTTTTAATT TAAAAGGATC TAGGTGAAGA TCCTTTTTGA
    11281 TAATCTCATG ACCAAAATCC CTTAACGTGA GTTTTCGTTC CACTGAGCGT CAGACCCCGT
    11341 AGAAAAGATC AAAGGATCTT CTTGAGATCC TTTTTTTCTG CGCGTAATCT GCTGCTTGCA
    11401 AACAAAAAAA CCACCGCTAC CAGCGGTGGT TTGTTTGCCG GATCAAGAGC TACCAACTCT
    11461 TTTTCCGAAG GTAACTGGCT TCAGCAGAGC GCAGATACCA AATACTGTTC TTCTAGTGTA
    11521 GCCGTAGTTA GGCCACCACT TCAAGAACTC TGTAGCACCG CCTACATACC TCGCTCTGCT
    11581 AATCCTGTTA CCAGTGGCTG CTGCCAGTGG CGATAAGTCG TGTCTTACCG GGTTGGACTC
    11641 AAGACGATAG TTACCGGATA AGGCGCAGCG GTCGGGCTGA ACGGGGGGTT CGTGCACACA
    11701 GCCCAGCTTG GAGCGAACGA CCTACACCGA ACTGAGATAC CTACAGCGTG AGCTATGAGA
    11761 AAGCGCCACG CTTCCCGAAG GGAGAAAGGC GGACAGGTAT CCGGTAAGCG GCAGGGTCGG
    11821 AACAGGAGAG CGCACGAGGG AGCTTCCAGG GGGAAACGCC TGGTATCTTT ATAGTCCTGT
    11881 CGGGTTTCGC CACCTCTGAC TTGAGCGTCG ATTTTTGTGA TGCTCGTCAG GGGGGCGGAG
    11941 CCTATGGAAA AACGCCAGCA ACGCGGCCTT TTTACGGTTC CTGCTCGGAT CTGTTGGACC
    12001 GGACAGTAGT CATGGTTGAT GGGCTGCCTG TATCGAGTGG TGATTTTGTG CCGAGCTGCC
    12061 GGTCGGGGAG CTGTTGGCTG GCTGGTGGCA GGATATATTG TGGTGTAAAC AAATTGACGC
    12121 TTAGACAACT TAATAACACA TTGCGGACGT TTTTAATGTA CTGGGGTTGA ACACTCT
//
