# Supplementary material for: Optimization of T-DNA architecture for Cas9-mediated mutagenesis in Arabidopsis
Source: PLoS One. 2019 Jan 9;14(1):e0204778. doi: 10.1371/journal.pone.0204778 (PMC6326418; doi:10.1371/journal.pone.0204778)
Supplement: S1 File — Maps are in genbank format in a ZIP file. (ZIP) [file pone.0204778.s008.zip › Plasmid_maps/Level2/BCJJ354A_SLJ24998_RPS5a_Cas9z_E9_ADH1.gbk]

LOCUS       BCJJ354A_SLJ24998_RPS5a_Cas9z_E9_ADH1     13084 bp    DNA     circular UNA 18-FEB-2013
COMMENT     This file is created by Vector NTI
            http://www.invitrogen.com/
FEATURES             Location/Qualifiers
     Seq.            join(13063..13084,1..1045)
                     /label=L2f
     promoter        22..288
                     /label="Nos p."
     CDS             331..882
                     /label=BAR
     primer          complement(682..702)
                     /Match=AGCAACCACAGACTTGAAACC
                     /Length of match=21
                     /Accuracy (%)=100
                     /Description
                     /Found at strand=Negative
                     /label=BC_B54
     Term.           883..1181
                     /label="Nos term."
     primer          1107..1127
                     /label=BC_B1
     Seq.            1147..2224
                     /label=B1
     promoter        1206..2893
                     /label=RPS5a
     primer          complement(1302..1325)
                     /label=BC_B73
     primer          2803..2824
                     /label=BC_B71
     CDS             2895..7166
                     /label=Cas9_4
     primer          3477..3496
                     /Match=CTGGCCCTGGCCCACATGAT
                     /Length of match=20
                     /Accuracy (%)=100
                     /Description
                     /Found at strand=Positive
                     /label=BC_B66
     primer          4278..4297
                     /Match=CTGCGGCGGCAGGAAGATTT
                     /Length of match=20
                     /Accuracy (%)=100
                     /Description
                     /Found at strand=Positive
                     /label=BC_B67
     primer          5066..5085
                     /Match=CGACGGCTTCGCCAACAGAA
                     /Length of match=20
                     /Accuracy (%)=100
                     /Description
                     /Found at strand=Positive
                     /label=BC_B68
     primer          5884..5905
                     /Match=TGAAGTCCAAGCTGGTGTCCGA
                     /Length of match=22
                     /Accuracy (%)=100
                     /Description
                     /Found at strand=Positive
                     /label=BC_B69
     primer          6679..6698
                     /Match=GAAACGAACTGGCCCTGCCC
                     /Length of match=20
                     /Accuracy (%)=100
                     /Description
                     /Found at strand=Positive
                     /label=BC_B70
     Seq.            6730..7886
                     /label=B70
     Term.           7171..7802
                     /label=E9t
     Seq.            complement(7295..8313)
                     /label=L2r
     promoter        7826..8031
                     /label="U6-26 p."
     sgRNA           8032..8051
                     /label=gRNA
     misc_feature    8052..8137
                     /feature_type="gRNA backbone"
                     /label="EF backbone"
     Term.           8138..8204
                     /label=U6-26ter
     Misc._feature   complement(8250..8375)
                     /label=RB
     primer          complement(8336..8355)
                     /label=L2r
     primer          complement(8368..8393)
                     /label=L1f
     Misc._feature   complement(8376..8404)
                     /label=Overdrive
     primer          complement(11232..11259)
                     /label=L0r
     CDS             11304..12095
                     /vntifkey="4"
                     /label=NPTII
     misc_feature    12258..12872
                     /feature_type="Misc. 2"
                     /vntifkey="21"
                     /label="rep - pMB1"
     misc_feature    complement(12857)
                     /feature_type="Misc. 2"
                     /vntifkey="33"
                     /label=ORI
                     /note="RNaseH cleavage point"
     Misc._feature   complement(12924..13074)
                     /vntifkey="21"
                     /label=LB
     primer          12989..13012
                     /label=L1rev
     primer          13007..13027
                     /label=L2f
ORIGIN
        1 GTGCCGAATT CGGATCCGGA GCGGAGAATT AAGGGAGTCA CGTTATGACC CCCGCCGATG
       61 ACGCGGGACA AGCCGTTTTA CGTTTGGAAC TGACAGAACC GCAACGTTGA AGGAGCCACT
      121 CAGCCGCGGG TTTCTGGAGT TTAATGAGCT AAGCACATAC GTCAGAAACC ATTATTGCGC
      181 GTTCAAAAGT CGCCTAAGGT CACTATCAGC TAGCAAATAT TTCTTGTCAA AATGCTCCAC
      241 TGACGTTCCA TAAATTCCCC TCGGTATCCA ATTAGAGTCT CATATTCACT CTCAATCCAA
      301 ATAATCTGCA CCGGATCTGG ATCGTTTCGC ATGTCTCCTG AAAGAAGGCC TGCTGATATT
      361 AGAAGGGCTA CTGAGGCTGA TATGCCTGCT GTGTGCACTA TTGTGAATCA TTACATTGAG
      421 ACTTCTACTG TGAATTTCAG GACTGAGCCT CAAGAACCAC AAGAGTGGAC TGATGATCTT
      481 GTGAGGCTTA GAGAGAGGTA TCCTTGGCTT GTTGCTGAAG TGGATGGTGA AGTGGCTGGT
      541 ATTGCTTATG CTGGTCCTTG GAAGGCTAGG AATGCTTACG ATTGGACTGC TGAGTCTACT
      601 GTTTACGTGT CTCCTAGGCA TCAAAGAACT GGTCTTGGAT CTACTCTTTA CACTCATCTT
      661 TTGAAGTCTT TGGAGGCTCA GGGTTTCAAG TCTGTGGTTG CTGTGATTGG ACTTCCTAAT
      721 GATCCTTCTG TGAGGATGCA TGAGGCTCTT GGTTATGCTC CTAGGGGAAT GCTTAGAGCT
      781 GCTGGTTTCA AACATGGAAA TTGGCATGAT GTGGGATTCT GGCAGCTTGA TTTCTCTCTT
      841 CCTGTTCCTC CTAGACCTGT TCTTCCTGTG ACTGAGATTT GAGCGGGACT CTGGATCTAG
      901 AGTCAAGCAG ATCGTTCAAA CATTTGGCAA TAAAGTTTCT TAAGATTGAA TCCTGTTGCC
      961 GGTCTTGCGA TGATTATCAT ATAATTTCTG TTGAATTACG TTAAGCATGT AATAATTAAC
     1021 ATGTAATGCA TGACGTTATT TATGAGATGG GTTTTTATGA TTAGAGTCCC GCAATTATAC
     1081 ATTTAATACG CGATAGAAAA CAAAATATAG CGCGCAAACT AGGATAAATT ATCGCGCGCG
     1141 GTGTCATCTA TGTTACTAGA TCGACGCTTG CTGAATTGGA GCGCTGCAAG AATTCAAGCT
     1201 TGGAGctccc cataatcgtg agtagatata ttactcaact tttgattcgc tatttgcagT
     1261 GCACCTGTGG CGTTCATCAC ATCTTTTGTG ACACTGTTTG CACTGGTCAT TGCTATTACA
     1321 AAGGACCTTC CTGATGTTGA AGGAGATCGA AAgtaagtaa ctgcacgcat aaccattttc
     1381 tttccgctct ttggctcaat ccatttgaca gtcaaagaca atgtttaacc agctccgttt
     1441 gatatattgt ctttatgtgt ttgttcaagc atgtttagtt aatcatgcct ttgattgatc
     1501 ttgaatagGT TCCAAATATC AACCCTGGCA ACAAAACTTG GAGTGAGAAA CATTGCATTC
     1561 CTCGGTTCTG GACTTCTGCT AGTAAATTAT GTTTCAGCCA TATCACTAGC TTTCTACATG
     1621 CCTCAGgtga attcatctat ttccgtctta actatttcgg ttaattaaag cacgaacacc
     1681 attactgcat gtagaagctt gataaactat cgccaccaat ttatttttgt tgcgatattg
     1741 ttactttcct cagtatgcag ctttgaaaag accaaccctc ttatccttta acaatgaaca
     1801 gGTTTTTAGA GGTAGCTTGA TGATTCCTGC ACATGTGATC TTGGCTTCAG GCTTAATTTT
     1861 CCAGgtaaag cattatgaga tactcttata tctcttacat acttttgaga taatgcacaa
     1921 gaacttcata actatatgct ttagtttctg catttgacac tgccaaattc attaatctct
     1981 aatatctttg ttgttgatct ttggtagACA TGGGTACTAG AAAAAGCAAA CTACACCAAG
     2041 gtaaaatact tttgtacaaa cataaactcg ttatcacgga acatcaatgg agtgtatatc
     2101 taacggagtg tagaaacatt tgattattgc agGAAGCTAT CTCAGGATAT TATCGGTTTA
     2161 TATGGAATCT CTTCTACGCA GAGTATCTGT TATTCCCCTT CCTCTAGctt tcaatttcat
     2221 ggtgaggata tgcagttttc tttgtatatc attcttcttc ttctttgtag cttggagtca
     2281 aaatcggttc cttcatgtac atacatcaag gatatgtcct tctgaatttt tatatcttgc
     2341 aataaaaatg cttgtaccaa ttgaaacacc agctttttga gttctatgat cactgacttg
     2401 gttctaacca aaaaaaaaaa aatgtttaat ttacatatct aaaagtaggt ttagggaaac
     2461 ctaaacagta aaatatttgt atattattcg aatttcactc atcataaaaa cttaaattgc
     2521 accataaaat tttgttttac tattaatgat gtaatttgtg taacttaaga taaaaataat
     2581 attccgtaag ttaaccggct aaaaccacgt ataaaccagg gaacctgtta aaccggttct
     2641 ttactggata aagaaatgaa agcccatgta gacagctcca ttagagccca aaccctaaat
     2701 ttctcatcta tataaaagga gtgacattag ggtttttgtt cgtcctctta aagcttctcg
     2761 ttttctctgc cgtctctctc attcgcgcga cgcaaacgat cttcaggtga tcttctttct
     2821 ccaaatcctc tctcataact ctgatttcgt acttgtgtat ttgagctcac gctctgtttc
     2881 tctcaccaca gccAATGGAC TATAAGGACC ACGACGGAGA CTACAAGGAT CATGATATTG
     2941 ATTACAAAGA CGATGACGAT AAGATGGCCC CAAAGAAGAA GCGGAAGGTC GGTATCCACG
     3001 GAGTCCCAGC AGCCGACAAG AAGTACAGCA TCGGCCTGGA CATCGGCACC AACTCTGTGG
     3061 GCTGGGCCGT GATCACCGAC GAGTACAAGG TGCCCAGCAA GAAATTCAAG GTGCTGGGCA
     3121 ACACCGACCG GCACAGCATC AAGAAGAACC TGATCGGAGC CCTGCTGTTC GACAGCGGCG
     3181 AAACAGCCGA GGCCACCCGG CTGAAGAGAA CCGCCAGAAG AAGATACACC AGACGGAAGA
     3241 ACCGGATCTG CTATCTGCAA GAGATCTTCA GCAACGAGAT GGCCAAGGTG GACGACAGCT
     3301 TCTTCCACAG ACTGGAAGAG TCCTTCCTGG TGGAAGAGGA TAAGAAGCAC GAGCGGCACC
     3361 CCATCTTCGG CAACATCGTG GACGAGGTGG CCTACCACGA GAAGTACCCC ACCATCTACC
     3421 ACCTGAGAAA GAAACTGGTG GACAGCACCG ACAAGGCCGA CCTGCGGCTG ATCTATCTGG
     3481 CCCTGGCCCA CATGATCAAG TTCCGGGGCC ACTTCCTGAT CGAGGGCGAC CTGAACCCCG
     3541 ACAACAGCGA CGTGGACAAG CTGTTCATCC AGCTGGTGCA GACCTACAAC CAGCTGTTCG
     3601 AGGAAAACCC CATCAACGCC AGCGGCGTGG ACGCCAAGGC CATCCTGTCT GCCAGACTGA
     3661 GCAAGAGCAG ACGGCTGGAA AATCTGATCG CCCAGCTGCC CGGCGAGAAG AAGAATGGCC
     3721 TGTTCGGAAA CCTGATTGCC CTGAGCCTGG GCCTGACCCC CAACTTCAAG AGCAACTTCG
     3781 ACCTGGCCGA GGATGCCAAA CTGCAGCTGA GCAAGGACAC CTACGACGAC GACCTGGACA
     3841 ACCTGCTGGC CCAGATCGGC GACCAGTACG CCGACCTGTT TCTGGCCGCC AAGAACCTGT
     3901 CCGACGCCAT CCTGCTGAGC GACATCCTGA GAGTGAACAC CGAGATCACC AAGGCCCCCC
     3961 TGAGCGCCTC TATGATCAAG AGATACGACG AGCACCACCA GGACCTGACC CTGCTGAAAG
     4021 CTCTCGTGCG GCAGCAGCTG CCTGAGAAGT ACAAAGAGAT TTTCTTCGAC CAGAGCAAGA
     4081 ACGGCTACGC CGGCTACATT GACGGCGGAG CCAGCCAGGA AGAGTTCTAC AAGTTCATCA
     4141 AGCCCATCCT GGAAAAGATG GACGGCACCG AGGAACTGCT CGTGAAGCTG AACAGAGAGG
     4201 ACCTGCTGCG GAAGCAGCGG ACCTTCGACA ACGGCAGCAT CCCCCACCAG ATCCACCTGG
     4261 GAGAGCTGCA CGCCATTCTG CGGCGGCAGG AAGATTTTTA CCCATTCCTG AAGGACAACC
     4321 GGGAAAAGAT CGAGAAGATC CTGACCTTCC GCATCCCCTA CTACGTGGGC CCTCTGGCCA
     4381 GGGGAAACAG CAGATTCGCC TGGATGACCA GAAAGAGCGA GGAAACCATC ACCCCCTGGA
     4441 ACTTCGAGGA AGTGGTGGAC AAGGGCGCTT CCGCCCAGAG CTTCATCGAG CGGATGACCA
     4501 ACTTCGATAA GAACCTGCCC AACGAGAAGG TGCTGCCCAA GCACAGCCTG CTGTACGAGT
     4561 ACTTCACCGT GTATAACGAG CTGACCAAAG TGAAATACGT GACCGAGGGA ATGAGAAAGC
     4621 CCGCCTTCCT GAGCGGCGAG CAGAAAAAGG CCATCGTGGA CCTGCTGTTC AAGACCAACC
     4681 GGAAAGTGAC CGTGAAGCAG CTGAAAGAGG ACTACTTCAA GAAAATCGAG TGCTTCGACT
     4741 CCGTGGAAAT CTCCGGCGTG GAAGATCGGT TCAACGCCTC CCTGGGCACA TACCACGATC
     4801 TGCTGAAAAT TATCAAGGAC AAGGACTTCC TGGACAATGA GGAAAACGAG GACATTCTGG
     4861 AAGATATCGT GCTGACCCTG ACACTGTTTG AGGACAGAGA GATGATCGAG GAACGGCTGA
     4921 AAACCTATGC CCACCTGTTC GACGACAAAG TGATGAAGCA GCTGAAGCGG CGGAGATACA
     4981 CCGGCTGGGG CAGGCTGAGC CGGAAGCTGA TCAACGGCAT CCGGGACAAG CAGTCCGGCA
     5041 AGACAATCCT GGATTTCCTG AAGTCCGACG GCTTCGCCAA CAGAAACTTC ATGCAGCTGA
     5101 TCCACGACGA CAGCCTGACC TTTAAAGAGG ACATCCAGAA AGCCCAGGTG TCCGGCCAGG
     5161 GCGATAGCCT GCACGAGCAC ATTGCCAATC TGGCCGGCAG CCCCGCCATT AAGAAGGGCA
     5221 TCCTGCAGAC AGTGAAGGTG GTGGACGAGC TCGTGAAAGT GATGGGCCGG CACAAGCCCG
     5281 AGAACATCGT GATCGAAATG GCCAGAGAGA ACCAGACCAC CCAGAAGGGA CAGAAGAACA
     5341 GCCGCGAGAG AATGAAGCGG ATCGAAGAGG GCATCAAAGA GCTGGGCAGC CAGATCCTGA
     5401 AAGAACACCC CGTGGAAAAC ACCCAGCTGC AGAACGAGAA GCTGTACCTG TACTACCTGC
     5461 AGAATGGGCG GGATATGTAC GTGGACCAGG AACTGGACAT CAACCGGCTG TCCGACTACG
     5521 ATGTGGACCA TATCGTGCCT CAGAGCTTTC TGAAGGACGA CTCCATCGAC AACAAGGTGC
     5581 TGACCAGAAG CGACAAGAAC CGGGGCAAGA GCGACAACGT GCCCTCCGAA GAGGTCGTGA
     5641 AGAAGATGAA GAACTACTGG CGGCAGCTGC TGAACGCCAA GCTGATTACC CAGAGAAAGT
     5701 TCGACAATCT GACCAAGGCC GAGAGAGGCG GCCTGAGCGA ACTGGATAAG GCCGGCTTCA
     5761 TCAAGAGACA GCTGGTGGAA ACCCGGCAGA TCACAAAGCA CGTGGCACAG ATCCTGGACT
     5821 CCCGGATGAA CACTAAGTAC GACGAGAATG ACAAGCTGAT CCGGGAAGTG AAAGTGATCA
     5881 CCCTGAAGTC CAAGCTGGTG TCCGATTTCC GGAAGGATTT CCAGTTTTAC AAAGTGCGCG
     5941 AGATCAACAA CTACCACCAC GCCCACGACG CCTACCTGAA CGCCGTCGTG GGAACCGCCC
     6001 TGATCAAAAA GTACCCTAAG CTGGAAAGCG AGTTCGTGTA CGGCGACTAC AAGGTGTACG
     6061 ACGTGCGGAA GATGATCGCC AAGAGCGAGC AGGAAATCGG CAAGGCTACC GCCAAGTACT
     6121 TCTTCTACAG CAACATCATG AACTTTTTCA AGACCGAGAT TACCCTGGCC AACGGCGAGA
     6181 TCCGGAAGCG GCCTCTGATC GAGACAAACG GCGAAACCGG GGAGATCGTG TGGGATAAGG
     6241 GCCGGGATTT TGCCACCGTG CGGAAAGTGC TGAGCATGCC CCAAGTGAAT ATCGTGAAAA
     6301 AGACCGAGGT GCAGACAGGC GGCTTCAGCA AAGAGTCTAT CCTGCCCAAG AGGAACAGCG
     6361 ATAAGCTGAT CGCCAGAAAG AAGGACTGGG ACCCTAAGAA GTACGGCGGC TTCGACAGCC
     6421 CCACCGTGGC CTATTCTGTG CTGGTGGTGG CCAAAGTGGA AAAGGGCAAG TCCAAGAAAC
     6481 TGAAGAGTGT GAAAGAGCTG CTGGGGATCA CCATCATGGA AAGAAGCAGC TTCGAGAAGA
     6541 ATCCCATCGA CTTTCTGGAA GCCAAGGGCT ACAAAGAAGT GAAAAAGGAC CTGATCATCA
     6601 AGCTGCCTAA GTACTCCCTG TTCGAGCTGG AAAACGGCCG GAAGAGAATG CTGGCCTCTG
     6661 CCGGCGAACT GCAGAAGGGA AACGAACTGG CCCTGCCCTC CAAATATGTG AACTTCCTGT
     6721 ACCTGGCCAG CCACTATGAG AAGCTGAAGG GCTCCCCCGA GGATAATGAG CAGAAACAGC
     6781 TGTTTGTGGA ACAGCACAAG CACTACCTGG ACGAGATCAT CGAGCAGATC AGCGAGTTCT
     6841 CCAAGAGAGT GATCCTGGCC GACGCTAATC TGGACAAAGT GCTGTCCGCC TACAACAAGC
     6901 ACCGGGATAA GCCCATCAGA GAGCAGGCCG AGAATATCAT CCACCTGTTT ACCCTGACCA
     6961 ATCTGGGAGC CCCTGCCGCC TTCAAGTACT TTGACACCAC CATCGACCGG AAGAGGTACA
     7021 CCAGCACCAA AGAGGTGCTG GACGCCACCC TGATCCACCA GAGCATCACC GGCCTGTACG
     7081 AGACACGGAT CGACCTGTCT CAGCTGGGAG GCGACAAAAG GCCGGCGGCC ACGAAAAAGG
     7141 CCGGCCAGGC AAAAAAGAAA AAGTAAGCTT GCTTTCGTTC GTATCATCGG TTTCGACAAC
     7201 GTTCGTCAAG TTCAATGCAT CAGTTTCATT GCGCACACAC CAGAATCCTA CTGAGTTTGA
     7261 GTATTATGGC ATTGGGAAAA CTGTTTTTCT TGTACCATTT GTTGTGCTTG TAATTTACTG
     7321 TGTTTTTTAT TCGGTTTTCG CTATCGAACT GTGAAATGGA AATGGATGGA GAAGAGTTAA
     7381 TGAATGATAT GGTCCTTTTG TTCATTCTCA AATTAATATT ATTTGTTTTT TCTCTTATTT
     7441 GTTGTGTGTT GAATTTGAAA TTATAAGAGA TATGCAAACA TTTTGTTTTG AGTAAAAATG
     7501 TGTCAAATCG TGGCCTCTAA TGACCGAAGT TAATATGAGG AGTAAAACAC TTGTAGTTGT
     7561 ACCATTATGC TTATTCACTA GGCAACAAAT ATATTTTCAG ACCTAGAAAA GCTGCAAATG
     7621 TTACTGAATA CAAGTATGTC CTCTTGTGTT TTAGACATTT ATGAACTTTC CTTTATGTAA
     7681 TTTTCCAGAA TCCTTGTCAG ATTCTAATCA TTGCTTTATA ATTATAGTTA TACTCATGGA
     7741 TTTGTAGTTG AGTATGAAAA TATTTTTTAA TGCATTTTAT GACTTGCCAA TTGATTGACA
     7801 ACGCTACTAG AATTCGAGCT CGGAGCATCT TCATTCTTAA GATATGAAGA TAATCTTCAA
     7861 AAGGCCCCTG GGAATCTGAA AGAAGAGAAG CAGGCCCATT TATATGGGAA AGAACAATAG
     7921 TATTTCTTAT ATAGGCCCAT TTAAGTTGAA AACAATCTTC AAAAGTCCCA CATCGCTTAG
     7981 ATAAGAAAAC GAAGCTGAGT TTATATACAG CTAGAGTCGA AGTAGTGATT GCGTATCTTC
     8041 GGCCATGAAG CGTTTAAGAG CTATGCTGGA AACAGCATAG CAAGTTTAAA TAAGGCTAGT
     8101 CCGTTATCAA CTTGAAAAAG TGGCACCGAG TCGGTGCTTT TTTTTGCAAA ATTTTCCAGA
     8161 TCGATTTCTT CTTCCTCTGT TCTTCGGCGT TCAATTTCTG GGGTCGCTTT ACGAGGATGC
     8221 ACATGTGACC GAGGGACACG AAGTGATCCG TTTAAACTAT CAGTGTTTGA CAGGATATAT
     8281 TGGCGGGTAA ACCTAAGAGA AAAGAGCGTT TATTAGAATA ATCGGATATT TAAAAGGGCG
     8341 TGAAAAGGTT TATCCGTTCG TCCATTTGTA TGTGCATGCC AACCACAGGG TTCCCCTCGG
     8401 GAGTCAGCCG TGCGGCTGCA TGAAATCCTG GCCGGTTTGT CTGATGCCAA GCTGGCGGCC
     8461 TGGCCGGCCA GCTTGGCCGC TGAAGAAACC GAGCGCCGCC GTCTAAAAAG GTGATGTGTA
     8521 TTTGAGTAAA ACAGCTTGCG TCATGCGGTC GCTGCGTATA TGATGCGATG AGTAAATAAA
     8581 CAAATACGCA AGGGGAACGC ATGAAGGTTA TCGCTGTACT TAACCAGAAA GGCGGGTCAG
     8641 GCAAGACGAC CATCGCAACC CATCTAGCCC GCGCCCTGCA ACTCGCCGGG GCCGATGTTC
     8701 TGTTAGTCGA TTCCGATCCC CAGGGCAGTG CCCGCGATTG GGCGGCCGTG CGGGAAGATC
     8761 AACCGCTAAC CGTTGTCGGC ATCGACCGCC CGACGATTGA CCGCGACGTG AAGGCCATCG
     8821 GCCGGCGCGA CTTCGTAGTG ATCGACGGAG CGCCCCAGGC GGCGGACTTG GCTGTGTCCG
     8881 CGATCAAGGC AGCCGACTTC GTGCTGATTC CGGTGCAGCC AAGCCCTTAC GACATATGGG
     8941 CCACCGCCGA CCTGGTGGAG CTGGTTAAGC AGCGCATTGA GGTCACGGAT GGAAGGCTAC
     9001 AAGCGGCCTT TGTCGTGTCG CGGGCGATCA AAGGCACGCG CATCGGCGGT GAGGTTGCCG
     9061 AGGCGCTGGC CGGGTACGAG CTGCCCATTC TTGAGTCCCG TATCACGCAG CGCGTGAGCT
     9121 ACCCAGGCAC TGCCGCCGCC GGCACAACCG TTCTTGAATC AGAACCCGAG GGCGACGCTG
     9181 CCCGCGAGGT CCAGGCGCTG GCCGCTGAAA TTAAATCAAA ACTCATTTGA GTTAATGAGG
     9241 TAAAGAGAAA ATGAGCAAAA GCACAAACAC GCTAAGTGCC GGCCGTCCGA GCGCACGCAG
     9301 CAGCAAGGCT GCAACGTTGG CCAGCCTGGC AGACACGCCA GCCATGAAGC GGGTCAACTT
     9361 TCAGTTGCCG GCGGAGGATC ACACCAAGCT GAAGATGTAC GCGGTACGCC AAGGCAAGAC
     9421 CATTACCGAG CTGCTATCTG AATACATCGC GCAGCTACCA GAGTAAATGA GCAAATGAAT
     9481 AAATGAGTAG ATGAATTTTA GCGGCTAAAG GAGGCGGCAT GGAAAATCAA GAACAACCAG
     9541 GCACCGACGC CGTGGAATGC CCCATGTGTG GAGGAACGGG CGGTTGGCCA GGCGTAAGCG
     9601 GCTGGGTTGT CTGCCGGCCC TGCAATGGCA CTGGAACCCC CAAGCCCGAG GAATCGGCGT
     9661 GACGGTCGCA AACCATCCGG CCCGGTACAA ATCGGCGCGG CGCTGGGTGA TGACCTGGTG
     9721 GAGAAGTTGA AGGCCGCGCA GGCCGCCCAG CGGCAACGCA TCGAGGCAGA AGCACGCCCC
     9781 GGTGAATCGT GGCAAGCGGC CGCTGATCGA ATCCGCAAAG AATCCCGGCA ACCGCCGGCA
     9841 GCCGGTGCGC CGTCGATTAG GAAGCCGCCC AAGGGCGACG AGCAACCAGA TTTTTTCGTT
     9901 CCGATGCTCT ATGACGTGGG CACCCGCGAT AGTCGCAGCA TCATGGACGT GGCCGTTTTC
     9961 CGTCTGTCGA AGCGTGACCG ACGAGCTGGC GAGGTGATCC GCTACGAGCT TCCAGACGGG
    10021 CACGTAGAGG TTTCCGCAGG GCCGGCCGGC ATGGCCAGTG TGTGGGATTA CGACCTGGTA
    10081 CTGATGGCGG TTTCCCATCT AACCGAATCC ATGAACCGAT ACCGGGAAGG GAAGGGAGAC
    10141 AAGCCCGGCC GCGTGTTCCG TCCACACGTT GCGGACGTAC TCAAGTTCTG CCGGCGAGCC
    10201 GATGGCGGAA AGCAGAAAGA CGACCTGGTA GAAACCTGCA TTCGGTTAAA CACCACGCAC
    10261 GTTGCCATGC AGCGTACGAA GAAGGCCAAG AACGGCCGCC TGGTGACGGT ATCCGAGGGT
    10321 GAAGCCTTGA TTAGCCGCTA CAAGATCGTA AAGAGCGAAA CCGGGCGGCC GGAGTACATC
    10381 GAGATCGAGC TAGCTGATTG GATGTACCGC GAGATCACAG AAGGCAAGAA CCCGGACGTG
    10441 CTGACGGTTC ACCCCGATTA CTTTTTGATC GATCCCGGCA TCGGCCGTTT TCTCTACCGC
    10501 CTGGCACGCC GCGCCGCAGG CAAGGCAGAA GCCAGATGGT TGTTCAAGAC GATCTACGAA
    10561 CGCAGTGGCA GCGCCGGAGA GTTCAAGAAG TTCTGTTTCA CCGTGCGCAA GCTGATCGGG
    10621 TCAAATGACC TGCCGGAGTA CGATTTGAAG GAGGAGGCGG GGCAGGCTGG CCCGATCCTA
    10681 GTCATGCGCT ACCGCAACCT GATCGAGGGC GAAGCATCCG CCGGTTCCTA ATGTACGGAG
    10741 CAGATGCTAG GGCAAATTGC CCTAGCAGGG GAAAAAGGTC GAAAAAGCTT CTTTCCTGTG
    10801 GATAGCACGT ACATTGGGAA CCCAAAGCCG TACATTGGGA ACCGGAACCC GTACATTGGG
    10861 AACCCAAAGC CGTACATTGG GAACCGGTCA CACATGTAAG TGACTGATAT AAAAGAGAAA
    10921 AAAGGCGATT TTTCCGCCTA AAACTCTTTA AAACTTATTA AAACTCTTAA AACCCGCCTG
    10981 GCCTGTGCAT AACTGTCTGG CCAGCGCACA GCCGAACAGC TGCAAAAAGC GCCTACCCTT
    11041 CGGTCGCTGC GCTCCCTACG CCCCGCCGCT TCGCGTCGGC CTATCGCGGC CGCTGGCCGC
    11101 TCAAAAATGG CTGGCCTACG GCCAGGCAAT CTACCAGGGC GCGGACAAGC CGCGCCGTCG
    11161 CCACTCGACC GCCGGCGCCC ACATCAAGGC TCCGAGTGCG CGGAACCCCT ATTTGTTTAT
    11221 TTTTCTAAAT ACATTCAAAT ATGTATCCGC TCATGAGACA ATAACCCTGA TAAATGCTTC
    11281 AATAATATTG AAAAAGGAAG AGTATGGCTA AAATGAGAAT ATCACCGGAA TTGAAAAAAC
    11341 TGATCGAAAA ATACCGCTGC GTAAAAGATA CGGAAGGAAT GTCTCCTGCT AAGGTATATA
    11401 AGCTGGTGGG AGAAAATGAA AACCTATATT TAAAAATGAC GGACAGCCGG TATAAAGGGA
    11461 CCACCTATGA TGTGGAACGG GAAAAGGACA TGATGCTATG GCTGGAAGGA AAGCTGCCTG
    11521 TTCCAAAGGT CCTGCACTTT GAACGGCATG ATGGCTGGAG CAATCTGCTC ATGAGTGAGG
    11581 CCGATGGCGT CCTTTGCTCG GAAGAGTATG AAGATGAACA AAGCCCTGAA AAGATTATCG
    11641 AGCTGTATGC GGAGTGCATC AGGCTCTTTC ACTCCATCGA CATATCGGAT TGTCCCTATA
    11701 CGAATAGCTT AGACAGCCGC TTAGCCGAAT TGGATTACTT ACTGAATAAC GATCTGGCCG
    11761 ATGTGGATTG CGAAAACTGG GAAGAGGACA CTCCATTTAA AGATCCGCGC GAGCTGTATG
    11821 ATTTTTTAAA GACGGAAAAG CCCGAAGAGG AACTTGTCTT TTCCCACGGC GACCTGGGAG
    11881 ACAGCAACAT CTTTGTGAAA GATGGCAAAG TAAGTGGCTT TATTGATCTT GGGAGAAGCG
    11941 GCAGGGCGGA CAAGTGGTAT GACATTGCCT TCTGCGTCCG GTCGCTCAGG GAGGATATCG
    12001 GGGAAGAACA GTATGTCGAG CTATTTTTTG ACTTACTGGG GATCAAGCCT GATTGGGAGA
    12061 AAATAAAATA TTATATTTTA CTGGATGAAT TGTTTTAGCT GTCAGACCAA GTTTACTCAT
    12121 ATATACTTTA GATTGATTTA AAACTTCATT TTTAATTTAA AAGGATCTAG GTGAAGATCC
    12181 TTTTTGATAA TCTCATGACC AAAATCCCTT AACGTGAGTT TTCGTTCCAC TGAGCGTCAG
    12241 ACCCCGTAGA AAAGATCAAA GGATCTTCTT GAGATCCTTT TTTTCTGCGC GTAATCTGCT
    12301 GCTTGCAAAC AAAAAAACCA CCGCTACCAG CGGTGGTTTG TTTGCCGGAT CAAGAGCTAC
    12361 CAACTCTTTT TCCGAAGGTA ACTGGCTTCA GCAGAGCGCA GATACCAAAT ACTGTTCTTC
    12421 TAGTGTAGCC GTAGTTAGGC CACCACTTCA AGAACTCTGT AGCACCGCCT ACATACCTCG
    12481 CTCTGCTAAT CCTGTTACCA GTGGCTGCTG CCAGTGGCGA TAAGTCGTGT CTTACCGGGT
    12541 TGGACTCAAG ACGATAGTTA CCGGATAAGG CGCAGCGGTC GGGCTGAACG GGGGGTTCGT
    12601 GCACACAGCC CAGCTTGGAG CGAACGACCT ACACCGAACT GAGATACCTA CAGCGTGAGC
    12661 TATGAGAAAG CGCCACGCTT CCCGAAGGGA GAAAGGCGGA CAGGTATCCG GTAAGCGGCA
    12721 GGGTCGGAAC AGGAGAGCGC ACGAGGGAGC TTCCAGGGGG AAACGCCTGG TATCTTTATA
    12781 GTCCTGTCGG GTTTCGCCAC CTCTGACTTG AGCGTCGATT TTTGTGATGC TCGTCAGGGG
    12841 GGCGGAGCCT ATGGAAAAAC GCCAGCAACG CGGCCTTTTT ACGGTTCCTG CTCGGATCTG
    12901 TTGGACCGGA CAGTAGTCAT GGTTGATGGG CTGCCTGTAT CGAGTGGTGA TTTTGTGCCG
    12961 AGCTGCCGGT CGGGGAGCTG TTGGCTGGCT GGTGGCAGGA TATATTGTGG TGTAAACAAA
    13021 TTGACGCTTA GACAACTTAA TAACACATTG CGGACGTTTT TAATGTACTG GGGTTGAACA
    13081 CTCT
//
