# Supplementary material for: Optimization of T-DNA architecture for Cas9-mediated mutagenesis in Arabidopsis
Source: PLoS One. 2019 Jan 9;14(1):e0204778. doi: 10.1371/journal.pone.0204778 (PMC6326418; doi:10.1371/journal.pone.0204778)
Supplement: S1 File — Maps are in genbank format in a ZIP file. (ZIP) [file pone.0204778.s008.zip › Plasmid_maps/Level2/BCJJ355A_SLJ24999_YAO_Cas9z_E9_ADH1.gbk]

LOCUS       BCJJ355A_SLJ24999_YAO_Cas9z_E9_ADH1     11991 bp    DNA     circular UNA 18-FEB-2013
COMMENT     This file is created by Vector NTI
            http://www.invitrogen.com/
FEATURES             Location/Qualifiers
     Seq.            join(11961..11991,1..1045)
                     /label=L2r
     promoter        22..288
                     /label="Nos p."
     CDS             331..882
                     /label=BAR
     primer          complement(682..702)
                     /Match=AGCAACCACAGACTTGAAACC
                     /Length of match=21
                     /Accuracy (%)=100
                     /Description
                     /Found at strand=Negative
                     /label=BC_B54
     Term.           883..1181
                     /label="Nos term."
     primer          1107..1127
                     /Match=ATAGCGCGCAAACTAGGATAA
                     /Length of match=21
                     /Accuracy (%)=100
                     /Description
                     /Found at strand=Positive
                     /label=BC_B1
     Seq.            1153..2195
                     /label=B1
     promoter        1206..1801
                     /label=YAOp
     CDS             1802..6073
                     /label=Cas9_4
     primer          complement(1944..1963)
                     /Match=AGAGTTGGTGCCGATGTCCA
                     /Length of match=20
                     /Accuracy (%)=100
                     /Description
                     /Found at strand=Negative
                     /label=BC_B82
     primer          2384..2403
                     /Match=CTGGCCCTGGCCCACATGAT
                     /Length of match=20
                     /Accuracy (%)=100
                     /Description
                     /Found at strand=Positive
                     /label=BC_B66
     primer          3185..3204
                     /Match=CTGCGGCGGCAGGAAGATTT
                     /Length of match=20
                     /Accuracy (%)=100
                     /Description
                     /Found at strand=Positive
                     /label=BC_B67
     primer          3973..3992
                     /Match=CGACGGCTTCGCCAACAGAA
                     /Length of match=20
                     /Accuracy (%)=100
                     /Description
                     /Found at strand=Positive
                     /label=BC_B68
     primer          4791..4812
                     /Match=TGAAGTCCAAGCTGGTGTCCGA
                     /Length of match=22
                     /Accuracy (%)=100
                     /Description
                     /Found at strand=Positive
                     /label=BC_B69
     primer          5586..5605
                     /Match=GAAACGAACTGGCCCTGCCC
                     /Length of match=20
                     /Accuracy (%)=100
                     /Description
                     /Found at strand=Positive
                     /label=BC_B70
     Seq.            5630..6719
                     /label=B70
     Seq.            complement(6052..7215)
                     /label=L2r
     Term.           6078..6709
                     /label=E9t
     promoter        6733..6938
                     /label="U6-26 p."
     sgRNA           6939..6958
                     /label=gRNA
     misc_feature    6959..7044
                     /feature_type="gRNA backbone"
                     /label="EF backbone"
     Term.           7045..7111
                     /label=U6-26ter
     Misc._feature   complement(7157..7282)
                     /label=RB
     primer          complement(7243..7262)
                     /label=L2r
     primer          complement(7275..7300)
                     /label=L1f
     Misc._feature   complement(7283..7311)
                     /label=Overdrive
     primer          complement(10139..10166)
                     /label=L0r
     CDS             10211..11002
                     /vntifkey="4"
                     /label=NPTII
     misc_feature    11165..11779
                     /feature_type="Misc. 2"
                     /vntifkey="21"
                     /label="rep - pMB1"
     misc_feature    complement(11764)
                     /feature_type="Misc. 2"
                     /vntifkey="33"
                     /label=ORI
                     /note="RNaseH cleavage point"
     Misc._feature   complement(11831..11981)
                     /vntifkey="21"
                     /label=LB
     primer          11896..11919
                     /label=L1rev
     primer          11914..11934
                     /label=L2f
ORIGIN
        1 GTGCCGAATT CGGATCCGGA GCGGAGAATT AAGGGAGTCA CGTTATGACC CCCGCCGATG
       61 ACGCGGGACA AGCCGTTTTA CGTTTGGAAC TGACAGAACC GCAACGTTGA AGGAGCCACT
      121 CAGCCGCGGG TTTCTGGAGT TTAATGAGCT AAGCACATAC GTCAGAAACC ATTATTGCGC
      181 GTTCAAAAGT CGCCTAAGGT CACTATCAGC TAGCAAATAT TTCTTGTCAA AATGCTCCAC
      241 TGACGTTCCA TAAATTCCCC TCGGTATCCA ATTAGAGTCT CATATTCACT CTCAATCCAA
      301 ATAATCTGCA CCGGATCTGG ATCGTTTCGC ATGTCTCCTG AAAGAAGGCC TGCTGATATT
      361 AGAAGGGCTA CTGAGGCTGA TATGCCTGCT GTGTGCACTA TTGTGAATCA TTACATTGAG
      421 ACTTCTACTG TGAATTTCAG GACTGAGCCT CAAGAACCAC AAGAGTGGAC TGATGATCTT
      481 GTGAGGCTTA GAGAGAGGTA TCCTTGGCTT GTTGCTGAAG TGGATGGTGA AGTGGCTGGT
      541 ATTGCTTATG CTGGTCCTTG GAAGGCTAGG AATGCTTACG ATTGGACTGC TGAGTCTACT
      601 GTTTACGTGT CTCCTAGGCA TCAAAGAACT GGTCTTGGAT CTACTCTTTA CACTCATCTT
      661 TTGAAGTCTT TGGAGGCTCA GGGTTTCAAG TCTGTGGTTG CTGTGATTGG ACTTCCTAAT
      721 GATCCTTCTG TGAGGATGCA TGAGGCTCTT GGTTATGCTC CTAGGGGAAT GCTTAGAGCT
      781 GCTGGTTTCA AACATGGAAA TTGGCATGAT GTGGGATTCT GGCAGCTTGA TTTCTCTCTT
      841 CCTGTTCCTC CTAGACCTGT TCTTCCTGTG ACTGAGATTT GAGCGGGACT CTGGATCTAG
      901 AGTCAAGCAG ATCGTTCAAA CATTTGGCAA TAAAGTTTCT TAAGATTGAA TCCTGTTGCC
      961 GGTCTTGCGA TGATTATCAT ATAATTTCTG TTGAATTACG TTAAGCATGT AATAATTAAC
     1021 ATGTAATGCA TGACGTTATT TATGAGATGG GTTTTTATGA TTAGAGTCCC GCAATTATAC
     1081 ATTTAATACG CGATAGAAAA CAAAATATAG CGCGCAAACT AGGATAAATT ATCGCGCGCG
     1141 GTGTCATCTA TGTTACTAGA TCGACGCTTG CTGAATTGGA GCGCTGCAAG AATTCAAGCT
     1201 TGGAGtcgac aaagactggt cggtcggttt tggtagacaa ttgaaattag atggatggtc
     1261 cggttcggta tactataaga ttaaaaacag ttttaaattc agctaaaccg aactcatttg
     1321 attttattaa accggaatca tccgattcga gtttgtaaaa aataccgaaa ttgaaaacac
     1381 taaacaaaaa ctgtattaaa ctgttactga aataagagaa tctcccaatt cggtttacgt
     1441 actactcttc agaaatcaga accaaaaatt cagaaatcgg attgaaccaa acttaaattg
     1501 acggtccggt tagtTttcgg ctctacaaat taaaggccca agtttctgct ttaaaagaac
     1561 gaaatagtta atgggctcaa accatagacc aggtaagtca tgggcttggt tagtccgggt
     1621 caacccggta gacccgattc ctgaagaaaa cctagtggaa ggtttaaagt tgtaaacttt
     1681 ccgaccaaat aaacaaaatc gttttccagc ttcttccgtc gccactaaac cctgaggcta
     1741 aacctagacg agtcaaagtg taaaatcgtt aaaccctaag agggagtgag agagagaagA
     1801 AATGGACTAT AAGGACCACG ACGGAGACTA CAAGGATCAT GATATTGATT ACAAAGACGA
     1861 TGACGATAAG ATGGCCCCAA AGAAGAAGCG GAAGGTCGGT ATCCACGGAG TCCCAGCAGC
     1921 CGACAAGAAG TACAGCATCG GCCTGGACAT CGGCACCAAC TCTGTGGGCT GGGCCGTGAT
     1981 CACCGACGAG TACAAGGTGC CCAGCAAGAA ATTCAAGGTG CTGGGCAACA CCGACCGGCA
     2041 CAGCATCAAG AAGAACCTGA TCGGAGCCCT GCTGTTCGAC AGCGGCGAAA CAGCCGAGGC
     2101 CACCCGGCTG AAGAGAACCG CCAGAAGAAG ATACACCAGA CGGAAGAACC GGATCTGCTA
     2161 TCTGCAAGAG ATCTTCAGCA ACGAGATGGC CAAGGTGGAC GACAGCTTCT TCCACAGACT
     2221 GGAAGAGTCC TTCCTGGTGG AAGAGGATAA GAAGCACGAG CGGCACCCCA TCTTCGGCAA
     2281 CATCGTGGAC GAGGTGGCCT ACCACGAGAA GTACCCCACC ATCTACCACC TGAGAAAGAA
     2341 ACTGGTGGAC AGCACCGACA AGGCCGACCT GCGGCTGATC TATCTGGCCC TGGCCCACAT
     2401 GATCAAGTTC CGGGGCCACT TCCTGATCGA GGGCGACCTG AACCCCGACA ACAGCGACGT
     2461 GGACAAGCTG TTCATCCAGC TGGTGCAGAC CTACAACCAG CTGTTCGAGG AAAACCCCAT
     2521 CAACGCCAGC GGCGTGGACG CCAAGGCCAT CCTGTCTGCC AGACTGAGCA AGAGCAGACG
     2581 GCTGGAAAAT CTGATCGCCC AGCTGCCCGG CGAGAAGAAG AATGGCCTGT TCGGAAACCT
     2641 GATTGCCCTG AGCCTGGGCC TGACCCCCAA CTTCAAGAGC AACTTCGACC TGGCCGAGGA
     2701 TGCCAAACTG CAGCTGAGCA AGGACACCTA CGACGACGAC CTGGACAACC TGCTGGCCCA
     2761 GATCGGCGAC CAGTACGCCG ACCTGTTTCT GGCCGCCAAG AACCTGTCCG ACGCCATCCT
     2821 GCTGAGCGAC ATCCTGAGAG TGAACACCGA GATCACCAAG GCCCCCCTGA GCGCCTCTAT
     2881 GATCAAGAGA TACGACGAGC ACCACCAGGA CCTGACCCTG CTGAAAGCTC TCGTGCGGCA
     2941 GCAGCTGCCT GAGAAGTACA AAGAGATTTT CTTCGACCAG AGCAAGAACG GCTACGCCGG
     3001 CTACATTGAC GGCGGAGCCA GCCAGGAAGA GTTCTACAAG TTCATCAAGC CCATCCTGGA
     3061 AAAGATGGAC GGCACCGAGG AACTGCTCGT GAAGCTGAAC AGAGAGGACC TGCTGCGGAA
     3121 GCAGCGGACC TTCGACAACG GCAGCATCCC CCACCAGATC CACCTGGGAG AGCTGCACGC
     3181 CATTCTGCGG CGGCAGGAAG ATTTTTACCC ATTCCTGAAG GACAACCGGG AAAAGATCGA
     3241 GAAGATCCTG ACCTTCCGCA TCCCCTACTA CGTGGGCCCT CTGGCCAGGG GAAACAGCAG
     3301 ATTCGCCTGG ATGACCAGAA AGAGCGAGGA AACCATCACC CCCTGGAACT TCGAGGAAGT
     3361 GGTGGACAAG GGCGCTTCCG CCCAGAGCTT CATCGAGCGG ATGACCAACT TCGATAAGAA
     3421 CCTGCCCAAC GAGAAGGTGC TGCCCAAGCA CAGCCTGCTG TACGAGTACT TCACCGTGTA
     3481 TAACGAGCTG ACCAAAGTGA AATACGTGAC CGAGGGAATG AGAAAGCCCG CCTTCCTGAG
     3541 CGGCGAGCAG AAAAAGGCCA TCGTGGACCT GCTGTTCAAG ACCAACCGGA AAGTGACCGT
     3601 GAAGCAGCTG AAAGAGGACT ACTTCAAGAA AATCGAGTGC TTCGACTCCG TGGAAATCTC
     3661 CGGCGTGGAA GATCGGTTCA ACGCCTCCCT GGGCACATAC CACGATCTGC TGAAAATTAT
     3721 CAAGGACAAG GACTTCCTGG ACAATGAGGA AAACGAGGAC ATTCTGGAAG ATATCGTGCT
     3781 GACCCTGACA CTGTTTGAGG ACAGAGAGAT GATCGAGGAA CGGCTGAAAA CCTATGCCCA
     3841 CCTGTTCGAC GACAAAGTGA TGAAGCAGCT GAAGCGGCGG AGATACACCG GCTGGGGCAG
     3901 GCTGAGCCGG AAGCTGATCA ACGGCATCCG GGACAAGCAG TCCGGCAAGA CAATCCTGGA
     3961 TTTCCTGAAG TCCGACGGCT TCGCCAACAG AAACTTCATG CAGCTGATCC ACGACGACAG
     4021 CCTGACCTTT AAAGAGGACA TCCAGAAAGC CCAGGTGTCC GGCCAGGGCG ATAGCCTGCA
     4081 CGAGCACATT GCCAATCTGG CCGGCAGCCC CGCCATTAAG AAGGGCATCC TGCAGACAGT
     4141 GAAGGTGGTG GACGAGCTCG TGAAAGTGAT GGGCCGGCAC AAGCCCGAGA ACATCGTGAT
     4201 CGAAATGGCC AGAGAGAACC AGACCACCCA GAAGGGACAG AAGAACAGCC GCGAGAGAAT
     4261 GAAGCGGATC GAAGAGGGCA TCAAAGAGCT GGGCAGCCAG ATCCTGAAAG AACACCCCGT
     4321 GGAAAACACC CAGCTGCAGA ACGAGAAGCT GTACCTGTAC TACCTGCAGA ATGGGCGGGA
     4381 TATGTACGTG GACCAGGAAC TGGACATCAA CCGGCTGTCC GACTACGATG TGGACCATAT
     4441 CGTGCCTCAG AGCTTTCTGA AGGACGACTC CATCGACAAC AAGGTGCTGA CCAGAAGCGA
     4501 CAAGAACCGG GGCAAGAGCG ACAACGTGCC CTCCGAAGAG GTCGTGAAGA AGATGAAGAA
     4561 CTACTGGCGG CAGCTGCTGA ACGCCAAGCT GATTACCCAG AGAAAGTTCG ACAATCTGAC
     4621 CAAGGCCGAG AGAGGCGGCC TGAGCGAACT GGATAAGGCC GGCTTCATCA AGAGACAGCT
     4681 GGTGGAAACC CGGCAGATCA CAAAGCACGT GGCACAGATC CTGGACTCCC GGATGAACAC
     4741 TAAGTACGAC GAGAATGACA AGCTGATCCG GGAAGTGAAA GTGATCACCC TGAAGTCCAA
     4801 GCTGGTGTCC GATTTCCGGA AGGATTTCCA GTTTTACAAA GTGCGCGAGA TCAACAACTA
     4861 CCACCACGCC CACGACGCCT ACCTGAACGC CGTCGTGGGA ACCGCCCTGA TCAAAAAGTA
     4921 CCCTAAGCTG GAAAGCGAGT TCGTGTACGG CGACTACAAG GTGTACGACG TGCGGAAGAT
     4981 GATCGCCAAG AGCGAGCAGG AAATCGGCAA GGCTACCGCC AAGTACTTCT TCTACAGCAA
     5041 CATCATGAAC TTTTTCAAGA CCGAGATTAC CCTGGCCAAC GGCGAGATCC GGAAGCGGCC
     5101 TCTGATCGAG ACAAACGGCG AAACCGGGGA GATCGTGTGG GATAAGGGCC GGGATTTTGC
     5161 CACCGTGCGG AAAGTGCTGA GCATGCCCCA AGTGAATATC GTGAAAAAGA CCGAGGTGCA
     5221 GACAGGCGGC TTCAGCAAAG AGTCTATCCT GCCCAAGAGG AACAGCGATA AGCTGATCGC
     5281 CAGAAAGAAG GACTGGGACC CTAAGAAGTA CGGCGGCTTC GACAGCCCCA CCGTGGCCTA
     5341 TTCTGTGCTG GTGGTGGCCA AAGTGGAAAA GGGCAAGTCC AAGAAACTGA AGAGTGTGAA
     5401 AGAGCTGCTG GGGATCACCA TCATGGAAAG AAGCAGCTTC GAGAAGAATC CCATCGACTT
     5461 TCTGGAAGCC AAGGGCTACA AAGAAGTGAA AAAGGACCTG ATCATCAAGC TGCCTAAGTA
     5521 CTCCCTGTTC GAGCTGGAAA ACGGCCGGAA GAGAATGCTG GCCTCTGCCG GCGAACTGCA
     5581 GAAGGGAAAC GAACTGGCCC TGCCCTCCAA ATATGTGAAC TTCCTGTACC TGGCCAGCCA
     5641 CTATGAGAAG CTGAAGGGCT CCCCCGAGGA TAATGAGCAG AAACAGCTGT TTGTGGAACA
     5701 GCACAAGCAC TACCTGGACG AGATCATCGA GCAGATCAGC GAGTTCTCCA AGAGAGTGAT
     5761 CCTGGCCGAC GCTAATCTGG ACAAAGTGCT GTCCGCCTAC AACAAGCACC GGGATAAGCC
     5821 CATCAGAGAG CAGGCCGAGA ATATCATCCA CCTGTTTACC CTGACCAATC TGGGAGCCCC
     5881 TGCCGCCTTC AAGTACTTTG ACACCACCAT CGACCGGAAG AGGTACACCA GCACCAAAGA
     5941 GGTGCTGGAC GCCACCCTGA TCCACCAGAG CATCACCGGC CTGTACGAGA CACGGATCGA
     6001 CCTGTCTCAG CTGGGAGGCG ACAAAAGGCC GGCGGCCACG AAAAAGGCCG GCCAGGCAAA
     6061 AAAGAAAAAG TAAGCTTGCT TTCGTTCGTA TCATCGGTTT CGACAACGTT CGTCAAGTTC
     6121 AATGCATCAG TTTCATTGCG CACACACCAG AATCCTACTG AGTTTGAGTA TTATGGCATT
     6181 GGGAAAACTG TTTTTCTTGT ACCATTTGTT GTGCTTGTAA TTTACTGTGT TTTTTATTCG
     6241 GTTTTCGCTA TCGAACTGTG AAATGGAAAT GGATGGAGAA GAGTTAATGA ATGATATGGT
     6301 CCTTTTGTTC ATTCTCAAAT TAATATTATT TGTTTTTTCT CTTATTTGTT GTGTGTTGAA
     6361 TTTGAAATTA TAAGAGATAT GCAAACATTT TGTTTTGAGT AAAAATGTGT CAAATCGTGG
     6421 CCTCTAATGA CCGAAGTTAA TATGAGGAGT AAAACACTTG TAGTTGTACC ATTATGCTTA
     6481 TTCACTAGGC AACAAATATA TTTTCAGACC TAGAAAAGCT GCAAATGTTA CTGAATACAA
     6541 GTATGTCCTC TTGTGTTTTA GACATTTATG AACTTTCCTT TATGTAATTT TCCAGAATCC
     6601 TTGTCAGATT CTAATCATTG CTTTATAATT ATAGTTATAC TCATGGATTT GTAGTTGAGT
     6661 ATGAAAATAT TTTTTAATGC ATTTTATGAC TTGCCAATTG ATTGACAACG CTACTAGAAT
     6721 TCGAGCTCGG AGCATCTTCA TTCTTAAGAT ATGAAGATAA TCTTCAAAAG GCCCCTGGGA
     6781 ATCTGAAAGA AGAGAAGCAG GCCCATTTAT ATGGGAAAGA ACAATAGTAT TTCTTATATA
     6841 GGCCCATTTA AGTTGAAAAC AATCTTCAAA AGTCCCACAT CGCTTAGATA AGAAAACGAA
     6901 GCTGAGTTTA TATACAGCTA GAGTCGAAGT AGTGATTGCG TATCTTCGGC CATGAAGCGT
     6961 TTAAGAGCTA TGCTGGAAAC AGCATAGCAA GTTTAAATAA GGCTAGTCCG TTATCAACTT
     7021 GAAAAAGTGG CACCGAGTCG GTGCTTTTTT TTGCAAAATT TTCCAGATCG ATTTCTTCTT
     7081 CCTCTGTTCT TCGGCGTTCA ATTTCTGGGG TCGCTTTACG AGGATGCACA TGTGACCGAG
     7141 GGACACGAAG TGATCCGTTT AAACTATCAG TGTTTGACAG GATATATTGG CGGGTAAACC
     7201 TAAGAGAAAA GAGCGTTTAT TAGAATAATC GGATATTTAA AAGGGCGTGA AAAGGTTTAT
     7261 CCGTTCGTCC ATTTGTATGT GCATGCCAAC CACAGGGTTC CCCTCGGGAG TCAGCCGTGC
     7321 GGCTGCATGA AATCCTGGCC GGTTTGTCTG ATGCCAAGCT GGCGGCCTGG CCGGCCAGCT
     7381 TGGCCGCTGA AGAAACCGAG CGCCGCCGTC TAAAAAGGTG ATGTGTATTT GAGTAAAACA
     7441 GCTTGCGTCA TGCGGTCGCT GCGTATATGA TGCGATGAGT AAATAAACAA ATACGCAAGG
     7501 GGAACGCATG AAGGTTATCG CTGTACTTAA CCAGAAAGGC GGGTCAGGCA AGACGACCAT
     7561 CGCAACCCAT CTAGCCCGCG CCCTGCAACT CGCCGGGGCC GATGTTCTGT TAGTCGATTC
     7621 CGATCCCCAG GGCAGTGCCC GCGATTGGGC GGCCGTGCGG GAAGATCAAC CGCTAACCGT
     7681 TGTCGGCATC GACCGCCCGA CGATTGACCG CGACGTGAAG GCCATCGGCC GGCGCGACTT
     7741 CGTAGTGATC GACGGAGCGC CCCAGGCGGC GGACTTGGCT GTGTCCGCGA TCAAGGCAGC
     7801 CGACTTCGTG CTGATTCCGG TGCAGCCAAG CCCTTACGAC ATATGGGCCA CCGCCGACCT
     7861 GGTGGAGCTG GTTAAGCAGC GCATTGAGGT CACGGATGGA AGGCTACAAG CGGCCTTTGT
     7921 CGTGTCGCGG GCGATCAAAG GCACGCGCAT CGGCGGTGAG GTTGCCGAGG CGCTGGCCGG
     7981 GTACGAGCTG CCCATTCTTG AGTCCCGTAT CACGCAGCGC GTGAGCTACC CAGGCACTGC
     8041 CGCCGCCGGC ACAACCGTTC TTGAATCAGA ACCCGAGGGC GACGCTGCCC GCGAGGTCCA
     8101 GGCGCTGGCC GCTGAAATTA AATCAAAACT CATTTGAGTT AATGAGGTAA AGAGAAAATG
     8161 AGCAAAAGCA CAAACACGCT AAGTGCCGGC CGTCCGAGCG CACGCAGCAG CAAGGCTGCA
     8221 ACGTTGGCCA GCCTGGCAGA CACGCCAGCC ATGAAGCGGG TCAACTTTCA GTTGCCGGCG
     8281 GAGGATCACA CCAAGCTGAA GATGTACGCG GTACGCCAAG GCAAGACCAT TACCGAGCTG
     8341 CTATCTGAAT ACATCGCGCA GCTACCAGAG TAAATGAGCA AATGAATAAA TGAGTAGATG
     8401 AATTTTAGCG GCTAAAGGAG GCGGCATGGA AAATCAAGAA CAACCAGGCA CCGACGCCGT
     8461 GGAATGCCCC ATGTGTGGAG GAACGGGCGG TTGGCCAGGC GTAAGCGGCT GGGTTGTCTG
     8521 CCGGCCCTGC AATGGCACTG GAACCCCCAA GCCCGAGGAA TCGGCGTGAC GGTCGCAAAC
     8581 CATCCGGCCC GGTACAAATC GGCGCGGCGC TGGGTGATGA CCTGGTGGAG AAGTTGAAGG
     8641 CCGCGCAGGC CGCCCAGCGG CAACGCATCG AGGCAGAAGC ACGCCCCGGT GAATCGTGGC
     8701 AAGCGGCCGC TGATCGAATC CGCAAAGAAT CCCGGCAACC GCCGGCAGCC GGTGCGCCGT
     8761 CGATTAGGAA GCCGCCCAAG GGCGACGAGC AACCAGATTT TTTCGTTCCG ATGCTCTATG
     8821 ACGTGGGCAC CCGCGATAGT CGCAGCATCA TGGACGTGGC CGTTTTCCGT CTGTCGAAGC
     8881 GTGACCGACG AGCTGGCGAG GTGATCCGCT ACGAGCTTCC AGACGGGCAC GTAGAGGTTT
     8941 CCGCAGGGCC GGCCGGCATG GCCAGTGTGT GGGATTACGA CCTGGTACTG ATGGCGGTTT
     9001 CCCATCTAAC CGAATCCATG AACCGATACC GGGAAGGGAA GGGAGACAAG CCCGGCCGCG
     9061 TGTTCCGTCC ACACGTTGCG GACGTACTCA AGTTCTGCCG GCGAGCCGAT GGCGGAAAGC
     9121 AGAAAGACGA CCTGGTAGAA ACCTGCATTC GGTTAAACAC CACGCACGTT GCCATGCAGC
     9181 GTACGAAGAA GGCCAAGAAC GGCCGCCTGG TGACGGTATC CGAGGGTGAA GCCTTGATTA
     9241 GCCGCTACAA GATCGTAAAG AGCGAAACCG GGCGGCCGGA GTACATCGAG ATCGAGCTAG
     9301 CTGATTGGAT GTACCGCGAG ATCACAGAAG GCAAGAACCC GGACGTGCTG ACGGTTCACC
     9361 CCGATTACTT TTTGATCGAT CCCGGCATCG GCCGTTTTCT CTACCGCCTG GCACGCCGCG
     9421 CCGCAGGCAA GGCAGAAGCC AGATGGTTGT TCAAGACGAT CTACGAACGC AGTGGCAGCG
     9481 CCGGAGAGTT CAAGAAGTTC TGTTTCACCG TGCGCAAGCT GATCGGGTCA AATGACCTGC
     9541 CGGAGTACGA TTTGAAGGAG GAGGCGGGGC AGGCTGGCCC GATCCTAGTC ATGCGCTACC
     9601 GCAACCTGAT CGAGGGCGAA GCATCCGCCG GTTCCTAATG TACGGAGCAG ATGCTAGGGC
     9661 AAATTGCCCT AGCAGGGGAA AAAGGTCGAA AAAGCTTCTT TCCTGTGGAT AGCACGTACA
     9721 TTGGGAACCC AAAGCCGTAC ATTGGGAACC GGAACCCGTA CATTGGGAAC CCAAAGCCGT
     9781 ACATTGGGAA CCGGTCACAC ATGTAAGTGA CTGATATAAA AGAGAAAAAA GGCGATTTTT
     9841 CCGCCTAAAA CTCTTTAAAA CTTATTAAAA CTCTTAAAAC CCGCCTGGCC TGTGCATAAC
     9901 TGTCTGGCCA GCGCACAGCC GAACAGCTGC AAAAAGCGCC TACCCTTCGG TCGCTGCGCT
     9961 CCCTACGCCC CGCCGCTTCG CGTCGGCCTA TCGCGGCCGC TGGCCGCTCA AAAATGGCTG
    10021 GCCTACGGCC AGGCAATCTA CCAGGGCGCG GACAAGCCGC GCCGTCGCCA CTCGACCGCC
    10081 GGCGCCCACA TCAAGGCTCC GAGTGCGCGG AACCCCTATT TGTTTATTTT TCTAAATACA
    10141 TTCAAATATG TATCCGCTCA TGAGACAATA ACCCTGATAA ATGCTTCAAT AATATTGAAA
    10201 AAGGAAGAGT ATGGCTAAAA TGAGAATATC ACCGGAATTG AAAAAACTGA TCGAAAAATA
    10261 CCGCTGCGTA AAAGATACGG AAGGAATGTC TCCTGCTAAG GTATATAAGC TGGTGGGAGA
    10321 AAATGAAAAC CTATATTTAA AAATGACGGA CAGCCGGTAT AAAGGGACCA CCTATGATGT
    10381 GGAACGGGAA AAGGACATGA TGCTATGGCT GGAAGGAAAG CTGCCTGTTC CAAAGGTCCT
    10441 GCACTTTGAA CGGCATGATG GCTGGAGCAA TCTGCTCATG AGTGAGGCCG ATGGCGTCCT
    10501 TTGCTCGGAA GAGTATGAAG ATGAACAAAG CCCTGAAAAG ATTATCGAGC TGTATGCGGA
    10561 GTGCATCAGG CTCTTTCACT CCATCGACAT ATCGGATTGT CCCTATACGA ATAGCTTAGA
    10621 CAGCCGCTTA GCCGAATTGG ATTACTTACT GAATAACGAT CTGGCCGATG TGGATTGCGA
    10681 AAACTGGGAA GAGGACACTC CATTTAAAGA TCCGCGCGAG CTGTATGATT TTTTAAAGAC
    10741 GGAAAAGCCC GAAGAGGAAC TTGTCTTTTC CCACGGCGAC CTGGGAGACA GCAACATCTT
    10801 TGTGAAAGAT GGCAAAGTAA GTGGCTTTAT TGATCTTGGG AGAAGCGGCA GGGCGGACAA
    10861 GTGGTATGAC ATTGCCTTCT GCGTCCGGTC GCTCAGGGAG GATATCGGGG AAGAACAGTA
    10921 TGTCGAGCTA TTTTTTGACT TACTGGGGAT CAAGCCTGAT TGGGAGAAAA TAAAATATTA
    10981 TATTTTACTG GATGAATTGT TTTAGCTGTC AGACCAAGTT TACTCATATA TACTTTAGAT
    11041 TGATTTAAAA CTTCATTTTT AATTTAAAAG GATCTAGGTG AAGATCCTTT TTGATAATCT
    11101 CATGACCAAA ATCCCTTAAC GTGAGTTTTC GTTCCACTGA GCGTCAGACC CCGTAGAAAA
    11161 GATCAAAGGA TCTTCTTGAG ATCCTTTTTT TCTGCGCGTA ATCTGCTGCT TGCAAACAAA
    11221 AAAACCACCG CTACCAGCGG TGGTTTGTTT GCCGGATCAA GAGCTACCAA CTCTTTTTCC
    11281 GAAGGTAACT GGCTTCAGCA GAGCGCAGAT ACCAAATACT GTTCTTCTAG TGTAGCCGTA
    11341 GTTAGGCCAC CACTTCAAGA ACTCTGTAGC ACCGCCTACA TACCTCGCTC TGCTAATCCT
    11401 GTTACCAGTG GCTGCTGCCA GTGGCGATAA GTCGTGTCTT ACCGGGTTGG ACTCAAGACG
    11461 ATAGTTACCG GATAAGGCGC AGCGGTCGGG CTGAACGGGG GGTTCGTGCA CACAGCCCAG
    11521 CTTGGAGCGA ACGACCTACA CCGAACTGAG ATACCTACAG CGTGAGCTAT GAGAAAGCGC
    11581 CACGCTTCCC GAAGGGAGAA AGGCGGACAG GTATCCGGTA AGCGGCAGGG TCGGAACAGG
    11641 AGAGCGCACG AGGGAGCTTC CAGGGGGAAA CGCCTGGTAT CTTTATAGTC CTGTCGGGTT
    11701 TCGCCACCTC TGACTTGAGC GTCGATTTTT GTGATGCTCG TCAGGGGGGC GGAGCCTATG
    11761 GAAAAACGCC AGCAACGCGG CCTTTTTACG GTTCCTGCTC GGATCTGTTG GACCGGACAG
    11821 TAGTCATGGT TGATGGGCTG CCTGTATCGA GTGGTGATTT TGTGCCGAGC TGCCGGTCGG
    11881 GGAGCTGTTG GCTGGCTGGT GGCAGGATAT ATTGTGGTGT AAACAAATTG ACGCTTAGAC
    11941 AACTTAATAA CACATTGCGG ACGTTTTTAA TGTACTGGGG TTGAACACTC T
//
