# Supplementary material for: Optimization of T-DNA architecture for Cas9-mediated mutagenesis in Arabidopsis
Source: PLoS One. 2019 Jan 9;14(1):e0204778. doi: 10.1371/journal.pone.0204778 (PMC6326418; doi:10.1371/journal.pone.0204778)
Supplement: S1 File — Maps are in genbank format in a ZIP file. (ZIP) [file pone.0204778.s008.zip › Plasmid_maps/Level2/BCJJ357A_SLJ25017_[YAO_Cas9-IV_E9]rev_ADH1.gbk]

LOCUS       BCJJ357A_SLJ25017_[YAO_Cas9-IV_E9]rev_ADH1     12177 bp    DNA     circular UNA 18-FEB-2013
COMMENT     This file is created by Vector NTI
            http://www.invitrogen.com/
FEATURES             Location/Qualifiers
     Seq.            join(12145..12177,1..983)
                     /label=L2f
     promoter        22..288
                     /label="Nos p."
     CDS             331..882
                     /label=BAR
     primer          complement(682..702)
                     /Match=AGCAACCACAGACTTGAAACC
                     /Length of match=21
                     /Accuracy (%)=100
                     /Description
                     /Found at strand=Negative
                     /label=BC_B54
     Term.           883..1181
                     /label="Nos term."
     primer          1107..1127
                     /label=BC_B1
     Seq.            1147..2278
                     /label=B1
     Term.           complement(1205..1836)
                     /label=E9t
     CDS             complement(join(1841..4562,4750..6298))
                     /label=Cas9_3
     primer          2019..2040
                     /Match=TCGAAGTACTTGAAAGCAGCTG
                     /Length of match=22
                     /Accuracy (%)=100
                     /Description
                     /Found at strand=Positive
                     /label=BC_B30rev
     primer          complement(2377..2397)
                     /Match=CTCTTTTCGAGCTTGAGAACG
                     /Length of match=21
                     /Accuracy (%)=100
                     /Description
                     /Found at strand=Negative
                     /label=BC_B58
     primer          complement(2778..2797)
                     /Match=ACAGGAGAGATCGTTTGGGA
                     /Length of match=20
                     /Accuracy (%)=100
                     /Description
                     /Found at strand=Negative
                     /label=BC_B30
     primer          complement(3163..3183)
                     /Match=ACACCAAGTACGATGAGAACG
                     /Length of match=21
                     /Accuracy (%)=100
                     /Description
                     /Found at strand=Negative
                     /label=BC_B57
     primer          3213..3232
                     /Match=TGCTTGGTGATCTGTCTGGT
                     /Length of match=20
                     /Accuracy (%)=100
                     /Description
                     /Found at strand=Positive
                     /label=BC_B29rev
     primer          complement(3382..3404)
                     /Match=GTCTGATAACGTTCCATCTGAGG
                     /Length of match=23
                     /Accuracy (%)=100
                     /Description
                     /Found at strand=Negative
                     /label=BC_B29.2
     primer          complement(3977..3999)
                     /Match=ACGGAATCAGAGATAAGCAGTCT
                     /Length of match=23
                     /Accuracy (%)=100
                     /Description
                     /Found at strand=Negative
                     /label=BC_B29
     primer          4421..4440
                     /Match=AACCTTGGTAAGCTCGTTGT
                     /Length of match=20
                     /Accuracy (%)=100
                     /Description
                     /Found at strand=Positive
                     /label=BC_B28rev
     primer          complement(4626..4645)
                     /Match=GCAATTGCTTTTCTGTAGTT
                     /Length of match=20
                     /Accuracy (%)=100
                     /Description
                     /Found at strand=Negative
                     /label=BC_B56
     primer          complement(5154..5173)
                     /Match=AGACAGCAGCTTCCAGAGAA
                     /Length of match=20
                     /Accuracy (%)=100
                     /Description
                     /Found at strand=Negative
                     /label=BC_B28
     primer          complement(5406..5427)
                     /Match=ACTTCGATCTTGCTGAGGATGC
                     /Length of match=22
                     /Accuracy (%)=100
                     /Description
                     /Found at strand=Negative
                     /label=BC_B55
     primer          5617..5637
                     /Match=AGGTCTGAACAAGCTGGATGA
                     /Length of match=21
                     /Accuracy (%)=100
                     /Description
                     /Found at strand=Positive
                     /label=BC_B27rev
     primer          complement(6238..6260)
                     /Match=TGATGATGATAAGATGGCTCCAA
                     /Length of match=23
                     /Accuracy (%)=100
                     /Description
                     /Found at strand=Negative
                     /label=BC_B27
     promoter        complement(6299..6894)
                     /label=YAOp
     Seq.            complement(6305..7401)
                     /label=L2r
     promoter        6919..7124
                     /label="U6-26 p."
     sgRNA           7125..7144
                     /label=gRNA
     misc_feature    7145..7230
                     /feature_type="gRNA backbone"
                     /label="EF backbone"
     Term.           7231..7297
                     /label=U6-26ter
     Misc._feature   complement(7343..7468)
                     /label=RB
     primer          complement(7429..7448)
                     /label=L2r
     primer          complement(7461..7486)
                     /label=L1f
     Misc._feature   complement(7469..7497)
                     /label=Overdrive
     primer          complement(10325..10352)
                     /label=L0r
     CDS             10397..11188
                     /vntifkey="4"
                     /label=NPTII
     misc_feature    11351..11965
                     /feature_type="Misc. 2"
                     /vntifkey="21"
                     /label="rep - pMB1"
     misc_feature    complement(11950)
                     /feature_type="Misc. 2"
                     /vntifkey="33"
                     /label=ORI
                     /note="RNaseH cleavage point"
     Misc._feature   complement(12017..12167)
                     /vntifkey="21"
                     /label=LB
     primer          12082..12105
                     /label=L1rev
     primer          12100..12120
                     /label=L2f
ORIGIN
        1 GTGCCGAATT CGGATCCGGA GCGGAGAATT AAGGGAGTCA CGTTATGACC CCCGCCGATG
       61 ACGCGGGACA AGCCGTTTTA CGTTTGGAAC TGACAGAACC GCAACGTTGA AGGAGCCACT
      121 CAGCCGCGGG TTTCTGGAGT TTAATGAGCT AAGCACATAC GTCAGAAACC ATTATTGCGC
      181 GTTCAAAAGT CGCCTAAGGT CACTATCAGC TAGCAAATAT TTCTTGTCAA AATGCTCCAC
      241 TGACGTTCCA TAAATTCCCC TCGGTATCCA ATTAGAGTCT CATATTCACT CTCAATCCAA
      301 ATAATCTGCA CCGGATCTGG ATCGTTTCGC ATGTCTCCTG AAAGAAGGCC TGCTGATATT
      361 AGAAGGGCTA CTGAGGCTGA TATGCCTGCT GTGTGCACTA TTGTGAATCA TTACATTGAG
      421 ACTTCTACTG TGAATTTCAG GACTGAGCCT CAAGAACCAC AAGAGTGGAC TGATGATCTT
      481 GTGAGGCTTA GAGAGAGGTA TCCTTGGCTT GTTGCTGAAG TGGATGGTGA AGTGGCTGGT
      541 ATTGCTTATG CTGGTCCTTG GAAGGCTAGG AATGCTTACG ATTGGACTGC TGAGTCTACT
      601 GTTTACGTGT CTCCTAGGCA TCAAAGAACT GGTCTTGGAT CTACTCTTTA CACTCATCTT
      661 TTGAAGTCTT TGGAGGCTCA GGGTTTCAAG TCTGTGGTTG CTGTGATTGG ACTTCCTAAT
      721 GATCCTTCTG TGAGGATGCA TGAGGCTCTT GGTTATGCTC CTAGGGGAAT GCTTAGAGCT
      781 GCTGGTTTCA AACATGGAAA TTGGCATGAT GTGGGATTCT GGCAGCTTGA TTTCTCTCTT
      841 CCTGTTCCTC CTAGACCTGT TCTTCCTGTG ACTGAGATTT GAGCGGGACT CTGGATCTAG
      901 AGTCAAGCAG ATCGTTCAAA CATTTGGCAA TAAAGTTTCT TAAGATTGAA TCCTGTTGCC
      961 GGTCTTGCGA TGATTATCAT ATAATTTCTG TTGAATTACG TTAAGCATGT AATAATTAAC
     1021 ATGTAATGCA TGACGTTATT TATGAGATGG GTTTTTATGA TTAGAGTCCC GCAATTATAC
     1081 ATTTAATACG CGATAGAAAA CAAAATATAG CGCGCAAACT AGGATAAATT ATCGCGCGCG
     1141 GTGTCATCTA TGTTACTAGA TCGACGCTTG CTGAATTGGA GCGCTGCAAG AATTCAAGCT
     1201 TAGCGTTGTC AATCAATTGG CAAGTCATAA AATGCATTAA AAAATATTTT CATACTCAAC
     1261 TACAAATCCA TGAGTATAAC TATAATTATA AAGCAATGAT TAGAATCTGA CAAGGATTCT
     1321 GGAAAATTAC ATAAAGGAAA GTTCATAAAT GTCTAAAACA CAAGAGGACA TACTTGTATT
     1381 CAGTAACATT TGCAGCTTTT CTAGGTCTGA AAATATATTT GTTGCCTAGT GAATAAGCAT
     1441 AATGGTACAA CTACAAGTGT TTTACTCCTC ATATTAACTT CGGTCATTAG AGGCCACGAT
     1501 TTGACACATT TTTACTCAAA ACAAAATGTT TGCATATCTC TTATAATTTC AAATTCAACA
     1561 CACAACAAAT AAGAGAAAAA ACAAATAATA TTAATTTGAG AATGAACAAA AGGACCATAT
     1621 CATTCATTAA CTCTTCTCCA TCCATTTCCA TTTCACAGTT CGATAGCGAA AACCGAATAA
     1681 AAAACACAGT AAATTACAAG CACAACAAAT GGTACAAGAA AAACAGTTTT CCCAATGCCA
     1741 TAATACTCAA ACTCAGTAGG ATTCTGGTGT GTGCGCAATG AAACTGATGC ATTGAACTTG
     1801 ACGAACGTTG TCGAAACCGA TGATACGAAC GAAAGCAAGC TCACTTCTTC TTCTTAGCCT
     1861 GTCCAGCCTT CTTGGTAGCA GCTGGCCTCT TGCCACCATC TCCTCCAAGC TGAGAAAGAT
     1921 CGATTCTTGT CTCGTAAAGT CCGGTGATAG ACTGGTGGAT AAGGGTAGCA TCAAGAACCT
     1981 CCTTGGTAGA GGTGTATCTT TTTCTATCGA TGGTGGTATC GAAGTACTTG AAAGCAGCTG
     2041 GAGCACCAAG GTTGGTAAGG GTGAAAAGGT GGATGATGTT CTCAGCCTGC TCTCTGATTG
     2101 GCTTATCTCT GTGCTTGTTG TAAGCAGAAA GAACCTTATC AAGGTTAGCA TCAGCAAGGA
     2161 TAACTCTCTT AGAGAACTCA GAGATTTGCT CGATGATCTC ATCAAGGTAG TGCTTGTGCT
     2221 GCTCAACGAA AAGCTGCTTC TGCTCGTTAT CCTCTGGAGA TCCCTTCAAC TTCTCGTAGT
     2281 GAGAAGCAAG GTAAAGGAAG TTAACGTACT TAGATGGAAG AGCAAGCTCG TTTCCCTTCT
     2341 GAAGCTCTCC AGCAGAAGCA AGCATTCTCT TTCTTCCGTT CTCAAGCTCG AAAAGAGAGT
     2401 ACTTTGGCAA CTTGATGATA AGATCCTTCT TAACCTCCTT GTATCCCTTA GCCTCAAGGA
     2461 AATCGATTGG GTTCTTCTCG AAAGAAGAAC GCTCCATGAT GGTGATTCCA AGAAGCTCCT
     2521 TAACAGACTT CAACTTCTTA GACTTTCCCT TCTCAACCTT AGCAACAACA AGAACAGAGT
     2581 AAGCAACGGT TGGAGAATCG AATCCTCCGT ACTTCTTTGG GTCCCAATCC TTCTTTCTAG
     2641 CGATCAACTT ATCAGAGTTT CTCTTTGGAA GGATAGACTC CTTAGAGAAT CCTCCGGTCT
     2701 GAACCTCGGT TTTCTTAACG ATGTTAACCT GTGGCATAGA AAGAACCTTT CTAACGGTAG
     2761 CGAAATCTCT TCCCTTATCC CAAACGATCT CTCCTGTCTC TCCGTTTGTC TCGATAAGTG
     2821 GTCTTTTTCT GATCTCTCCG TTAGCAAGGG TGATCTCGGT CTTGAAGAAG TTCATGATGT
     2881 TAGAGTAGAA GAAGTACTTA GCGGTAGCCT TTCCGATCTC CTGCTCAGAC TTAGCGATCA
     2941 TCTTTCTAAC ATCGTAAACC TTGTAATCTC CGTAAACGAA CTCAGACTCC AACTTTGGGT
     3001 ACTTCTTGAT AAGAGCGGTT CCAACAACAG CGTTAAGGTA AGCATCGTGA GCGTGGTGGT
     3061 AGTTGTTGAT CTCTCTAACC TTGTAGAACT GGAAATCCTT TCTGAAATCA GAAACCAACT
     3121 TAGACTTCAA GGTGATAACC TTAACCTCTC TGATCAACTT ATCGTTCTCA TCGTACTTGG
     3181 TGTTCATACG AGAATCAAGG ATCTGAGCAA CGTGCTTGGT GATCTGTCTG GTTTCAACAA
     3241 GCTGTCTCTT GATGAATCCA GCCTTATCAA GCTCAGAAAG TCCTCCTCTC TCAGCCTTGG
     3301 TAAGGTTATC GAACTTTCTC TGGGTGATCA ACTTAGCGTT AAGAAGCTGT CTCCAGTAGT
     3361 TCTTCATCTT CTTAACAACC TCCTCAGATG GAACGTTATC AGACTTTCCT CTGTTCTTAT
     3421 CAGAACGGGT AAGAACCTTG TTATCGATAG AATCATCCTT CAAGAAAGAC TGTGGAACGA
     3481 TGTGATCAAC ATCGTAATCA GAAAGTCTGT TGATGTCAAG CTCCTGATCA ACGTACATAT
     3541 CTCTTCCGTT CTGAAGGTAG TAAAGGTACA ACTTCTCGTT CTGAAGCTGG GTGTTCTCAA
     3601 CTGGGTGCTC CTTCAAGATT TGAGATCCAA GCTCCTTGAT TCCCTCCTCG ATTCTCTTCA
     3661 TTCTCTCACG AGAGTTCTTC TGTCCCTTCT GGGTGGTCTG GTTCTCTCTA GCCATCTCGA
     3721 TAACGATGTT CTCTGGCTTG TGTCTACCCA TAACCTTAAC AAGCTCATCA ACAACCTTAA
     3781 CGGTCTGAAG GATTCCCTTC TTGATAGCTG GAGATCCAGC AAGGTTAGCG ATGTGCTCGT
     3841 GAAGAGAATC TCCCTGTCCA GAAACCTGAG CCTTCTGGAT GTCCTCCTTG AAGGTAAGAG
     3901 AATCATCGTG GATAAGCTGC ATGAAGTTTC TGTTAGCGAA TCCATCAGAC TTCAAGAAAT
     3961 CAAGGATGGT CTTTCCAGAC TGCTTATCTC TGATTCCGTT GATCAACTTA CGAGAAAGTC
     4021 TACCCCATCC GGTGTATCTT CTTCTCTTCA ACTGCTTCAT AACCTTATCA TCGAAAAGGT
     4081 GAGCGTAGGT CTTGAGTCTC TCCTCGATCA TCTCTCTATC CTCGAAAAGG GTAAGGGTAA
     4141 GAACGATGTC CTCAAGGATG TCCTCGTTCT CCTCGTTATC AAGGAAATCC TTATCCTTGA
     4201 TGATCTTCAA AAGATCGTGG TAGGTTCCAA GAGAAGCGTT GAATCTATCC TCAACTCCAG
     4261 AGATTTCAAC AGAATCGAAG CACTCGATCT TCTTGAAGTA ATCCTCCTTC AACTGCTTAA
     4321 CGGTAACCTT TCTGTTGGTC TTGAAAAGAA GATCAACGAT AGCCTTCTTC TGCTCTCCAG
     4381 AAAGGAAAGC TGGCTTTCTC ATTCCCTCGG TAACGTACTT AACCTTGGTA AGCTCGTTGT
     4441 AAACGGTGAA GTACTCGTAA AGAAGAGAGT GCTTTGGAAG AACCTTCTCG TTTGGAAGGT
     4501 TCTTATCGAA GTTGGTCATT CTCTCGATGA AAGACTGAGC AGAAGCTCCC TTATCAACAA
     4561 CCTGCACATC AACAAATTTT GGTCATATAT TAGAAAAGTT ATAAATTAAA ATATACACAC
     4621 TTATAAACTA CAGAAAAGCA ATTGCTATAT ACTACATTCT TTTATTTTGA AAAAAATATT
     4681 TGAAATATTA TATTACTACT AATTAATGAT AATTATTATA TATATATCAA AGGTAGAAGC
     4741 AGAAACTTAC CTCCTCGAAG TTCCAAGGGG TGATTGTCTC CTCAGACTTT CTGGTCATCC
     4801 AAGCGAAACG AGAGTTTCCT CTAGCAAGTG GTCCAACGTA GTATGGGATT CTGAAGGTAA
     4861 GGATCTTCTC GATCTTCTCT CTGTTATCCT TCAAGAATGG GTAGAAATCC TCCTGTCTAC
     4921 GAAGGATAGC GTGAAGCTCT CCAAGGTGGA TCTGGTGTGG GATAGATCCG TTATCGAAGG
     4981 TTCTCTGCTT TCTAAGAAGA TCCTCTCTGT TCAACTTAAC AAGAAGCTCC TCGGTTCCAT
     5041 CCATCTTCTC AAGGATTGGC TTGATGAACT TGTAGAACTC CTCCTGAGAA GCTCCTCCAT
     5101 CGATGTATCC AGCGTATCCG TTCTTAGACT GATCGAAGAA GATTTCCTTG TACTTCTCTG
     5161 GAAGCTGCTG TCTAACAAGA GCCTTCAAAA GGGTAAGATC CTGGTGGTGC TCATCGTATC
     5221 TCTTGATCAT AGAAGCAGAA AGTGGAGCCT TGGTGATCTC GGTGTTAACT CTAAGGATGT
     5281 CAGAAAGAAG GATAGCATCA GAAAGGTTCT TAGCAGCAAG GAAAAGATCA GCGTACTGAT
     5341 CTCCGATCTG AGCAAGAAGG TTATCAAGAT CATCATCGTA GGTATCCTTA GAAAGCTGCA
     5401 ACTTAGCATC CTCAGCAAGA TCGAAGTTAG ACTTGAAGTT TGGGGTAAGT CCAAGAGAAA
     5461 GAGCGATAAG GTTTCCGAAA AGTCCGTTCT TCTTCTCTCC TGGAAGCTGA GCGATAAGGT
     5521 TCTCAAGTCT ACGAGACTTA GAAAGTCTAG CAGAAAGGAT AGCCTTAGCA TCAACTCCAG
     5581 AAGCGTTGAT TGGGTTCTCC TCGAAAAGCT GGTTGTAGGT CTGAACAAGC TGGATGAACA
     5641 ACTTATCAAC ATCAGAGTTA TCTGGGTTAA GATCTCCCTC GATAAGGAAG TGTCCTCTGA
     5701 ACTTGATCAT GTGAGCAAGA GCAAGGTAGA TAAGTCTAAG ATCAGCCTTA TCGGTAGAAT
     5761 CAACCAACTT CTTTCTAAGG TGGTAGATGG TTGGGTACTT CTCGTGGTAA GCAACCTCAT
     5821 CAACGATGTT TCCGAAGATT GGGTGTCTCT CGTGCTTCTT ATCCTCCTCA ACAAGGAAAG
     5881 ACTCCTCAAG TCTGTGGAAG AAAGAATCAT CAACCTTAGC CATCTCGTTA GAGAAGATTT
     5941 CCTGAAGGTA GCAGATTCTG TTCTTTCTTC TGGTGTATCT TCTTCTAGCG GTTCTCTTCA
     6001 ATCTGGTAGC CTCAGCGGTT TCTCCAGAAT CGAAAAGAAG AGCACCGATA AGGTTCTTCT
     6061 TGATAGAGTG TCTATCGGTG TTTCCAAGAA CCTTGAACTT CTTAGATGGA ACCTTGTACT
     6121 CATCGGTGAT AACAGCCCAT CCAACAGAGT TGGTTCCGAT GTCAAGTCCG ATAGAGTACT
     6181 TCTTATCCAT ACCTCCAGCA GCTGGAACTC CGTGGATTCC AACCTTTCTC TTCTTCTTTG
     6241 GAGCCATCTT ATCATCATCA TCCTTGTAAT CCTTATCATC ATCATCCTTG TAATCCATTT
     6301 cttctctctc tcactccctc ttagggttta acgattttac actttgactc gtctaggttt
     6361 agcctcaggg tttagtggcg acggaagaag ctggaaaacg attttgttta tttggtcgga
     6421 aagtttacaa ctttaaacct tccactaggt tttcttcagg aatcgggtct accgggttga
     6481 cccggactaa ccaagcccat gacttacctg gtctatggtt tgagcccatt aactatttcg
     6541 ttcttttaaa gcagaaactt gggcctttaa tttgtagagc cgaaAactaa ccggaccgtc
     6601 aatttaagtt tggttcaatc cgatttctga atttttggtt ctgatttctg aagagtagta
     6661 cgtaaaccga attgggagat tctcttattt cagtaacagt ttaatacagt ttttgtttag
     6721 tgttttcaat ttcggtattt tttacaaact cgaatcggat gattccggtt taataaaatc
     6781 aaatgagttc ggtttagctg aatttaaaac tgtttttaat cttatagtat accgaaccgg
     6841 accatccatc taatttcaat tgtctaccaa aaccgaccga ccagtctttg tcgaCTCCAC
     6901 TAGAATTCGA GCTCGGAGCA TCTTCATTCT TAAGATATGA AGATAATCTT CAAAAGGCCC
     6961 CTGGGAATCT GAAAGAAGAG AAGCAGGCCC ATTTATATGG GAAAGAACAA TAGTATTTCT
     7021 TATATAGGCC CATTTAAGTT GAAAACAATC TTCAAAAGTC CCACATCGCT TAGATAAGAA
     7081 AACGAAGCTG AGTTTATATA CAGCTAGAGT CGAAGTAGTG ATTGCGTATC TTCGGCCATG
     7141 AAGCGTTTAA GAGCTATGCT GGAAACAGCA TAGCAAGTTT AAATAAGGCT AGTCCGTTAT
     7201 CAACTTGAAA AAGTGGCACC GAGTCGGTGC TTTTTTTTGC AAAATTTTCC AGATCGATTT
     7261 CTTCTTCCTC TGTTCTTCGG CGTTCAATTT CTGGGGTCGC TTTACGAGGA TGCACATGTG
     7321 ACCGAGGGAC ACGAAGTGAT CCGTTTAAAC TATCAGTGTT TGACAGGATA TATTGGCGGG
     7381 TAAACCTAAG AGAAAAGAGC GTTTATTAGA ATAATCGGAT ATTTAAAAGG GCGTGAAAAG
     7441 GTTTATCCGT TCGTCCATTT GTATGTGCAT GCCAACCACA GGGTTCCCCT CGGGAGTCAG
     7501 CCGTGCGGCT GCATGAAATC CTGGCCGGTT TGTCTGATGC CAAGCTGGCG GCCTGGCCGG
     7561 CCAGCTTGGC CGCTGAAGAA ACCGAGCGCC GCCGTCTAAA AAGGTGATGT GTATTTGAGT
     7621 AAAACAGCTT GCGTCATGCG GTCGCTGCGT ATATGATGCG ATGAGTAAAT AAACAAATAC
     7681 GCAAGGGGAA CGCATGAAGG TTATCGCTGT ACTTAACCAG AAAGGCGGGT CAGGCAAGAC
     7741 GACCATCGCA ACCCATCTAG CCCGCGCCCT GCAACTCGCC GGGGCCGATG TTCTGTTAGT
     7801 CGATTCCGAT CCCCAGGGCA GTGCCCGCGA TTGGGCGGCC GTGCGGGAAG ATCAACCGCT
     7861 AACCGTTGTC GGCATCGACC GCCCGACGAT TGACCGCGAC GTGAAGGCCA TCGGCCGGCG
     7921 CGACTTCGTA GTGATCGACG GAGCGCCCCA GGCGGCGGAC TTGGCTGTGT CCGCGATCAA
     7981 GGCAGCCGAC TTCGTGCTGA TTCCGGTGCA GCCAAGCCCT TACGACATAT GGGCCACCGC
     8041 CGACCTGGTG GAGCTGGTTA AGCAGCGCAT TGAGGTCACG GATGGAAGGC TACAAGCGGC
     8101 CTTTGTCGTG TCGCGGGCGA TCAAAGGCAC GCGCATCGGC GGTGAGGTTG CCGAGGCGCT
     8161 GGCCGGGTAC GAGCTGCCCA TTCTTGAGTC CCGTATCACG CAGCGCGTGA GCTACCCAGG
     8221 CACTGCCGCC GCCGGCACAA CCGTTCTTGA ATCAGAACCC GAGGGCGACG CTGCCCGCGA
     8281 GGTCCAGGCG CTGGCCGCTG AAATTAAATC AAAACTCATT TGAGTTAATG AGGTAAAGAG
     8341 AAAATGAGCA AAAGCACAAA CACGCTAAGT GCCGGCCGTC CGAGCGCACG CAGCAGCAAG
     8401 GCTGCAACGT TGGCCAGCCT GGCAGACACG CCAGCCATGA AGCGGGTCAA CTTTCAGTTG
     8461 CCGGCGGAGG ATCACACCAA GCTGAAGATG TACGCGGTAC GCCAAGGCAA GACCATTACC
     8521 GAGCTGCTAT CTGAATACAT CGCGCAGCTA CCAGAGTAAA TGAGCAAATG AATAAATGAG
     8581 TAGATGAATT TTAGCGGCTA AAGGAGGCGG CATGGAAAAT CAAGAACAAC CAGGCACCGA
     8641 CGCCGTGGAA TGCCCCATGT GTGGAGGAAC GGGCGGTTGG CCAGGCGTAA GCGGCTGGGT
     8701 TGTCTGCCGG CCCTGCAATG GCACTGGAAC CCCCAAGCCC GAGGAATCGG CGTGACGGTC
     8761 GCAAACCATC CGGCCCGGTA CAAATCGGCG CGGCGCTGGG TGATGACCTG GTGGAGAAGT
     8821 TGAAGGCCGC GCAGGCCGCC CAGCGGCAAC GCATCGAGGC AGAAGCACGC CCCGGTGAAT
     8881 CGTGGCAAGC GGCCGCTGAT CGAATCCGCA AAGAATCCCG GCAACCGCCG GCAGCCGGTG
     8941 CGCCGTCGAT TAGGAAGCCG CCCAAGGGCG ACGAGCAACC AGATTTTTTC GTTCCGATGC
     9001 TCTATGACGT GGGCACCCGC GATAGTCGCA GCATCATGGA CGTGGCCGTT TTCCGTCTGT
     9061 CGAAGCGTGA CCGACGAGCT GGCGAGGTGA TCCGCTACGA GCTTCCAGAC GGGCACGTAG
     9121 AGGTTTCCGC AGGGCCGGCC GGCATGGCCA GTGTGTGGGA TTACGACCTG GTACTGATGG
     9181 CGGTTTCCCA TCTAACCGAA TCCATGAACC GATACCGGGA AGGGAAGGGA GACAAGCCCG
     9241 GCCGCGTGTT CCGTCCACAC GTTGCGGACG TACTCAAGTT CTGCCGGCGA GCCGATGGCG
     9301 GAAAGCAGAA AGACGACCTG GTAGAAACCT GCATTCGGTT AAACACCACG CACGTTGCCA
     9361 TGCAGCGTAC GAAGAAGGCC AAGAACGGCC GCCTGGTGAC GGTATCCGAG GGTGAAGCCT
     9421 TGATTAGCCG CTACAAGATC GTAAAGAGCG AAACCGGGCG GCCGGAGTAC ATCGAGATCG
     9481 AGCTAGCTGA TTGGATGTAC CGCGAGATCA CAGAAGGCAA GAACCCGGAC GTGCTGACGG
     9541 TTCACCCCGA TTACTTTTTG ATCGATCCCG GCATCGGCCG TTTTCTCTAC CGCCTGGCAC
     9601 GCCGCGCCGC AGGCAAGGCA GAAGCCAGAT GGTTGTTCAA GACGATCTAC GAACGCAGTG
     9661 GCAGCGCCGG AGAGTTCAAG AAGTTCTGTT TCACCGTGCG CAAGCTGATC GGGTCAAATG
     9721 ACCTGCCGGA GTACGATTTG AAGGAGGAGG CGGGGCAGGC TGGCCCGATC CTAGTCATGC
     9781 GCTACCGCAA CCTGATCGAG GGCGAAGCAT CCGCCGGTTC CTAATGTACG GAGCAGATGC
     9841 TAGGGCAAAT TGCCCTAGCA GGGGAAAAAG GTCGAAAAAG CTTCTTTCCT GTGGATAGCA
     9901 CGTACATTGG GAACCCAAAG CCGTACATTG GGAACCGGAA CCCGTACATT GGGAACCCAA
     9961 AGCCGTACAT TGGGAACCGG TCACACATGT AAGTGACTGA TATAAAAGAG AAAAAAGGCG
    10021 ATTTTTCCGC CTAAAACTCT TTAAAACTTA TTAAAACTCT TAAAACCCGC CTGGCCTGTG
    10081 CATAACTGTC TGGCCAGCGC ACAGCCGAAC AGCTGCAAAA AGCGCCTACC CTTCGGTCGC
    10141 TGCGCTCCCT ACGCCCCGCC GCTTCGCGTC GGCCTATCGC GGCCGCTGGC CGCTCAAAAA
    10201 TGGCTGGCCT ACGGCCAGGC AATCTACCAG GGCGCGGACA AGCCGCGCCG TCGCCACTCG
    10261 ACCGCCGGCG CCCACATCAA GGCTCCGAGT GCGCGGAACC CCTATTTGTT TATTTTTCTA
    10321 AATACATTCA AATATGTATC CGCTCATGAG ACAATAACCC TGATAAATGC TTCAATAATA
    10381 TTGAAAAAGG AAGAGTATGG CTAAAATGAG AATATCACCG GAATTGAAAA AACTGATCGA
    10441 AAAATACCGC TGCGTAAAAG ATACGGAAGG AATGTCTCCT GCTAAGGTAT ATAAGCTGGT
    10501 GGGAGAAAAT GAAAACCTAT ATTTAAAAAT GACGGACAGC CGGTATAAAG GGACCACCTA
    10561 TGATGTGGAA CGGGAAAAGG ACATGATGCT ATGGCTGGAA GGAAAGCTGC CTGTTCCAAA
    10621 GGTCCTGCAC TTTGAACGGC ATGATGGCTG GAGCAATCTG CTCATGAGTG AGGCCGATGG
    10681 CGTCCTTTGC TCGGAAGAGT ATGAAGATGA ACAAAGCCCT GAAAAGATTA TCGAGCTGTA
    10741 TGCGGAGTGC ATCAGGCTCT TTCACTCCAT CGACATATCG GATTGTCCCT ATACGAATAG
    10801 CTTAGACAGC CGCTTAGCCG AATTGGATTA CTTACTGAAT AACGATCTGG CCGATGTGGA
    10861 TTGCGAAAAC TGGGAAGAGG ACACTCCATT TAAAGATCCG CGCGAGCTGT ATGATTTTTT
    10921 AAAGACGGAA AAGCCCGAAG AGGAACTTGT CTTTTCCCAC GGCGACCTGG GAGACAGCAA
    10981 CATCTTTGTG AAAGATGGCA AAGTAAGTGG CTTTATTGAT CTTGGGAGAA GCGGCAGGGC
    11041 GGACAAGTGG TATGACATTG CCTTCTGCGT CCGGTCGCTC AGGGAGGATA TCGGGGAAGA
    11101 ACAGTATGTC GAGCTATTTT TTGACTTACT GGGGATCAAG CCTGATTGGG AGAAAATAAA
    11161 ATATTATATT TTACTGGATG AATTGTTTTA GCTGTCAGAC CAAGTTTACT CATATATACT
    11221 TTAGATTGAT TTAAAACTTC ATTTTTAATT TAAAAGGATC TAGGTGAAGA TCCTTTTTGA
    11281 TAATCTCATG ACCAAAATCC CTTAACGTGA GTTTTCGTTC CACTGAGCGT CAGACCCCGT
    11341 AGAAAAGATC AAAGGATCTT CTTGAGATCC TTTTTTTCTG CGCGTAATCT GCTGCTTGCA
    11401 AACAAAAAAA CCACCGCTAC CAGCGGTGGT TTGTTTGCCG GATCAAGAGC TACCAACTCT
    11461 TTTTCCGAAG GTAACTGGCT TCAGCAGAGC GCAGATACCA AATACTGTTC TTCTAGTGTA
    11521 GCCGTAGTTA GGCCACCACT TCAAGAACTC TGTAGCACCG CCTACATACC TCGCTCTGCT
    11581 AATCCTGTTA CCAGTGGCTG CTGCCAGTGG CGATAAGTCG TGTCTTACCG GGTTGGACTC
    11641 AAGACGATAG TTACCGGATA AGGCGCAGCG GTCGGGCTGA ACGGGGGGTT CGTGCACACA
    11701 GCCCAGCTTG GAGCGAACGA CCTACACCGA ACTGAGATAC CTACAGCGTG AGCTATGAGA
    11761 AAGCGCCACG CTTCCCGAAG GGAGAAAGGC GGACAGGTAT CCGGTAAGCG GCAGGGTCGG
    11821 AACAGGAGAG CGCACGAGGG AGCTTCCAGG GGGAAACGCC TGGTATCTTT ATAGTCCTGT
    11881 CGGGTTTCGC CACCTCTGAC TTGAGCGTCG ATTTTTGTGA TGCTCGTCAG GGGGGCGGAG
    11941 CCTATGGAAA AACGCCAGCA ACGCGGCCTT TTTACGGTTC CTGCTCGGAT CTGTTGGACC
    12001 GGACAGTAGT CATGGTTGAT GGGCTGCCTG TATCGAGTGG TGATTTTGTG CCGAGCTGCC
    12061 GGTCGGGGAG CTGTTGGCTG GCTGGTGGCA GGATATATTG TGGTGTAAAC AAATTGACGC
    12121 TTAGACAACT TAATAACACA TTGCGGACGT TTTTAATGTA CTGGGGTTGA ACACTCT
//
