# Supplementary material for: Optimization of T-DNA architecture for Cas9-mediated mutagenesis in Arabidopsis
Source: PLoS One. 2019 Jan 9;14(1):e0204778. doi: 10.1371/journal.pone.0204778 (PMC6326418; doi:10.1371/journal.pone.0204778)
Supplement: S1 File — Maps are in genbank format in a ZIP file. (ZIP) [file pone.0204778.s008.zip › Plasmid_maps/Level2/BCJJ359B_SLJ25002_[RPS5a_Cas9z_E9]rev_ADH1.gbk]

LOCUS       BCJJ359B_SLJ25002_[RPS5a_Cas9z_E9]rev_ADH1     13084 bp    DNA     circular UNA 18-FEB-2013
COMMENT     This file is created by Vector NTI
            http://www.invitrogen.com/
FEATURES             Location/Qualifiers
     Seq.            join(13054..13084,1..1047)
                     /label=L2f
     promoter        22..288
                     /label="Nos p."
     CDS             331..882
                     /label=BAR
     primer          complement(682..702)
                     /Match=AGCAACCACAGACTTGAAACC
                     /Length of match=21
                     /Accuracy (%)=100
                     /Description
                     /Found at strand=Negative
                     /label=BC_B54
     Term.           883..1181
                     /label="Nos term."
     primer          1107..1127
                     /label=BC_B1
     Seq.            1158..2253
                     /label=B1
     Term.           complement(1205..1836)
                     /label=E9t
     CDS             complement(1841..6112)
                     /label=Cas9_4
     primer          complement(2309..2328)
                     /Match=GAAACGAACTGGCCCTGCCC
                     /Length of match=20
                     /Accuracy (%)=100
                     /Description
                     /Found at strand=Negative
                     /label=BC_B70
     primer          complement(3102..3123)
                     /Match=TGAAGTCCAAGCTGGTGTCCGA
                     /Length of match=22
                     /Accuracy (%)=100
                     /Description
                     /Found at strand=Negative
                     /label=BC_B69
     primer          complement(3922..3941)
                     /Match=CGACGGCTTCGCCAACAGAA
                     /Length of match=20
                     /Accuracy (%)=100
                     /Description
                     /Found at strand=Negative
                     /label=BC_B68
     primer          complement(4710..4729)
                     /Match=CTGCGGCGGCAGGAAGATTT
                     /Length of match=20
                     /Accuracy (%)=100
                     /Description
                     /Found at strand=Negative
                     /label=BC_B67
     primer          complement(5511..5530)
                     /Match=CTGGCCCTGGCCCACATGAT
                     /Length of match=20
                     /Accuracy (%)=100
                     /Description
                     /Found at strand=Negative
                     /label=BC_B66
     promoter        complement(6114..7801)
                     /label=RPS5a
     primer          complement(6183..6204)
                     /Match=tcaggtgatcttctttctccaa
                     /Length of match=22
                     /Accuracy (%)=100
                     /Description
                     /Found at strand=Negative
                     /label=BC_B71
     Seq.            complement(7127..8311)
                     /label=L2r
     primer          7682..7705
                     /Match=TCCTTTGTAATAGCAATGACCAGT
                     /Length of match=24
                     /Accuracy (%)=100
                     /Description
                     /Found at strand=Positive
                     /label=BC_B73
     promoter        7826..8031
                     /label="U6-26 p."
     sgRNA           8032..8051
                     /label=gRNA
     misc_feature    8052..8137
                     /feature_type="gRNA backbone"
                     /label="EF backbone"
     Term.           8138..8204
                     /label=U6-26ter
     Misc._feature   complement(8250..8375)
                     /label=RB
     primer          complement(8336..8355)
                     /Match=GGATAAACCTTTTCACGCCC
                     /Length of match=20
                     /Accuracy (%)=100
                     /Description
                     /Found at strand=Negative
                     /label=L2r
     primer          complement(8368..8393)
                     /Match=GAACCCTGTGGTTGGCATGCACATAC
                     /Length of match=26
                     /Accuracy (%)=100
                     /Description
                     /Found at strand=Negative
                     /label=L1f
     Misc._feature   complement(8376..8404)
                     /label=Overdrive
     primer          complement(11232..11259)
                     /label=L0r
     CDS             11304..12095
                     /vntifkey="4"
                     /label=NPTII
     misc_feature    12258..12872
                     /feature_type="Misc. 2"
                     /vntifkey="21"
                     /label="rep - pMB1"
     misc_feature    complement(12857)
                     /feature_type="Misc. 2"
                     /vntifkey="33"
                     /label=ORI
                     /note="RNaseH cleavage point"
     Misc._feature   complement(12924..13074)
                     /vntifkey="21"
                     /label=LB
     primer          12989..13012
                     /label=L1rev
     primer          13007..13027
                     /label=L2f
ORIGIN
        1 GTGCCGAATT CGGATCCGGA GCGGAGAATT AAGGGAGTCA CGTTATGACC CCCGCCGATG
       61 ACGCGGGACA AGCCGTTTTA CGTTTGGAAC TGACAGAACC GCAACGTTGA AGGAGCCACT
      121 CAGCCGCGGG TTTCTGGAGT TTAATGAGCT AAGCACATAC GTCAGAAACC ATTATTGCGC
      181 GTTCAAAAGT CGCCTAAGGT CACTATCAGC TAGCAAATAT TTCTTGTCAA AATGCTCCAC
      241 TGACGTTCCA TAAATTCCCC TCGGTATCCA ATTAGAGTCT CATATTCACT CTCAATCCAA
      301 ATAATCTGCA CCGGATCTGG ATCGTTTCGC ATGTCTCCTG AAAGAAGGCC TGCTGATATT
      361 AGAAGGGCTA CTGAGGCTGA TATGCCTGCT GTGTGCACTA TTGTGAATCA TTACATTGAG
      421 ACTTCTACTG TGAATTTCAG GACTGAGCCT CAAGAACCAC AAGAGTGGAC TGATGATCTT
      481 GTGAGGCTTA GAGAGAGGTA TCCTTGGCTT GTTGCTGAAG TGGATGGTGA AGTGGCTGGT
      541 ATTGCTTATG CTGGTCCTTG GAAGGCTAGG AATGCTTACG ATTGGACTGC TGAGTCTACT
      601 GTTTACGTGT CTCCTAGGCA TCAAAGAACT GGTCTTGGAT CTACTCTTTA CACTCATCTT
      661 TTGAAGTCTT TGGAGGCTCA GGGTTTCAAG TCTGTGGTTG CTGTGATTGG ACTTCCTAAT
      721 GATCCTTCTG TGAGGATGCA TGAGGCTCTT GGTTATGCTC CTAGGGGAAT GCTTAGAGCT
      781 GCTGGTTTCA AACATGGAAA TTGGCATGAT GTGGGATTCT GGCAGCTTGA TTTCTCTCTT
      841 CCTGTTCCTC CTAGACCTGT TCTTCCTGTG ACTGAGATTT GAGCGGGACT CTGGATCTAG
      901 AGTCAAGCAG ATCGTTCAAA CATTTGGCAA TAAAGTTTCT TAAGATTGAA TCCTGTTGCC
      961 GGTCTTGCGA TGATTATCAT ATAATTTCTG TTGAATTACG TTAAGCATGT AATAATTAAC
     1021 ATGTAATGCA TGACGTTATT TATGAGATGG GTTTTTATGA TTAGAGTCCC GCAATTATAC
     1081 ATTTAATACG CGATAGAAAA CAAAATATAG CGCGCAAACT AGGATAAATT ATCGCGCGCG
     1141 GTGTCATCTA TGTTACTAGA TCGACGCTTG CTGAATTGGA GCGCTGCAAG AATTCAAGCT
     1201 TAGCGTTGTC AATCAATTGG CAAGTCATAA AATGCATTAA AAAATATTTT CATACTCAAC
     1261 TACAAATCCA TGAGTATAAC TATAATTATA AAGCAATGAT TAGAATCTGA CAAGGATTCT
     1321 GGAAAATTAC ATAAAGGAAA GTTCATAAAT GTCTAAAACA CAAGAGGACA TACTTGTATT
     1381 CAGTAACATT TGCAGCTTTT CTAGGTCTGA AAATATATTT GTTGCCTAGT GAATAAGCAT
     1441 AATGGTACAA CTACAAGTGT TTTACTCCTC ATATTAACTT CGGTCATTAG AGGCCACGAT
     1501 TTGACACATT TTTACTCAAA ACAAAATGTT TGCATATCTC TTATAATTTC AAATTCAACA
     1561 CACAACAAAT AAGAGAAAAA ACAAATAATA TTAATTTGAG AATGAACAAA AGGACCATAT
     1621 CATTCATTAA CTCTTCTCCA TCCATTTCCA TTTCACAGTT CGATAGCGAA AACCGAATAA
     1681 AAAACACAGT AAATTACAAG CACAACAAAT GGTACAAGAA AAACAGTTTT CCCAATGCCA
     1741 TAATACTCAA ACTCAGTAGG ATTCTGGTGT GTGCGCAATG AAACTGATGC ATTGAACTTG
     1801 ACGAACGTTG TCGAAACCGA TGATACGAAC GAAAGCAAGC TTACTTTTTC TTTTTTGCCT
     1861 GGCCGGCCTT TTTCGTGGCC GCCGGCCTTT TGTCGCCTCC CAGCTGAGAC AGGTCGATCC
     1921 GTGTCTCGTA CAGGCCGGTG ATGCTCTGGT GGATCAGGGT GGCGTCCAGC ACCTCTTTGG
     1981 TGCTGGTGTA CCTCTTCCGG TCGATGGTGG TGTCAAAGTA CTTGAAGGCG GCAGGGGCTC
     2041 CCAGATTGGT CAGGGTAAAC AGGTGGATGA TATTCTCGGC CTGCTCTCTG ATGGGCTTAT
     2101 CCCGGTGCTT GTTGTAGGCG GACAGCACTT TGTCCAGATT AGCGTCGGCC AGGATCACTC
     2161 TCTTGGAGAA CTCGCTGATC TGCTCGATGA TCTCGTCCAG GTAGTGCTTG TGCTGTTCCA
     2221 CAAACAGCTG TTTCTGCTCA TTATCCTCGG GGGAGCCCTT CAGCTTCTCA TAGTGGCTGG
     2281 CCAGGTACAG GAAGTTCACA TATTTGGAGG GCAGGGCCAG TTCGTTTCCC TTCTGCAGTT
     2341 CGCCGGCAGA GGCCAGCATT CTCTTCCGGC CGTTTTCCAG CTCGAACAGG GAGTACTTAG
     2401 GCAGCTTGAT GATCAGGTCC TTTTTCACTT CTTTGTAGCC CTTGGCTTCC AGAAAGTCGA
     2461 TGGGATTCTT CTCGAAGCTG CTTCTTTCCA TGATGGTGAT CCCCAGCAGC TCTTTCACAC
     2521 TCTTCAGTTT CTTGGACTTG CCCTTTTCCA CTTTGGCCAC CACCAGCACA GAATAGGCCA
     2581 CGGTGGGGCT GTCGAAGCCG CCGTACTTCT TAGGGTCCCA GTCCTTCTTT CTGGCGATCA
     2641 GCTTATCGCT GTTCCTCTTG GGCAGGATAG ACTCTTTGCT GAAGCCGCCT GTCTGCACCT
     2701 CGGTCTTTTT CACGATATTC ACTTGGGGCA TGCTCAGCAC TTTCCGCACG GTGGCAAAAT
     2761 CCCGGCCCTT ATCCCACACG ATCTCCCCGG TTTCGCCGTT TGTCTCGATC AGAGGCCGCT
     2821 TCCGGATCTC GCCGTTGGCC AGGGTAATCT CGGTCTTGAA AAAGTTCATG ATGTTGCTGT
     2881 AGAAGAAGTA CTTGGCGGTA GCCTTGCCGA TTTCCTGCTC GCTCTTGGCG ATCATCTTCC
     2941 GCACGTCGTA CACCTTGTAG TCGCCGTACA CGAACTCGCT TTCCAGCTTA GGGTACTTTT
     3001 TGATCAGGGC GGTTCCCACG ACGGCGTTCA GGTAGGCGTC GTGGGCGTGG TGGTAGTTGT
     3061 TGATCTCGCG CACTTTGTAA AACTGGAAAT CCTTCCGGAA ATCGGACACC AGCTTGGACT
     3121 TCAGGGTGAT CACTTTCACT TCCCGGATCA GCTTGTCATT CTCGTCGTAC TTAGTGTTCA
     3181 TCCGGGAGTC CAGGATCTGT GCCACGTGCT TTGTGATCTG CCGGGTTTCC ACCAGCTGTC
     3241 TCTTGATGAA GCCGGCCTTA TCCAGTTCGC TCAGGCCGCC TCTCTCGGCC TTGGTCAGAT
     3301 TGTCGAACTT TCTCTGGGTA ATCAGCTTGG CGTTCAGCAG CTGCCGCCAG TAGTTCTTCA
     3361 TCTTCTTCAC GACCTCTTCG GAGGGCACGT TGTCGCTCTT GCCCCGGTTC TTGTCGCTTC
     3421 TGGTCAGCAC CTTGTTGTCG ATGGAGTCGT CCTTCAGAAA GCTCTGAGGC ACGATATGGT
     3481 CCACATCGTA GTCGGACAGC CGGTTGATGT CCAGTTCCTG GTCCACGTAC ATATCCCGCC
     3541 CATTCTGCAG GTAGTACAGG TACAGCTTCT CGTTCTGCAG CTGGGTGTTT TCCACGGGGT
     3601 GTTCTTTCAG GATCTGGCTG CCCAGCTCTT TGATGCCCTC TTCGATCCGC TTCATTCTCT
     3661 CGCGGCTGTT CTTCTGTCCC TTCTGGGTGG TCTGGTTCTC TCTGGCCATT TCGATCACGA
     3721 TGTTCTCGGG CTTGTGCCGG CCCATCACTT TCACGAGCTC GTCCACCACC TTCACTGTCT
     3781 GCAGGATGCC CTTCTTAATG GCGGGGCTGC CGGCCAGATT GGCAATGTGC TCGTGCAGGC
     3841 TATCGCCCTG GCCGGACACC TGGGCTTTCT GGATGTCCTC TTTAAAGGTC AGGCTGTCGT
     3901 CGTGGATCAG CTGCATGAAG TTTCTGTTGG CGAAGCCGTC GGACTTCAGG AAATCCAGGA
     3961 TTGTCTTGCC GGACTGCTTG TCCCGGATGC CGTTGATCAG CTTCCGGCTC AGCCTGCCCC
     4021 AGCCGGTGTA TCTCCGCCGC TTCAGCTGCT TCATCACTTT GTCGTCGAAC AGGTGGGCAT
     4081 AGGTTTTCAG CCGTTCCTCG ATCATCTCTC TGTCCTCAAA CAGTGTCAGG GTCAGCACGA
     4141 TATCTTCCAG AATGTCCTCG TTTTCCTCAT TGTCCAGGAA GTCCTTGTCC TTGATAATTT
     4201 TCAGCAGATC GTGGTATGTG CCCAGGGAGG CGTTGAACCG ATCTTCCACG CCGGAGATTT
     4261 CCACGGAGTC GAAGCACTCG ATTTTCTTGA AGTAGTCCTC TTTCAGCTGC TTCACGGTCA
     4321 CTTTCCGGTT GGTCTTGAAC AGCAGGTCCA CGATGGCCTT TTTCTGCTCG CCGCTCAGGA
     4381 AGGCGGGCTT TCTCATTCCC TCGGTCACGT ATTTCACTTT GGTCAGCTCG TTATACACGG
     4441 TGAAGTACTC GTACAGCAGG CTGTGCTTGG GCAGCACCTT CTCGTTGGGC AGGTTCTTAT
     4501 CGAAGTTGGT CATCCGCTCG ATGAAGCTCT GGGCGGAAGC GCCCTTGTCC ACCACTTCCT
     4561 CGAAGTTCCA GGGGGTGATG GTTTCCTCGC TCTTTCTGGT CATCCAGGCG AATCTGCTGT
     4621 TTCCCCTGGC CAGAGGGCCC ACGTAGTAGG GGATGCGGAA GGTCAGGATC TTCTCGATCT
     4681 TTTCCCGGTT GTCCTTCAGG AATGGGTAAA AATCTTCCTG CCGCCGCAGA ATGGCGTGCA
     4741 GCTCTCCCAG GTGGATCTGG TGGGGGATGC TGCCGTTGTC GAAGGTCCGC TGCTTCCGCA
     4801 GCAGGTCCTC TCTGTTCAGC TTCACGAGCA GTTCCTCGGT GCCGTCCATC TTTTCCAGGA
     4861 TGGGCTTGAT GAACTTGTAG AACTCTTCCT GGCTGGCTCC GCCGTCAATG TAGCCGGCGT
     4921 AGCCGTTCTT GCTCTGGTCG AAGAAAATCT CTTTGTACTT CTCAGGCAGC TGCTGCCGCA
     4981 CGAGAGCTTT CAGCAGGGTC AGGTCCTGGT GGTGCTCGTC GTATCTCTTG ATCATAGAGG
     5041 CGCTCAGGGG GGCCTTGGTG ATCTCGGTGT TCACTCTCAG GATGTCGCTC AGCAGGATGG
     5101 CGTCGGACAG GTTCTTGGCG GCCAGAAACA GGTCGGCGTA CTGGTCGCCG ATCTGGGCCA
     5161 GCAGGTTGTC CAGGTCGTCG TCGTAGGTGT CCTTGCTCAG CTGCAGTTTG GCATCCTCGG
     5221 CCAGGTCGAA GTTGCTCTTG AAGTTGGGGG TCAGGCCCAG GCTCAGGGCA ATCAGGTTTC
     5281 CGAACAGGCC ATTCTTCTTC TCGCCGGGCA GCTGGGCGAT CAGATTTTCC AGCCGTCTGC
     5341 TCTTGCTCAG TCTGGCAGAC AGGATGGCCT TGGCGTCCAC GCCGCTGGCG TTGATGGGGT
     5401 TTTCCTCGAA CAGCTGGTTG TAGGTCTGCA CCAGCTGGAT GAACAGCTTG TCCACGTCGC
     5461 TGTTGTCGGG GTTCAGGTCG CCCTCGATCA GGAAGTGGCC CCGGAACTTG ATCATGTGGG
     5521 CCAGGGCCAG ATAGATCAGC CGCAGGTCGG CCTTGTCGGT GCTGTCCACC AGTTTCTTTC
     5581 TCAGGTGGTA GATGGTGGGG TACTTCTCGT GGTAGGCCAC CTCGTCCACG ATGTTGCCGA
     5641 AGATGGGGTG CCGCTCGTGC TTCTTATCCT CTTCCACCAG GAAGGACTCT TCCAGTCTGT
     5701 GGAAGAAGCT GTCGTCCACC TTGGCCATCT CGTTGCTGAA GATCTCTTGC AGATAGCAGA
     5761 TCCGGTTCTT CCGTCTGGTG TATCTTCTTC TGGCGGTTCT CTTCAGCCGG GTGGCCTCGG
     5821 CTGTTTCGCC GCTGTCGAAC AGCAGGGCTC CGATCAGGTT CTTCTTGATG CTGTGCCGGT
     5881 CGGTGTTGCC CAGCACCTTG AATTTCTTGC TGGGCACCTT GTACTCGTCG GTGATCACGG
     5941 CCCAGCCCAC AGAGTTGGTG CCGATGTCCA GGCCGATGCT GTACTTCTTG TCGGCTGCTG
     6001 GGACTCCGTG GATACCGACC TTCCGCTTCT TCTTTGGGGC CATCTTATCG TCATCGTCTT
     6061 TGTAATCAAT ATCATGATCC TTGTAGTCTC CGTCGTGGTC CTTATAGTCC ATTggctgtg
     6121 gtgagagaaa cagagcgtga gctcaaatac acaagtacga aatcagagtt atgagagagg
     6181 atttggagaa agaagatcac ctgaagatcg tttgcgtcgc gcgaatgaga gagacggcag
     6241 agaaaacgag aagctttaag aggacgaaca aaaaccctaa tgtcactcct tttatataga
     6301 tgagaaattt agggtttggg ctctaatgga gctgtctaca tgggctttca tttctttatc
     6361 cagtaaagaa ccggtttaac aggttccctg gtttatacgt ggttttagcc ggttaactta
     6421 cggaatatta tttttatctt aagttacaca aattacatca ttaatagtaa aacaaaattt
     6481 tatggtgcaa tttaagtttt tatgatgagt gaaattcgaa taatatacaa atattttact
     6541 gtttaggttt ccctaaacct acttttagat atgtaaatta aacatttttt tttttttggt
     6601 tagaaccaag tcagtgatca tagaactcaa aaagctggtg tttcaattgg tacaagcatt
     6661 tttattgcaa gatataaaaa ttcagaagga catatccttg atgtatgtac atgaaggaac
     6721 cgattttgac tccaagctac aaagaagaag aagaatgata tacaaagaaa actgcatatc
     6781 ctcaccatga aattgaaagC TAGAGGAAGG GGAATAACAG ATACTCTGCG TAGAAGAGAT
     6841 TCCATATAAA CCGATAATAT CCTGAGATAG CTTCctgcaa taatcaaatg tttctacact
     6901 ccgttagata tacactccat tgatgttccg tgataacgag tttatgtttg tacaaaagta
     6961 ttttacCTTG GTGTAGTTTG CTTTTTCTAG TACCCATGTc taccaaagat caacaacaaa
     7021 gatattagag attaatgaat ttggcagtgt caaatgcaga aactaaagca tatagttatg
     7081 aagttcttgt gcattatctc aaaagtatgt aagagatata agagtatctc ataatgcttt
     7141 acCTGGAAAA TTAAGCCTGA AGCCAAGATC ACATGTGCAG GAATCATCAA GCTACCTCTA
     7201 AAAACctgtt cattgttaaa ggataagagg gttggtcttt tcaaagctgc atactgagga
     7261 aagtaacaat atcgcaacaa aaataaattg gtggcgatag tttatcaagc ttctacatgc
     7321 agtaatggtg ttcgtgcttt aattaaccga aatagttaag acggaaatag atgaattcac
     7381 CTGAGGCATG TAGAAAGCTA GTGATATGGC TGAAACATAA TTTACTAGCA GAAGTCCAGA
     7441 ACCGAGGAAT GCAATGTTTC TCACTCCAAG TTTTGTTGCC AGGGTTGATA TTTGGAACct
     7501 attcaagatc aatcaaaggc atgattaact aaacatgctt gaacaaacac ataaagacaa
     7561 tatatcaaac ggagctggtt aaacattgtc tttgactgtc aaatggattg agccaaagag
     7621 cggaaagaaa atggttatgc gtgcagttac ttacTTTCGA TCTCCTTCAA CATCAGGAAG
     7681 GTCCTTTGTA ATAGCAATGA CCAGTGCAAA CAGTGTCACA AAAGATGTGA TGAACGCCAC
     7741 AGGTGCActg caaatagcga atcaaaagtt gagtaatata tctactcacg attatgggga
     7801 gCTCCACTAG AATTCGAGCT CGGAGCATCT TCATTCTTAA GATATGAAGA TAATCTTCAA
     7861 AAGGCCCCTG GGAATCTGAA AGAAGAGAAG CAGGCCCATT TATATGGGAA AGAACAATAG
     7921 TATTTCTTAT ATAGGCCCAT TTAAGTTGAA AACAATCTTC AAAAGTCCCA CATCGCTTAG
     7981 ATAAGAAAAC GAAGCTGAGT TTATATACAG CTAGAGTCGA AGTAGTGATT GCGTATCTTC
     8041 GGCCATGAAG CGTTTAAGAG CTATGCTGGA AACAGCATAG CAAGTTTAAA TAAGGCTAGT
     8101 CCGTTATCAA CTTGAAAAAG TGGCACCGAG TCGGTGCTTT TTTTTGCAAA ATTTTCCAGA
     8161 TCGATTTCTT CTTCCTCTGT TCTTCGGCGT TCAATTTCTG GGGTCGCTTT ACGAGGATGC
     8221 ACATGTGACC GAGGGACACG AAGTGATCCG TTTAAACTAT CAGTGTTTGA CAGGATATAT
     8281 TGGCGGGTAA ACCTAAGAGA AAAGAGCGTT TATTAGAATA ATCGGATATT TAAAAGGGCG
     8341 TGAAAAGGTT TATCCGTTCG TCCATTTGTA TGTGCATGCC AACCACAGGG TTCCCCTCGG
     8401 GAGTCAGCCG TGCGGCTGCA TGAAATCCTG GCCGGTTTGT CTGATGCCAA GCTGGCGGCC
     8461 TGGCCGGCCA GCTTGGCCGC TGAAGAAACC GAGCGCCGCC GTCTAAAAAG GTGATGTGTA
     8521 TTTGAGTAAA ACAGCTTGCG TCATGCGGTC GCTGCGTATA TGATGCGATG AGTAAATAAA
     8581 CAAATACGCA AGGGGAACGC ATGAAGGTTA TCGCTGTACT TAACCAGAAA GGCGGGTCAG
     8641 GCAAGACGAC CATCGCAACC CATCTAGCCC GCGCCCTGCA ACTCGCCGGG GCCGATGTTC
     8701 TGTTAGTCGA TTCCGATCCC CAGGGCAGTG CCCGCGATTG GGCGGCCGTG CGGGAAGATC
     8761 AACCGCTAAC CGTTGTCGGC ATCGACCGCC CGACGATTGA CCGCGACGTG AAGGCCATCG
     8821 GCCGGCGCGA CTTCGTAGTG ATCGACGGAG CGCCCCAGGC GGCGGACTTG GCTGTGTCCG
     8881 CGATCAAGGC AGCCGACTTC GTGCTGATTC CGGTGCAGCC AAGCCCTTAC GACATATGGG
     8941 CCACCGCCGA CCTGGTGGAG CTGGTTAAGC AGCGCATTGA GGTCACGGAT GGAAGGCTAC
     9001 AAGCGGCCTT TGTCGTGTCG CGGGCGATCA AAGGCACGCG CATCGGCGGT GAGGTTGCCG
     9061 AGGCGCTGGC CGGGTACGAG CTGCCCATTC TTGAGTCCCG TATCACGCAG CGCGTGAGCT
     9121 ACCCAGGCAC TGCCGCCGCC GGCACAACCG TTCTTGAATC AGAACCCGAG GGCGACGCTG
     9181 CCCGCGAGGT CCAGGCGCTG GCCGCTGAAA TTAAATCAAA ACTCATTTGA GTTAATGAGG
     9241 TAAAGAGAAA ATGAGCAAAA GCACAAACAC GCTAAGTGCC GGCCGTCCGA GCGCACGCAG
     9301 CAGCAAGGCT GCAACGTTGG CCAGCCTGGC AGACACGCCA GCCATGAAGC GGGTCAACTT
     9361 TCAGTTGCCG GCGGAGGATC ACACCAAGCT GAAGATGTAC GCGGTACGCC AAGGCAAGAC
     9421 CATTACCGAG CTGCTATCTG AATACATCGC GCAGCTACCA GAGTAAATGA GCAAATGAAT
     9481 AAATGAGTAG ATGAATTTTA GCGGCTAAAG GAGGCGGCAT GGAAAATCAA GAACAACCAG
     9541 GCACCGACGC CGTGGAATGC CCCATGTGTG GAGGAACGGG CGGTTGGCCA GGCGTAAGCG
     9601 GCTGGGTTGT CTGCCGGCCC TGCAATGGCA CTGGAACCCC CAAGCCCGAG GAATCGGCGT
     9661 GACGGTCGCA AACCATCCGG CCCGGTACAA ATCGGCGCGG CGCTGGGTGA TGACCTGGTG
     9721 GAGAAGTTGA AGGCCGCGCA GGCCGCCCAG CGGCAACGCA TCGAGGCAGA AGCACGCCCC
     9781 GGTGAATCGT GGCAAGCGGC CGCTGATCGA ATCCGCAAAG AATCCCGGCA ACCGCCGGCA
     9841 GCCGGTGCGC CGTCGATTAG GAAGCCGCCC AAGGGCGACG AGCAACCAGA TTTTTTCGTT
     9901 CCGATGCTCT ATGACGTGGG CACCCGCGAT AGTCGCAGCA TCATGGACGT GGCCGTTTTC
     9961 CGTCTGTCGA AGCGTGACCG ACGAGCTGGC GAGGTGATCC GCTACGAGCT TCCAGACGGG
    10021 CACGTAGAGG TTTCCGCAGG GCCGGCCGGC ATGGCCAGTG TGTGGGATTA CGACCTGGTA
    10081 CTGATGGCGG TTTCCCATCT AACCGAATCC ATGAACCGAT ACCGGGAAGG GAAGGGAGAC
    10141 AAGCCCGGCC GCGTGTTCCG TCCACACGTT GCGGACGTAC TCAAGTTCTG CCGGCGAGCC
    10201 GATGGCGGAA AGCAGAAAGA CGACCTGGTA GAAACCTGCA TTCGGTTAAA CACCACGCAC
    10261 GTTGCCATGC AGCGTACGAA GAAGGCCAAG AACGGCCGCC TGGTGACGGT ATCCGAGGGT
    10321 GAAGCCTTGA TTAGCCGCTA CAAGATCGTA AAGAGCGAAA CCGGGCGGCC GGAGTACATC
    10381 GAGATCGAGC TAGCTGATTG GATGTACCGC GAGATCACAG AAGGCAAGAA CCCGGACGTG
    10441 CTGACGGTTC ACCCCGATTA CTTTTTGATC GATCCCGGCA TCGGCCGTTT TCTCTACCGC
    10501 CTGGCACGCC GCGCCGCAGG CAAGGCAGAA GCCAGATGGT TGTTCAAGAC GATCTACGAA
    10561 CGCAGTGGCA GCGCCGGAGA GTTCAAGAAG TTCTGTTTCA CCGTGCGCAA GCTGATCGGG
    10621 TCAAATGACC TGCCGGAGTA CGATTTGAAG GAGGAGGCGG GGCAGGCTGG CCCGATCCTA
    10681 GTCATGCGCT ACCGCAACCT GATCGAGGGC GAAGCATCCG CCGGTTCCTA ATGTACGGAG
    10741 CAGATGCTAG GGCAAATTGC CCTAGCAGGG GAAAAAGGTC GAAAAAGCTT CTTTCCTGTG
    10801 GATAGCACGT ACATTGGGAA CCCAAAGCCG TACATTGGGA ACCGGAACCC GTACATTGGG
    10861 AACCCAAAGC CGTACATTGG GAACCGGTCA CACATGTAAG TGACTGATAT AAAAGAGAAA
    10921 AAAGGCGATT TTTCCGCCTA AAACTCTTTA AAACTTATTA AAACTCTTAA AACCCGCCTG
    10981 GCCTGTGCAT AACTGTCTGG CCAGCGCACA GCCGAACAGC TGCAAAAAGC GCCTACCCTT
    11041 CGGTCGCTGC GCTCCCTACG CCCCGCCGCT TCGCGTCGGC CTATCGCGGC CGCTGGCCGC
    11101 TCAAAAATGG CTGGCCTACG GCCAGGCAAT CTACCAGGGC GCGGACAAGC CGCGCCGTCG
    11161 CCACTCGACC GCCGGCGCCC ACATCAAGGC TCCGAGTGCG CGGAACCCCT ATTTGTTTAT
    11221 TTTTCTAAAT ACATTCAAAT ATGTATCCGC TCATGAGACA ATAACCCTGA TAAATGCTTC
    11281 AATAATATTG AAAAAGGAAG AGTATGGCTA AAATGAGAAT ATCACCGGAA TTGAAAAAAC
    11341 TGATCGAAAA ATACCGCTGC GTAAAAGATA CGGAAGGAAT GTCTCCTGCT AAGGTATATA
    11401 AGCTGGTGGG AGAAAATGAA AACCTATATT TAAAAATGAC GGACAGCCGG TATAAAGGGA
    11461 CCACCTATGA TGTGGAACGG GAAAAGGACA TGATGCTATG GCTGGAAGGA AAGCTGCCTG
    11521 TTCCAAAGGT CCTGCACTTT GAACGGCATG ATGGCTGGAG CAATCTGCTC ATGAGTGAGG
    11581 CCGATGGCGT CCTTTGCTCG GAAGAGTATG AAGATGAACA AAGCCCTGAA AAGATTATCG
    11641 AGCTGTATGC GGAGTGCATC AGGCTCTTTC ACTCCATCGA CATATCGGAT TGTCCCTATA
    11701 CGAATAGCTT AGACAGCCGC TTAGCCGAAT TGGATTACTT ACTGAATAAC GATCTGGCCG
    11761 ATGTGGATTG CGAAAACTGG GAAGAGGACA CTCCATTTAA AGATCCGCGC GAGCTGTATG
    11821 ATTTTTTAAA GACGGAAAAG CCCGAAGAGG AACTTGTCTT TTCCCACGGC GACCTGGGAG
    11881 ACAGCAACAT CTTTGTGAAA GATGGCAAAG TAAGTGGCTT TATTGATCTT GGGAGAAGCG
    11941 GCAGGGCGGA CAAGTGGTAT GACATTGCCT TCTGCGTCCG GTCGCTCAGG GAGGATATCG
    12001 GGGAAGAACA GTATGTCGAG CTATTTTTTG ACTTACTGGG GATCAAGCCT GATTGGGAGA
    12061 AAATAAAATA TTATATTTTA CTGGATGAAT TGTTTTAGCT GTCAGACCAA GTTTACTCAT
    12121 ATATACTTTA GATTGATTTA AAACTTCATT TTTAATTTAA AAGGATCTAG GTGAAGATCC
    12181 TTTTTGATAA TCTCATGACC AAAATCCCTT AACGTGAGTT TTCGTTCCAC TGAGCGTCAG
    12241 ACCCCGTAGA AAAGATCAAA GGATCTTCTT GAGATCCTTT TTTTCTGCGC GTAATCTGCT
    12301 GCTTGCAAAC AAAAAAACCA CCGCTACCAG CGGTGGTTTG TTTGCCGGAT CAAGAGCTAC
    12361 CAACTCTTTT TCCGAAGGTA ACTGGCTTCA GCAGAGCGCA GATACCAAAT ACTGTTCTTC
    12421 TAGTGTAGCC GTAGTTAGGC CACCACTTCA AGAACTCTGT AGCACCGCCT ACATACCTCG
    12481 CTCTGCTAAT CCTGTTACCA GTGGCTGCTG CCAGTGGCGA TAAGTCGTGT CTTACCGGGT
    12541 TGGACTCAAG ACGATAGTTA CCGGATAAGG CGCAGCGGTC GGGCTGAACG GGGGGTTCGT
    12601 GCACACAGCC CAGCTTGGAG CGAACGACCT ACACCGAACT GAGATACCTA CAGCGTGAGC
    12661 TATGAGAAAG CGCCACGCTT CCCGAAGGGA GAAAGGCGGA CAGGTATCCG GTAAGCGGCA
    12721 GGGTCGGAAC AGGAGAGCGC ACGAGGGAGC TTCCAGGGGG AAACGCCTGG TATCTTTATA
    12781 GTCCTGTCGG GTTTCGCCAC CTCTGACTTG AGCGTCGATT TTTGTGATGC TCGTCAGGGG
    12841 GGCGGAGCCT ATGGAAAAAC GCCAGCAACG CGGCCTTTTT ACGGTTCCTG CTCGGATCTG
    12901 TTGGACCGGA CAGTAGTCAT GGTTGATGGG CTGCCTGTAT CGAGTGGTGA TTTTGTGCCG
    12961 AGCTGCCGGT CGGGGAGCTG TTGGCTGGCT GGTGGCAGGA TATATTGTGG TGTAAACAAA
    13021 TTGACGCTTA GACAACTTAA TAACACATTG CGGACGTTTT TAATGTACTG GGGTTGAACA
    13081 CTCT
//
